# Supplementary material for: New records of wild bees from a spring expedition in southern Türkiye, with six new species for the country (Hymenoptera, Apoidea, Anthophila)
Source: Biodivers Data J. 2026 Jun 29;14:e191847. doi: 10.3897/BDJ.14.e191847 (PMC13338722; doi:10.3897/BDJ.14.e191847)
Supplement: XML Treatment for Anthophora dalmatica [file BDJ.14.e191847-treatment2.xml]

<!DOCTYPE tp:taxon-treatment
  PUBLIC "-//TaxonX//DTD Taxonomic Treatment Publishing DTD v0 20100105//EN" "tax-treatment-NSO.dtd">
<tp:taxon-treatment xmlns:tp="http://www.plazi.org/taxpub"><tp:treatment-meta><mixed-citation publication-type="journal"><person-group><name><surname>Santerre</surname><given-names>Rémi</given-names></name><name><surname>Michez</surname><given-names>Denis</given-names></name><name><surname>Aytekin</surname><given-names>Ahmet Murat</given-names></name><name><surname>Aytekin</surname><given-names>Seçil</given-names></name><name><surname>Benrezkallah</surname><given-names>Jordan</given-names></name><name><surname>Brau</surname><given-names>Thomas</given-names></name><name><surname>Carion</surname><given-names>Frédéric</given-names></name><name><surname>Dikmen</surname><given-names>Fatih</given-names></name><name><surname>Dorchin</surname><given-names>Achik</given-names></name><name><surname>Eldem</surname><given-names>Vahap</given-names></name><name><surname>Flaminio</surname><given-names>Simone</given-names></name><name><surname>Hopfenmüller</surname><given-names>Sebastian</given-names></name><name><surname>Kamalak</surname><given-names>Ece</given-names></name><name><surname>Maugendre</surname><given-names>Anatole</given-names></name><name><surname>Özenirler</surname><given-names>Çiğdem</given-names></name><name><surname>Rasmont</surname><given-names>Pierre</given-names></name><name><surname>Rigaut</surname><given-names>Blandine</given-names></name><name><surname>Terzo</surname><given-names>Michaël</given-names></name><name><surname>Tourbez</surname><given-names>Clément</given-names></name><name><surname>Ghisbain</surname><given-names>Guillaume</given-names></name></person-group><article-title>New records of wild bees from a spring expedition in southern Türkiye, with six new species for the country (<tp:taxon-name><tp:taxon-name-part taxon-name-part-type="order">Hymenoptera</tp:taxon-name-part></tp:taxon-name>, <tp:taxon-name><tp:taxon-name-part taxon-name-part-type="superfamily">Apoidea</tp:taxon-name-part></tp:taxon-name>, <tp:taxon-name><tp:taxon-name-part taxon-name-part-type="clade">Anthophila</tp:taxon-name-part></tp:taxon-name>)</article-title><source>Biodivers Data J</source><day>29</day><month>06</month><year>2026</year><volume>14</volume><pub-id pub-id-type="doi">10.3897/BDJ.14.e191847</pub-id></mixed-citation></tp:treatment-meta><tp:nomenclature><tp:taxon-name><object-id xmlns:xlink="http://www.w3.org/1999/xlink" content-type="arpha" xlink:type="simple">0FF602F8-6FB8-5BF8-8F90-94EAD1494E84</object-id><tp:taxon-name-part taxon-name-part-type="genus">Anthophora</tp:taxon-name-part> <tp:taxon-name-part taxon-name-part-type="species">dalmatica</tp:taxon-name-part></tp:taxon-name><tp:taxon-authority>Pérez, 1902</tp:taxon-authority></tp:nomenclature><tp:treatment-sec sec-type="materials"><title>Materials</title><list list-type="alpha-lower" list-content="occurrences"><list-item><p><bold>Type status:</bold> <named-content xmlns:xlink="http://www.w3.org/1999/xlink" content-type="dwc:typeStatus" xlink:type="simple">Other material</named-content>. <bold>Occurrence:</bold> recordedBy: <named-content xmlns:xlink="http://www.w3.org/1999/xlink" content-type="dwc:recordedBy" xlink:type="simple">G. Ghisbain, D. Michez &amp; R. Santerre</named-content>; sex: <named-content xmlns:xlink="http://www.w3.org/1999/xlink" content-type="dwc:sex" xlink:type="simple">2 males</named-content>; occurrenceID: <named-content xmlns:xlink="http://www.w3.org/1999/xlink" content-type="dwc:occurrenceID" xlink:type="simple">9CCFBD45-A5B5-5C9F-962D-6250EB632A6D</named-content>; <bold>Location:</bold> country: <named-content xmlns:xlink="http://www.w3.org/1999/xlink" content-type="dwc:country" xlink:type="simple">Türkiye</named-content>; stateProvince: <named-content xmlns:xlink="http://www.w3.org/1999/xlink" content-type="dwc:stateProvince" xlink:type="simple">Mersin</named-content>; locality: <named-content xmlns:xlink="http://www.w3.org/1999/xlink" content-type="dwc:locality" xlink:type="simple">Anamur</named-content>; verbatimElevation: <named-content xmlns:xlink="http://www.w3.org/1999/xlink" content-type="dwc:verbatimElevation" xlink:type="simple">465 m</named-content>; decimalLatitude: <named-content xmlns:xlink="http://www.w3.org/1999/xlink" content-type="dwc:decimalLatitude" xlink:type="simple">36.07575</named-content>; decimalLongitude: <named-content xmlns:xlink="http://www.w3.org/1999/xlink" content-type="dwc:decimalLongitude" xlink:type="simple">32.63737</named-content>; <bold>Event:</bold> eventDate: <named-content xmlns:xlink="http://www.w3.org/1999/xlink" content-type="dwc:eventDate" xlink:type="simple">24/04/2025</named-content></p></list-item></list></tp:treatment-sec><tp:treatment-sec sec-type="Distribution"><title>Distribution</title><p>South-eastern Europe (<xref ref-type="bibr" rid="B13803390">Rasmont et al. 2025</xref>), Western Asia (<xref ref-type="bibr" rid="B13803049">Boustani et al. 2021</xref>), ? Central Asia (<xref ref-type="bibr" rid="B13803013">Ascher and Pickering 2025</xref>).</p></tp:treatment-sec><tp:treatment-sec sec-type="Notes"><title>Notes</title><p>Although the boundaries of the distribution of <italic><tp:taxon-name><tp:taxon-name-part taxon-name-part-type="genus" reg="Anthophora">Anthophora</tp:taxon-name-part> <tp:taxon-name-part taxon-name-part-type="species" reg="dalmatica">dalmatica</tp:taxon-name-part></tp:taxon-name></italic> (Fig. <xref ref-type="fig" rid="F13878687">3</xref>) are unclear due to the unresolved taxonomy of the species-group to which it belongs, its presence in Türkiye was likely as it occurs in the surrounding areas (<xref ref-type="bibr" rid="B13803049">Boustani et al. 2021</xref>, <xref ref-type="bibr" rid="B13803390">Rasmont et al. 2025</xref>). Existing records of <italic><tp:taxon-name><tp:taxon-name-part taxon-name-part-type="genus" reg="Anthophora">A.</tp:taxon-name-part> <tp:taxon-name-part taxon-name-part-type="species" reg="atroalba">atroalba</tp:taxon-name-part></tp:taxon-name></italic> Lepeletier from Türkiye (e.g. <xref ref-type="bibr" rid="B13891240">Grace (2010)</xref>, <xref ref-type="bibr" rid="B13803013">Ascher and Pickering (2025)</xref>) might actually pertain to this species. The two males were collected in a <italic><tp:taxon-name><tp:taxon-name-part taxon-name-part-type="genus" reg="Cistus">Cistus</tp:taxon-name-part></tp:taxon-name></italic>-rich shrubland near Anamur (Fig. <xref ref-type="fig" rid="F13878721">4</xref>a).</p></tp:treatment-sec><tp:treatment-sec><!--Section generated to contain objects referenced in tp:taxon-treatment.--><fig id="F13878687" position="float" orientation="portrait"><object-id xmlns:xlink="http://www.w3.org/1999/xlink" content-type="arpha" xlink:type="simple">96B221C2-FDDB-5E87-AD95-013BE7BEAD0C</object-id><object-id xmlns:xlink="http://www.w3.org/1999/xlink" content-type="doi" xlink:type="simple">10.3897/BDJ.14.e191847.figure10</object-id><label>Figure 3.</label><caption><p><italic><tp:taxon-name><tp:taxon-name-part taxon-name-part-type="genus" reg="Anthophora">Anthophora</tp:taxon-name-part> <tp:taxon-name-part taxon-name-part-type="species" reg="dalmatica">dalmatica</tp:taxon-name-part></tp:taxon-name></italic> ♂. <bold>a</bold> Habitus, lateral view; <bold>b</bold> Head, oblique view. Photo credit R. Santerre.</p></caption><graphic xmlns:xlink="http://www.w3.org/1999/xlink" xlink:href="bdj-14-e191847-g003.jpg" position="float" id="oo_1562326.jpg" orientation="portrait" xlink:type="simple"><uri content-type="original_file" xlink:type="simple">https://binary.pensoft.net/fig/1562326</uri></graphic></fig><fig id="F13878721" position="float" orientation="portrait"><object-id xmlns:xlink="http://www.w3.org/1999/xlink" content-type="arpha" xlink:type="simple">20C80BAA-DAF4-5C4F-B0A8-739B761CF7AA</object-id><object-id xmlns:xlink="http://www.w3.org/1999/xlink" content-type="doi" xlink:type="simple">10.3897/BDJ.14.e191847.figure10</object-id><label>Figure 4.</label><caption><p>Sampling sites. <bold>a</bold> Shrubland dominated by <italic><tp:taxon-name><tp:taxon-name-part taxon-name-part-type="genus" reg="Cistus">Cistus</tp:taxon-name-part></tp:taxon-name></italic> sp. near Anamur (Mersin Province); <bold>b</bold> Meadow near İbradi (Antalya Province); <bold>c</bold> Orchard near Adana (Adana Province); <bold>d</bold> Meadow near Alaçeşme (Antalya Province). Photo credit G. Ghisbain (a, d), R. Santerre (b) &amp; D. Michez (c).</p></caption><graphic xmlns:xlink="http://www.w3.org/1999/xlink" xlink:href="bdj-14-e191847-g004.jpg" position="float" id="oo_1562306.jpg" orientation="portrait" xlink:type="simple"><uri content-type="original_file" xlink:type="simple">https://binary.pensoft.net/fig/1562306</uri></graphic></fig></tp:treatment-sec><ref-list><ref id="B13803390"><element-citation xmlns:xlink="http://www.w3.org/1999/xlink" publication-type="website" xlink:type="simple"><person-group person-group-type="author"><name name-style="western"><surname>Rasmont</surname><given-names>P.</given-names></name><name name-style="western"><surname>Santerre</surname><given-names>R.</given-names></name><name name-style="western"><surname>Devalez</surname><given-names>J.</given-names></name><etal/></person-group><article-title><italic>Anthophora dalmatica</italic> (Europe assessment). The IUCN Red List of Threatened Species 2025: e.T19199572A222220229.</article-title><pub-id pub-id-type="doi">10.2305/IUCN.UK.2025-2.RLTS.T19199572A222220229.en</pub-id><date-in-citation content-type="access-date">2025-12-18T00:56:31+00:00</date-in-citation></element-citation></ref><ref id="B13803049"><element-citation xmlns:xlink="http://www.w3.org/1999/xlink" publication-type="article" xlink:type="simple"><person-group person-group-type="author"><name name-style="western"><surname>Boustani</surname><given-names>M.</given-names></name><name name-style="western"><surname>Rasmont</surname><given-names>P.</given-names></name><name name-style="western"><surname>Dathe</surname><given-names>H. H.</given-names></name><etal/></person-group><year>2021</year><article-title>The bees of Lebanon (<tp:taxon-name><tp:taxon-name-part taxon-name-part-type="order">Hymenoptera</tp:taxon-name-part></tp:taxon-name>: <tp:taxon-name><tp:taxon-name-part taxon-name-part-type="superfamily">Apoidea</tp:taxon-name-part></tp:taxon-name>: <tp:taxon-name><tp:taxon-name-part taxon-name-part-type="clade">Anthophila</tp:taxon-name-part></tp:taxon-name>)</article-title><source>Zootaxa</source><volume>4976</volume><issue>1</issue><pub-id pub-id-type="doi">10.11646/zootaxa.4976.1.1</pub-id></element-citation></ref><ref id="B13803013"><element-citation xmlns:xlink="http://www.w3.org/1999/xlink" publication-type="website" xlink:type="simple"><person-group person-group-type="author"><name name-style="western"><surname>Ascher</surname><given-names>John S.</given-names></name><name name-style="western"><surname>Pickering</surname><given-names>John</given-names></name></person-group><article-title>Discover Life— Bee species guide and world checklist (Hymenoptera: Apoidea: Anthophila).</article-title><uri xlink:type="simple">https://www.discoverlife.org/mp/20q?guide=Apoidea_species</uri><date-in-citation content-type="access-date">2025-09-28T00:56:30+00:00</date-in-citation></element-citation></ref><ref id="B13891240"><element-citation xmlns:xlink="http://www.w3.org/1999/xlink" publication-type="book" xlink:type="simple"><person-group person-group-type="author"><name name-style="western"><surname>Grace</surname><given-names>A.</given-names></name></person-group><year>2010</year><source>Introductory biogeography to bees of the Eastern Mediterranean and Near East</source><edition>First Edition</edition><publisher-name>Bexhill Museum</publisher-name><publisher-loc>Sussex</publisher-loc><size units="page">284</size><isbn>978-0-9537091-9-9</isbn></element-citation></ref></ref-list></tp:taxon-treatment>
