# Supplementary material for: New records of wild bees from a spring expedition in southern Türkiye, with six new species for the country (Hymenoptera, Apoidea, Anthophila)
Source: Biodivers Data J. 2026 Jun 29;14:e191847. doi: 10.3897/BDJ.14.e191847 (PMC13338722; doi:10.3897/BDJ.14.e191847)
Supplement: XML Treatment for Anthophora subterranea [file BDJ.14.e191847-treatment3.xml]

<!DOCTYPE tp:taxon-treatment
  PUBLIC "-//TaxonX//DTD Taxonomic Treatment Publishing DTD v0 20100105//EN" "tax-treatment-NSO.dtd">
<tp:taxon-treatment xmlns:tp="http://www.plazi.org/taxpub"><tp:treatment-meta><mixed-citation publication-type="journal"><person-group><name><surname>Santerre</surname><given-names>Rémi</given-names></name><name><surname>Michez</surname><given-names>Denis</given-names></name><name><surname>Aytekin</surname><given-names>Ahmet Murat</given-names></name><name><surname>Aytekin</surname><given-names>Seçil</given-names></name><name><surname>Benrezkallah</surname><given-names>Jordan</given-names></name><name><surname>Brau</surname><given-names>Thomas</given-names></name><name><surname>Carion</surname><given-names>Frédéric</given-names></name><name><surname>Dikmen</surname><given-names>Fatih</given-names></name><name><surname>Dorchin</surname><given-names>Achik</given-names></name><name><surname>Eldem</surname><given-names>Vahap</given-names></name><name><surname>Flaminio</surname><given-names>Simone</given-names></name><name><surname>Hopfenmüller</surname><given-names>Sebastian</given-names></name><name><surname>Kamalak</surname><given-names>Ece</given-names></name><name><surname>Maugendre</surname><given-names>Anatole</given-names></name><name><surname>Özenirler</surname><given-names>Çiğdem</given-names></name><name><surname>Rasmont</surname><given-names>Pierre</given-names></name><name><surname>Rigaut</surname><given-names>Blandine</given-names></name><name><surname>Terzo</surname><given-names>Michaël</given-names></name><name><surname>Tourbez</surname><given-names>Clément</given-names></name><name><surname>Ghisbain</surname><given-names>Guillaume</given-names></name></person-group><article-title>New records of wild bees from a spring expedition in southern Türkiye, with six new species for the country (<tp:taxon-name><tp:taxon-name-part taxon-name-part-type="order">Hymenoptera</tp:taxon-name-part></tp:taxon-name>, <tp:taxon-name><tp:taxon-name-part taxon-name-part-type="superfamily">Apoidea</tp:taxon-name-part></tp:taxon-name>, <tp:taxon-name><tp:taxon-name-part taxon-name-part-type="clade">Anthophila</tp:taxon-name-part></tp:taxon-name>)</article-title><source>Biodivers Data J</source><day>29</day><month>06</month><year>2026</year><volume>14</volume><pub-id pub-id-type="doi">10.3897/BDJ.14.e191847</pub-id></mixed-citation></tp:treatment-meta><tp:nomenclature><tp:taxon-name><object-id xmlns:xlink="http://www.w3.org/1999/xlink" content-type="arpha" xlink:type="simple">CF613A38-5209-5D9E-806D-44047E4AF809</object-id><tp:taxon-name-part taxon-name-part-type="genus">Anthophora</tp:taxon-name-part> <tp:taxon-name-part taxon-name-part-type="species">subterranea</tp:taxon-name-part></tp:taxon-name><tp:taxon-authority>(Germar, 1826)</tp:taxon-authority></tp:nomenclature><tp:treatment-sec sec-type="materials"><title>Materials</title><list list-type="alpha-lower" list-content="occurrences"><list-item><p><bold>Type status:</bold> <named-content xmlns:xlink="http://www.w3.org/1999/xlink" content-type="dwc:typeStatus" xlink:type="simple">Other material</named-content>. <bold>Occurrence:</bold> recordedBy: <named-content xmlns:xlink="http://www.w3.org/1999/xlink" content-type="dwc:recordedBy" xlink:type="simple">G. Ghisbain, D. Michez &amp; R. Santerre</named-content>; sex: <named-content xmlns:xlink="http://www.w3.org/1999/xlink" content-type="dwc:sex" xlink:type="simple">1 female</named-content>; occurrenceID: <named-content xmlns:xlink="http://www.w3.org/1999/xlink" content-type="dwc:occurrenceID" xlink:type="simple">221BEA6A-9FE7-5A50-A84E-E2FCA2D1A61A</named-content>; <bold>Location:</bold> country: <named-content xmlns:xlink="http://www.w3.org/1999/xlink" content-type="dwc:country" xlink:type="simple">Türkiye</named-content>; stateProvince: <named-content xmlns:xlink="http://www.w3.org/1999/xlink" content-type="dwc:stateProvince" xlink:type="simple">Osmaniye</named-content>; locality: <named-content xmlns:xlink="http://www.w3.org/1999/xlink" content-type="dwc:locality" xlink:type="simple">Dereobası</named-content>; verbatimElevation: <named-content xmlns:xlink="http://www.w3.org/1999/xlink" content-type="dwc:verbatimElevation" xlink:type="simple">1926 m</named-content>; decimalLatitude: <named-content xmlns:xlink="http://www.w3.org/1999/xlink" content-type="dwc:decimalLatitude" xlink:type="simple">36.96265</named-content>; decimalLongitude: <named-content xmlns:xlink="http://www.w3.org/1999/xlink" content-type="dwc:decimalLongitude" xlink:type="simple">36.36852</named-content>; <bold>Event:</bold> eventDate: <named-content xmlns:xlink="http://www.w3.org/1999/xlink" content-type="dwc:eventDate" xlink:type="simple">28/04/2025</named-content></p></list-item></list></tp:treatment-sec><tp:treatment-sec sec-type="Distribution"><title>Distribution</title><p>Circum-Mediterranean (<xref ref-type="bibr" rid="B13803382">Rasmont 2014</xref>, <xref ref-type="bibr" rid="B13803013">Ascher and Pickering 2025</xref>).</p></tp:treatment-sec><tp:treatment-sec sec-type="Notes"><title>Notes</title><p><italic><tp:taxon-name><tp:taxon-name-part taxon-name-part-type="genus" reg="Anthophora">Anthophora</tp:taxon-name-part> <tp:taxon-name-part taxon-name-part-type="species" reg="subterranea">subterranea</tp:taxon-name-part></tp:taxon-name></italic> (Fig. <xref ref-type="fig" rid="F13878711">5</xref>) is a polytypic species that has numerous synonymes (e.g. <italic>canescens</italic> Brullé, <italic>lanata</italic> Klug, <italic>laticincta</italic> Dours, <italic>nigrocincta</italic> Lepeletier, <italic>procera</italic> Costa), but despite being relatively common, none of these names has been reported yet from Türkiye to the best of our knowledge. The single female was collected in Nur Mountains, at the border with Hatay Province (Fig. <xref ref-type="fig" rid="F13878683">1</xref>d).</p></tp:treatment-sec><tp:treatment-sec><!--Section generated to contain objects referenced in tp:taxon-treatment.--><fig id="F13878711" position="float" orientation="portrait"><object-id xmlns:xlink="http://www.w3.org/1999/xlink" content-type="arpha" xlink:type="simple">A331CD43-DE6E-546E-A69D-743FB682B6B3</object-id><object-id xmlns:xlink="http://www.w3.org/1999/xlink" content-type="doi" xlink:type="simple">10.3897/BDJ.14.e191847.figure10</object-id><label>Figure 5.</label><caption><p><italic><tp:taxon-name><tp:taxon-name-part taxon-name-part-type="genus" reg="Anthophora">Anthophora</tp:taxon-name-part> <tp:taxon-name-part taxon-name-part-type="species" reg="subterranea">subterranea</tp:taxon-name-part></tp:taxon-name></italic> ♀. <bold>a</bold> Habitus, lateral view; <bold>b</bold> Head, oblique view. Photo credit R. Santerre.</p></caption><graphic xmlns:xlink="http://www.w3.org/1999/xlink" xlink:href="bdj-14-e191847-g005.jpg" position="float" id="oo_1562401.jpg" orientation="portrait" xlink:type="simple"><uri content-type="original_file" xlink:type="simple">https://binary.pensoft.net/fig/1562401</uri></graphic></fig><fig id="F13878683" position="float" orientation="portrait"><object-id xmlns:xlink="http://www.w3.org/1999/xlink" content-type="arpha" xlink:type="simple">D7728EC8-4EED-5476-A356-DF1C5B098F3D</object-id><object-id xmlns:xlink="http://www.w3.org/1999/xlink" content-type="doi" xlink:type="simple">10.3897/BDJ.14.e191847.figure4</object-id><label>Figure 1.</label><caption><p>Map of the sites where sampling was undertaken <bold>a</bold> Mediterranean shrubland near Beydiğin (Antalya Province); <bold>b</bold> Steppe near Böğecik (Karaman Province); <bold>c</bold> Halophilic grassland near Sökün (Mersin Province); <bold>d</bold> Subalpine grassland in Nur Mountains (Osmaniye Province). Photo credit D. Michez (a, b) &amp; G. Ghisbain (c, d). Map compiled by J. Benrezkallah using QGIS v.3.40. Boundaries: JRC (<xref ref-type="bibr" rid="B13891191">Urbano 2018</xref>). Topography: SRTM 90 m (<xref ref-type="bibr" rid="B13891199">Reuter et al. 2007</xref>). Hydrography: Copernicus (<xref ref-type="bibr" rid="B13891177">European Union's Copernicus Land Monitoring Service information 2020</xref>); HDX (<xref ref-type="bibr" rid="B13891208">Humanitarian Data Exchange 2025</xref>). Projection: TUREF / TM33 (EPSG:5255).</p></caption><graphic xmlns:xlink="http://www.w3.org/1999/xlink" xlink:href="bdj-14-e191847-g001.jpg" position="float" id="oo_1605849.jpg" orientation="portrait" xlink:type="simple"><uri content-type="original_file" xlink:type="simple">https://binary.pensoft.net/fig/1605849</uri></graphic></fig></tp:treatment-sec><ref-list><ref id="B13803382"><element-citation xmlns:xlink="http://www.w3.org/1999/xlink" publication-type="website" xlink:type="simple"><person-group person-group-type="author"><name name-style="western"><surname>Rasmont</surname><given-names>P.</given-names></name></person-group><article-title>Atlas of the European bees: genus <italic>Anthophora</italic>. 1st Edition. STEP Project, Atlas Hymenoptera, Mons, Gembloux.</article-title><uri xlink:type="simple">http://www.atlashymenoptera.net/page.aspx?ID=260</uri><date-in-citation content-type="access-date">2025-12-18T00:56:31+00:00</date-in-citation></element-citation></ref><ref id="B13803013"><element-citation xmlns:xlink="http://www.w3.org/1999/xlink" publication-type="website" xlink:type="simple"><person-group person-group-type="author"><name name-style="western"><surname>Ascher</surname><given-names>John S.</given-names></name><name name-style="western"><surname>Pickering</surname><given-names>John</given-names></name></person-group><article-title>Discover Life— Bee species guide and world checklist (Hymenoptera: Apoidea: Anthophila).</article-title><uri xlink:type="simple">https://www.discoverlife.org/mp/20q?guide=Apoidea_species</uri><date-in-citation content-type="access-date">2025-09-28T00:56:30+00:00</date-in-citation></element-citation></ref><ref id="B13891191"><element-citation xmlns:xlink="http://www.w3.org/1999/xlink" publication-type="software" xlink:type="simple"><person-group person-group-type="author"><name name-style="western"><surname>Urbano</surname><given-names>F.</given-names></name></person-group><year>2018</year><article-title>Global administrative boundaries.</article-title><publisher-name>European Commission, Joint Research Centre (JRC)</publisher-name><uri xlink:type="simple">https://data.jrc.ec.europa.eu/dataset/jrc-10112-10004</uri></element-citation></ref><ref id="B13891199"><element-citation xmlns:xlink="http://www.w3.org/1999/xlink" publication-type="software" xlink:type="simple"><person-group person-group-type="author"><name name-style="western"><surname>Reuter</surname><given-names>H. I.</given-names></name><name name-style="western"><surname>Nelson</surname><given-names>A.</given-names></name><name name-style="western"><surname>Jarvis</surname><given-names>A.</given-names></name></person-group><year>2007</year><article-title>SRTM 90 m digital elevation database</article-title><publisher-name>Distributed by OpenTopography</publisher-name><uri xlink:type="simple">http://srtm.csi.cgiar.org</uri><comment content-type="Version">Version 4.1</comment></element-citation></ref><ref id="B13891177"><element-citation xmlns:xlink="http://www.w3.org/1999/xlink" publication-type="website" xlink:type="simple"><person-group person-group-type="author"><name name-style="western"><surname>information</surname><given-names>European Union's Copernicus Land Monitoring Service</given-names></name></person-group><article-title>EU-Hydro River Network Database 2006-2012 (vector), Europe - GDB (NUTS: Türkiye)</article-title><pub-id pub-id-type="doi">10.2909/393359a7-7ebd-4a52-80ac-1a18d5f3db9c</pub-id><date-in-citation content-type="access-date">2026-01-05T00:56:30+00:00</date-in-citation></element-citation></ref><ref id="B13891208"><element-citation xmlns:xlink="http://www.w3.org/1999/xlink" publication-type="software" xlink:type="simple"><person-group person-group-type="author"><name name-style="western"><surname>Exchange</surname><given-names>Humanitarian Data</given-names></name></person-group><year>2025</year><article-title>Turkey Rivers Dataset (CCO).</article-title><uri xlink:type="simple">https://data.humdata.org/dataset/turkey-rivers</uri></element-citation></ref></ref-list></tp:taxon-treatment>
