# Supplementary material for: New records of wild bees from a spring expedition in southern Türkiye, with six new species for the country (Hymenoptera, Apoidea, Anthophila)
Source: Biodivers Data J. 2026 Jun 29;14:e191847. doi: 10.3897/BDJ.14.e191847 (PMC13338722; doi:10.3897/BDJ.14.e191847)
Supplement: XML Treatment for Eucera parvicornis [file BDJ.14.e191847-treatment5.xml]

<!DOCTYPE tp:taxon-treatment
  PUBLIC "-//TaxonX//DTD Taxonomic Treatment Publishing DTD v0 20100105//EN" "tax-treatment-NSO.dtd">
<tp:taxon-treatment xmlns:tp="http://www.plazi.org/taxpub"><tp:treatment-meta><mixed-citation publication-type="journal"><person-group><name><surname>Santerre</surname><given-names>Rémi</given-names></name><name><surname>Michez</surname><given-names>Denis</given-names></name><name><surname>Aytekin</surname><given-names>Ahmet Murat</given-names></name><name><surname>Aytekin</surname><given-names>Seçil</given-names></name><name><surname>Benrezkallah</surname><given-names>Jordan</given-names></name><name><surname>Brau</surname><given-names>Thomas</given-names></name><name><surname>Carion</surname><given-names>Frédéric</given-names></name><name><surname>Dikmen</surname><given-names>Fatih</given-names></name><name><surname>Dorchin</surname><given-names>Achik</given-names></name><name><surname>Eldem</surname><given-names>Vahap</given-names></name><name><surname>Flaminio</surname><given-names>Simone</given-names></name><name><surname>Hopfenmüller</surname><given-names>Sebastian</given-names></name><name><surname>Kamalak</surname><given-names>Ece</given-names></name><name><surname>Maugendre</surname><given-names>Anatole</given-names></name><name><surname>Özenirler</surname><given-names>Çiğdem</given-names></name><name><surname>Rasmont</surname><given-names>Pierre</given-names></name><name><surname>Rigaut</surname><given-names>Blandine</given-names></name><name><surname>Terzo</surname><given-names>Michaël</given-names></name><name><surname>Tourbez</surname><given-names>Clément</given-names></name><name><surname>Ghisbain</surname><given-names>Guillaume</given-names></name></person-group><article-title>New records of wild bees from a spring expedition in southern Türkiye, with six new species for the country (<tp:taxon-name><tp:taxon-name-part taxon-name-part-type="order">Hymenoptera</tp:taxon-name-part></tp:taxon-name>, <tp:taxon-name><tp:taxon-name-part taxon-name-part-type="superfamily">Apoidea</tp:taxon-name-part></tp:taxon-name>, <tp:taxon-name><tp:taxon-name-part taxon-name-part-type="clade">Anthophila</tp:taxon-name-part></tp:taxon-name>)</article-title><source>Biodivers Data J</source><day>29</day><month>06</month><year>2026</year><volume>14</volume><pub-id pub-id-type="doi">10.3897/BDJ.14.e191847</pub-id></mixed-citation></tp:treatment-meta><tp:nomenclature><tp:taxon-name><object-id xmlns:xlink="http://www.w3.org/1999/xlink" content-type="arpha" xlink:type="simple">875CE333-02C7-5274-974A-CC52881AD129</object-id><tp:taxon-name-part taxon-name-part-type="genus">Eucera</tp:taxon-name-part> <tp:taxon-name-part taxon-name-part-type="species">parvicornis</tp:taxon-name-part></tp:taxon-name><tp:taxon-authority>Mocsáry, 1878</tp:taxon-authority></tp:nomenclature><tp:treatment-sec sec-type="materials"><title>Materials</title><list list-type="alpha-lower" list-content="occurrences"><list-item><p><bold>Type status:</bold> <named-content xmlns:xlink="http://www.w3.org/1999/xlink" content-type="dwc:typeStatus" xlink:type="simple">Other material</named-content>. <bold>Occurrence:</bold> recordedBy: <named-content xmlns:xlink="http://www.w3.org/1999/xlink" content-type="dwc:recordedBy" xlink:type="simple">G. Ghisbain, D. Michez &amp; R. Santerre</named-content>; sex: <named-content xmlns:xlink="http://www.w3.org/1999/xlink" content-type="dwc:sex" xlink:type="simple">1 female, 4 males</named-content>; occurrenceID: <named-content xmlns:xlink="http://www.w3.org/1999/xlink" content-type="dwc:occurrenceID" xlink:type="simple">05C290D4-8BD1-5D34-AEF2-EA02AB205CA7</named-content>; <bold>Location:</bold> country: <named-content xmlns:xlink="http://www.w3.org/1999/xlink" content-type="dwc:country" xlink:type="simple">Türkiye</named-content>; stateProvince: <named-content xmlns:xlink="http://www.w3.org/1999/xlink" content-type="dwc:stateProvince" xlink:type="simple">Mersin</named-content>; locality: <named-content xmlns:xlink="http://www.w3.org/1999/xlink" content-type="dwc:locality" xlink:type="simple">Geçimli</named-content>; verbatimElevation: <named-content xmlns:xlink="http://www.w3.org/1999/xlink" content-type="dwc:verbatimElevation" xlink:type="simple">1235 m</named-content>; decimalLatitude: <named-content xmlns:xlink="http://www.w3.org/1999/xlink" content-type="dwc:decimalLatitude" xlink:type="simple">36.80418</named-content>; decimalLongitude: <named-content xmlns:xlink="http://www.w3.org/1999/xlink" content-type="dwc:decimalLongitude" xlink:type="simple">33.32723</named-content>; <bold>Event:</bold> eventDate: <named-content xmlns:xlink="http://www.w3.org/1999/xlink" content-type="dwc:eventDate" xlink:type="simple">30/04/2025</named-content></p></list-item></list></tp:treatment-sec><tp:treatment-sec sec-type="Distribution"><title>Distribution</title><p>Eastern and south-eastern Europe (<xref ref-type="bibr" rid="B13803425">Risch et al. 2025b</xref>), Western Asia (<xref ref-type="bibr" rid="B13803013">Ascher and Pickering 2025</xref>).</p></tp:treatment-sec><tp:treatment-sec sec-type="Notes"><title>Notes</title><p><italic><tp:taxon-name><tp:taxon-name-part taxon-name-part-type="genus" reg="Eucera">Eucera</tp:taxon-name-part> <tp:taxon-name-part taxon-name-part-type="species" reg="parvicornis">parvicornis</tp:taxon-name-part></tp:taxon-name></italic> (Fig. <xref ref-type="fig" rid="F13878715">7</xref>) belongs to the small subgenus <tp:taxon-name><tp:taxon-name-part taxon-name-part-type="genus" reg="Eucera">E.</tp:taxon-name-part> (<tp:taxon-name-part taxon-name-part-type="subgenus" reg="Cubitalia">Cubitalia</tp:taxon-name-part>)</tp:taxon-name>, composed of eight species of which most are primarily distributed in Western Asia (<xref ref-type="bibr" rid="B13803403">Risch 1999</xref>, <xref ref-type="bibr" rid="B13803030">Aubert et al. 2024a</xref>). It is oligolectic on <tp:taxon-name><tp:taxon-name-part taxon-name-part-type="family">Boraginaceae</tp:taxon-name-part></tp:taxon-name> with preference for <italic><tp:taxon-name><tp:taxon-name-part taxon-name-part-type="genus" reg="Anchusa">Anchusa</tp:taxon-name-part></tp:taxon-name></italic> and is considered "Near Threatened" in Europe (<xref ref-type="bibr" rid="B13803425">Risch et al. 2025b</xref>, <xref ref-type="bibr" rid="B13888591">Michez et al. 2026</xref>). This species, already known from surrounding countires (including from neighbouring Aegean islands) was likely to occur in Türkiye as well.</p></tp:treatment-sec><tp:treatment-sec><!--Section generated to contain objects referenced in tp:taxon-treatment.--><fig id="F13878715" position="float" orientation="portrait"><object-id xmlns:xlink="http://www.w3.org/1999/xlink" content-type="arpha" xlink:type="simple">569C4A03-FA2B-5874-BDE4-A877D9DF3761</object-id><object-id xmlns:xlink="http://www.w3.org/1999/xlink" content-type="doi" xlink:type="simple">10.3897/BDJ.14.e191847.figure10</object-id><label>Figure 7.</label><caption><p><italic><tp:taxon-name><tp:taxon-name-part taxon-name-part-type="genus" reg="Eucera">Eucera</tp:taxon-name-part> <tp:taxon-name-part taxon-name-part-type="species" reg="parvicornis">parvicornis</tp:taxon-name-part></tp:taxon-name></italic>. <bold>a</bold> Habitus ♂, lateral view; <bold>b</bold> Head ♂, oblique view; <bold>c</bold> Habitus ♀, lateral view; <bold>d</bold> Head ♀, oblique view. Photo credit R. Santerre.</p></caption><graphic xmlns:xlink="http://www.w3.org/1999/xlink" xlink:href="bdj-14-e191847-g007.jpg" position="float" id="oo_1562320.jpg" orientation="portrait" xlink:type="simple"><uri content-type="original_file" xlink:type="simple">https://binary.pensoft.net/fig/1562320</uri></graphic></fig></tp:treatment-sec><ref-list><ref id="B13803425"><element-citation xmlns:xlink="http://www.w3.org/1999/xlink" publication-type="website" xlink:type="simple"><person-group person-group-type="author"><name name-style="western"><surname>Risch</surname><given-names>S.</given-names></name><name name-style="western"><surname>Thulier</surname><given-names>J.</given-names></name><name name-style="western"><surname>Wood</surname><given-names>T. J.</given-names></name><etal/></person-group><article-title><italic>Eucera parvicornis</italic> (Europe assessment). The IUCN Red List of Threatened Species 2025: e.T19199869A221516206.</article-title><pub-id pub-id-type="doi">10.2305/IUCN.UK.2025-2.RLTS.T19199869A221516206.en</pub-id><date-in-citation content-type="access-date">2025-12-18T00:56:31+00:00</date-in-citation></element-citation></ref><ref id="B13803013"><element-citation xmlns:xlink="http://www.w3.org/1999/xlink" publication-type="website" xlink:type="simple"><person-group person-group-type="author"><name name-style="western"><surname>Ascher</surname><given-names>John S.</given-names></name><name name-style="western"><surname>Pickering</surname><given-names>John</given-names></name></person-group><article-title>Discover Life— Bee species guide and world checklist (Hymenoptera: Apoidea: Anthophila).</article-title><uri xlink:type="simple">https://www.discoverlife.org/mp/20q?guide=Apoidea_species</uri><date-in-citation content-type="access-date">2025-09-28T00:56:30+00:00</date-in-citation></element-citation></ref><ref id="B13803403"><element-citation xmlns:xlink="http://www.w3.org/1999/xlink" publication-type="article" xlink:type="simple"><person-group person-group-type="author"><name name-style="western"><surname>Risch</surname><given-names>S.</given-names></name></person-group><year>1999</year><article-title>Neue und wenig bekannte Arten der Gattung <italic><tp:taxon-name><tp:taxon-name-part taxon-name-part-type="genus" reg="Eucera">Eucera</tp:taxon-name-part></tp:taxon-name></italic> Scopoli, 1770 (<tp:taxon-name><tp:taxon-name-part taxon-name-part-type="order">Hymenoptera</tp:taxon-name-part></tp:taxon-name>, <tp:taxon-name><tp:taxon-name-part taxon-name-part-type="family">Apidae</tp:taxon-name-part></tp:taxon-name>)</article-title><source>Linzer Biologische Beiträge</source><volume>31</volume><issue>1</issue><fpage>115</fpage><lpage>145</lpage></element-citation></ref><ref id="B13803030"><element-citation xmlns:xlink="http://www.w3.org/1999/xlink" publication-type="article" xlink:type="simple"><person-group person-group-type="author"><name name-style="western"><surname>Aubert</surname><given-names>M.</given-names></name><name name-style="western"><surname>Bonifacino</surname><given-names>M.</given-names></name><name name-style="western"><surname>Genoud</surname><given-names>D.</given-names></name><etal/></person-group><year>2024</year><article-title>First observations of <tp:taxon-name><tp:taxon-name-part taxon-name-part-type="genus" reg="Eucera">Eucera</tp:taxon-name-part> (<tp:taxon-name-part taxon-name-part-type="subgenus" reg="Cubitalia">Cubitalia</tp:taxon-name-part>) <tp:taxon-name-part taxon-name-part-type="species" reg="breviceps">breviceps</tp:taxon-name-part></tp:taxon-name> (Friese, 1911) in Italy and France, with updated information on the distribution and ecology of the species (<tp:taxon-name><tp:taxon-name-part taxon-name-part-type="order">Hymenoptera</tp:taxon-name-part></tp:taxon-name>: <tp:taxon-name><tp:taxon-name-part taxon-name-part-type="clade">Anthophila</tp:taxon-name-part></tp:taxon-name>: <tp:taxon-name><tp:taxon-name-part taxon-name-part-type="family">Apidae</tp:taxon-name-part></tp:taxon-name>).</article-title><source>
            <tp:taxon-name>
              <tp:taxon-name-part taxon-name-part-type="genus" reg="Osmia">Osmia</tp:taxon-name-part>
            </tp:taxon-name>
          </source><volume>12</volume><fpage>5</fpage><lpage>18</lpage><pub-id pub-id-type="doi">10.47446/OSMIA12.2</pub-id></element-citation></ref><ref id="B13888591"><element-citation xmlns:xlink="http://www.w3.org/1999/xlink" publication-type="book" xlink:type="simple"><person-group person-group-type="author"><name name-style="western"><surname>Michez</surname><given-names>D.</given-names></name><name name-style="western"><surname>Boustani</surname><given-names>M.</given-names></name><name name-style="western"><surname>Sentil</surname><given-names>A.</given-names></name><etal/></person-group><year>2026</year><source>Measuring the pulse of European biodiversity - European Red List of Bees</source><publisher-name>European Commission</publisher-name><publisher-loc>Brussels</publisher-loc><size units="page">90</size><pub-id pub-id-type="doi">10.2779/521877</pub-id></element-citation></ref></ref-list></tp:taxon-treatment>
