# Supplementary material for: New records of wild bees from a spring expedition in southern Türkiye, with six new species for the country (Hymenoptera, Apoidea, Anthophila)
Source: Biodivers Data J. 2026 Jun 29;14:e191847. doi: 10.3897/BDJ.14.e191847 (PMC13338722; doi:10.3897/BDJ.14.e191847)
Supplement: XML Treatment for Ammobatoides abdominalis [file BDJ.14.e191847-treatment7.xml]

<!DOCTYPE tp:taxon-treatment
  PUBLIC "-//TaxonX//DTD Taxonomic Treatment Publishing DTD v0 20100105//EN" "tax-treatment-NSO.dtd">
<tp:taxon-treatment xmlns:tp="http://www.plazi.org/taxpub"><tp:treatment-meta><mixed-citation publication-type="journal"><person-group><name><surname>Santerre</surname><given-names>Rémi</given-names></name><name><surname>Michez</surname><given-names>Denis</given-names></name><name><surname>Aytekin</surname><given-names>Ahmet Murat</given-names></name><name><surname>Aytekin</surname><given-names>Seçil</given-names></name><name><surname>Benrezkallah</surname><given-names>Jordan</given-names></name><name><surname>Brau</surname><given-names>Thomas</given-names></name><name><surname>Carion</surname><given-names>Frédéric</given-names></name><name><surname>Dikmen</surname><given-names>Fatih</given-names></name><name><surname>Dorchin</surname><given-names>Achik</given-names></name><name><surname>Eldem</surname><given-names>Vahap</given-names></name><name><surname>Flaminio</surname><given-names>Simone</given-names></name><name><surname>Hopfenmüller</surname><given-names>Sebastian</given-names></name><name><surname>Kamalak</surname><given-names>Ece</given-names></name><name><surname>Maugendre</surname><given-names>Anatole</given-names></name><name><surname>Özenirler</surname><given-names>Çiğdem</given-names></name><name><surname>Rasmont</surname><given-names>Pierre</given-names></name><name><surname>Rigaut</surname><given-names>Blandine</given-names></name><name><surname>Terzo</surname><given-names>Michaël</given-names></name><name><surname>Tourbez</surname><given-names>Clément</given-names></name><name><surname>Ghisbain</surname><given-names>Guillaume</given-names></name></person-group><article-title>New records of wild bees from a spring expedition in southern Türkiye, with six new species for the country (<tp:taxon-name><tp:taxon-name-part taxon-name-part-type="order">Hymenoptera</tp:taxon-name-part></tp:taxon-name>, <tp:taxon-name><tp:taxon-name-part taxon-name-part-type="superfamily">Apoidea</tp:taxon-name-part></tp:taxon-name>, <tp:taxon-name><tp:taxon-name-part taxon-name-part-type="clade">Anthophila</tp:taxon-name-part></tp:taxon-name>)</article-title><source>Biodivers Data J</source><day>29</day><month>06</month><year>2026</year><volume>14</volume><pub-id pub-id-type="doi">10.3897/BDJ.14.e191847</pub-id></mixed-citation></tp:treatment-meta><tp:nomenclature><tp:taxon-name><object-id xmlns:xlink="http://www.w3.org/1999/xlink" content-type="arpha" xlink:type="simple">151C32B3-5BE4-5D82-A7C8-14209064B7AA</object-id><tp:taxon-name-part taxon-name-part-type="genus">Ammobatoides</tp:taxon-name-part> <tp:taxon-name-part taxon-name-part-type="species">abdominalis</tp:taxon-name-part></tp:taxon-name><tp:taxon-authority>(Eversmann, 1852)</tp:taxon-authority></tp:nomenclature><tp:treatment-sec sec-type="materials"><title>Materials</title><list list-type="alpha-lower" list-content="occurrences"><list-item><p><bold>Type status:</bold> <named-content xmlns:xlink="http://www.w3.org/1999/xlink" content-type="dwc:typeStatus" xlink:type="simple">Other material</named-content>. <bold>Occurrence:</bold> recordedBy: <named-content xmlns:xlink="http://www.w3.org/1999/xlink" content-type="dwc:recordedBy" xlink:type="simple">G. Ghisbain, D. Michez &amp; R. Santerre</named-content>; sex: <named-content xmlns:xlink="http://www.w3.org/1999/xlink" content-type="dwc:sex" xlink:type="simple">1 male</named-content>; occurrenceID: <named-content xmlns:xlink="http://www.w3.org/1999/xlink" content-type="dwc:occurrenceID" xlink:type="simple">DC437936-45C3-5738-AB2D-DA8135AAABA7</named-content>; <bold>Location:</bold> country: <named-content xmlns:xlink="http://www.w3.org/1999/xlink" content-type="dwc:country" xlink:type="simple">Türkiye</named-content>; stateProvince: <named-content xmlns:xlink="http://www.w3.org/1999/xlink" content-type="dwc:stateProvince" xlink:type="simple">Antalya</named-content>; locality: <named-content xmlns:xlink="http://www.w3.org/1999/xlink" content-type="dwc:locality" xlink:type="simple">Güzelyalı</named-content>; verbatimElevation: <named-content xmlns:xlink="http://www.w3.org/1999/xlink" content-type="dwc:verbatimElevation" xlink:type="simple">148 m</named-content>; decimalLatitude: <named-content xmlns:xlink="http://www.w3.org/1999/xlink" content-type="dwc:decimalLatitude" xlink:type="simple">36.89485</named-content>; decimalLongitude: <named-content xmlns:xlink="http://www.w3.org/1999/xlink" content-type="dwc:decimalLongitude" xlink:type="simple">31.53827</named-content>; <bold>Event:</bold> eventDate: <named-content xmlns:xlink="http://www.w3.org/1999/xlink" content-type="dwc:eventDate" xlink:type="simple">2/05/2025</named-content></p></list-item></list></tp:treatment-sec><tp:treatment-sec sec-type="Distribution"><title>Distribution</title><p>From Central Europe to western China and southern Siberia (<xref ref-type="bibr" rid="B13803565">Wood and Patiny 2025</xref>).</p></tp:treatment-sec><tp:treatment-sec sec-type="Notes"><title>Notes</title><p><italic><tp:taxon-name><tp:taxon-name-part taxon-name-part-type="genus" reg="Ammobatoides">Ammobatoides</tp:taxon-name-part> <tp:taxon-name-part taxon-name-part-type="species" reg="abdominalis">abdominalis</tp:taxon-name-part></tp:taxon-name></italic> (Fig. <xref ref-type="fig" rid="F14177890">9</xref>) is considered Vulnerable in Europe (<xref ref-type="bibr" rid="B13888591">Michez et al. 2026</xref>). Three specimens of <italic><tp:taxon-name><tp:taxon-name-part taxon-name-part-type="genus" reg="Melitturga">Melitturga</tp:taxon-name-part> <tp:taxon-name-part taxon-name-part-type="species" reg="syriaca">syriaca</tp:taxon-name-part></tp:taxon-name></italic> Friese, a presumed host (<xref ref-type="bibr" rid="B13803565">Wood and Patiny 2025</xref>) were found at the same localion.</p></tp:treatment-sec><tp:treatment-sec><!--Section generated to contain objects referenced in tp:taxon-treatment.--><fig id="F14177890" position="float" orientation="portrait"><object-id xmlns:xlink="http://www.w3.org/1999/xlink" content-type="arpha" xlink:type="simple">269E3C21-5F84-5A92-A6DF-6716081DD5C8</object-id><object-id xmlns:xlink="http://www.w3.org/1999/xlink" content-type="doi" xlink:type="simple">10.3897/BDJ.14.e191847.figure10</object-id><label>Figure 9.</label><caption><p><italic><tp:taxon-name><tp:taxon-name-part taxon-name-part-type="genus" reg="Ammobatoides">Ammobatoides</tp:taxon-name-part> <tp:taxon-name-part taxon-name-part-type="species" reg="abdominalis">abdominalis</tp:taxon-name-part></tp:taxon-name></italic> ♂ habitus, lateral view. Photo credit R. Santerre.</p></caption><graphic xmlns:xlink="http://www.w3.org/1999/xlink" xlink:href="bdj-14-e191847-g009.jpg" position="float" id="oo_1605857.jpg" orientation="portrait" xlink:type="simple"><uri content-type="original_file" xlink:type="simple">https://binary.pensoft.net/fig/1605857</uri></graphic></fig></tp:treatment-sec><ref-list><ref id="B13803565"><element-citation xmlns:xlink="http://www.w3.org/1999/xlink" publication-type="article" xlink:type="simple"><person-group person-group-type="author"><name name-style="western"><surname>Wood</surname><given-names>T. J.</given-names></name><name name-style="western"><surname>Patiny</surname><given-names>Sébastien</given-names></name></person-group><year>2025</year><article-title>Notes on the genera <italic><tp:taxon-name><tp:taxon-name-part taxon-name-part-type="genus" reg="Ammobatoides">Ammobatoides</tp:taxon-name-part></tp:taxon-name></italic> and <italic><tp:taxon-name><tp:taxon-name-part taxon-name-part-type="genus" reg="Melitturga">Melitturga</tp:taxon-name-part></tp:taxon-name></italic> in Europe (<tp:taxon-name><tp:taxon-name-part taxon-name-part-type="order">Hymenoptera</tp:taxon-name-part></tp:taxon-name>: <tp:taxon-name><tp:taxon-name-part taxon-name-part-type="superfamily">Apoidea</tp:taxon-name-part></tp:taxon-name>)</article-title><source>Journal of Melittology</source><volume>128</volume><fpage>1</fpage><lpage>21</lpage><pub-id pub-id-type="doi">10.17161/jom.vi128.23023</pub-id></element-citation></ref><ref id="B13888591"><element-citation xmlns:xlink="http://www.w3.org/1999/xlink" publication-type="book" xlink:type="simple"><person-group person-group-type="author"><name name-style="western"><surname>Michez</surname><given-names>D.</given-names></name><name name-style="western"><surname>Boustani</surname><given-names>M.</given-names></name><name name-style="western"><surname>Sentil</surname><given-names>A.</given-names></name><etal/></person-group><year>2026</year><source>Measuring the pulse of European biodiversity - European Red List of Bees</source><publisher-name>European Commission</publisher-name><publisher-loc>Brussels</publisher-loc><size units="page">90</size><pub-id pub-id-type="doi">10.2779/521877</pub-id></element-citation></ref></ref-list></tp:taxon-treatment>
