# Supplementary material for: New records of wild bees from a spring expedition in southern Türkiye, with six new species for the country (Hymenoptera, Apoidea, Anthophila)
Source: Biodivers Data J. 2026 Jun 29;14:e191847. doi: 10.3897/BDJ.14.e191847 (PMC13338722; doi:10.3897/BDJ.14.e191847)
Supplement: XML Treatment for Andrena etesiaca [file BDJ.14.e191847-treatment9.xml]

<!DOCTYPE tp:taxon-treatment
  PUBLIC "-//TaxonX//DTD Taxonomic Treatment Publishing DTD v0 20100105//EN" "tax-treatment-NSO.dtd">
<tp:taxon-treatment xmlns:tp="http://www.plazi.org/taxpub"><tp:treatment-meta><mixed-citation publication-type="journal"><person-group><name><surname>Santerre</surname><given-names>Rémi</given-names></name><name><surname>Michez</surname><given-names>Denis</given-names></name><name><surname>Aytekin</surname><given-names>Ahmet Murat</given-names></name><name><surname>Aytekin</surname><given-names>Seçil</given-names></name><name><surname>Benrezkallah</surname><given-names>Jordan</given-names></name><name><surname>Brau</surname><given-names>Thomas</given-names></name><name><surname>Carion</surname><given-names>Frédéric</given-names></name><name><surname>Dikmen</surname><given-names>Fatih</given-names></name><name><surname>Dorchin</surname><given-names>Achik</given-names></name><name><surname>Eldem</surname><given-names>Vahap</given-names></name><name><surname>Flaminio</surname><given-names>Simone</given-names></name><name><surname>Hopfenmüller</surname><given-names>Sebastian</given-names></name><name><surname>Kamalak</surname><given-names>Ece</given-names></name><name><surname>Maugendre</surname><given-names>Anatole</given-names></name><name><surname>Özenirler</surname><given-names>Çiğdem</given-names></name><name><surname>Rasmont</surname><given-names>Pierre</given-names></name><name><surname>Rigaut</surname><given-names>Blandine</given-names></name><name><surname>Terzo</surname><given-names>Michaël</given-names></name><name><surname>Tourbez</surname><given-names>Clément</given-names></name><name><surname>Ghisbain</surname><given-names>Guillaume</given-names></name></person-group><article-title>New records of wild bees from a spring expedition in southern Türkiye, with six new species for the country (<tp:taxon-name><tp:taxon-name-part taxon-name-part-type="order">Hymenoptera</tp:taxon-name-part></tp:taxon-name>, <tp:taxon-name><tp:taxon-name-part taxon-name-part-type="superfamily">Apoidea</tp:taxon-name-part></tp:taxon-name>, <tp:taxon-name><tp:taxon-name-part taxon-name-part-type="clade">Anthophila</tp:taxon-name-part></tp:taxon-name>)</article-title><source>Biodivers Data J</source><day>29</day><month>06</month><year>2026</year><volume>14</volume><pub-id pub-id-type="doi">10.3897/BDJ.14.e191847</pub-id></mixed-citation></tp:treatment-meta><tp:nomenclature><tp:taxon-name><object-id xmlns:xlink="http://www.w3.org/1999/xlink" content-type="arpha" xlink:type="simple">F7EE578B-DA51-53FE-B091-7CD921F7D726</object-id><tp:taxon-name-part taxon-name-part-type="genus">Andrena</tp:taxon-name-part> <tp:taxon-name-part taxon-name-part-type="species">etesiaca</tp:taxon-name-part></tp:taxon-name><tp:taxon-authority>Warncke, 1975</tp:taxon-authority></tp:nomenclature><tp:treatment-sec sec-type="materials"><title>Materials</title><list list-type="alpha-lower" list-content="occurrences"><list-item><p><bold>Type status:</bold> <named-content xmlns:xlink="http://www.w3.org/1999/xlink" content-type="dwc:typeStatus" xlink:type="simple">Other material</named-content>. <bold>Occurrence:</bold> recordedBy: <named-content xmlns:xlink="http://www.w3.org/1999/xlink" content-type="dwc:recordedBy" xlink:type="simple">G. Ghisbain, D. Michez &amp; R. Santerre</named-content>; sex: <named-content xmlns:xlink="http://www.w3.org/1999/xlink" content-type="dwc:sex" xlink:type="simple">1 female, 3 males</named-content>; occurrenceID: <named-content xmlns:xlink="http://www.w3.org/1999/xlink" content-type="dwc:occurrenceID" xlink:type="simple">C58B6830-DB74-521D-BB3E-A050A59080B3</named-content>; <bold>Location:</bold> country: <named-content xmlns:xlink="http://www.w3.org/1999/xlink" content-type="dwc:country" xlink:type="simple">Türkiye</named-content>; stateProvince: <named-content xmlns:xlink="http://www.w3.org/1999/xlink" content-type="dwc:stateProvince" xlink:type="simple">Konya</named-content>; locality: <named-content xmlns:xlink="http://www.w3.org/1999/xlink" content-type="dwc:locality" xlink:type="simple">Ereğli</named-content>; verbatimElevation: <named-content xmlns:xlink="http://www.w3.org/1999/xlink" content-type="dwc:verbatimElevation" xlink:type="simple">1112 m</named-content>; decimalLatitude: <named-content xmlns:xlink="http://www.w3.org/1999/xlink" content-type="dwc:decimalLatitude" xlink:type="simple">37.61552</named-content>; decimalLongitude: <named-content xmlns:xlink="http://www.w3.org/1999/xlink" content-type="dwc:decimalLongitude" xlink:type="simple">34.24594</named-content>; <bold>Event:</bold> eventDate: <named-content xmlns:xlink="http://www.w3.org/1999/xlink" content-type="dwc:eventDate" xlink:type="simple">29/04/2025</named-content></p></list-item></list></tp:treatment-sec><tp:treatment-sec sec-type="Distribution"><title>Distribution</title><p>Türkiye (<xref ref-type="bibr" rid="B13803346">Pisanty and Wood 2024</xref>).</p></tp:treatment-sec><tp:treatment-sec sec-type="Notes"><title>Notes</title><p><italic><tp:taxon-name><tp:taxon-name-part taxon-name-part-type="genus" reg="Andrena">Andrena</tp:taxon-name-part> <tp:taxon-name-part taxon-name-part-type="species" reg="etesiaca">etesiaca</tp:taxon-name-part></tp:taxon-name></italic> (Fig. <xref ref-type="fig" rid="F13878726">11</xref>) is closely related to <italic><tp:taxon-name><tp:taxon-name-part taxon-name-part-type="genus" reg="Anthophora">A.</tp:taxon-name-part> <tp:taxon-name-part taxon-name-part-type="species" reg="bassana">bassana</tp:taxon-name-part></tp:taxon-name></italic> Warncke, 1969 of which it was formerly considered as a subspecies, the two being the only representatives of the subgenus <tp:taxon-name><tp:taxon-name-part taxon-name-part-type="genus" reg="Anthophora">A.</tp:taxon-name-part> (<tp:taxon-name-part taxon-name-part-type="subgenus" reg="Vellandrena">Vellandrena</tp:taxon-name-part>)</tp:taxon-name> (<xref ref-type="bibr" rid="B13803346">Pisanty and Wood 2024</xref>). <italic><tp:taxon-name><tp:taxon-name-part taxon-name-part-type="genus" reg="Andrena">A.</tp:taxon-name-part> <tp:taxon-name-part taxon-name-part-type="species" reg="etesiaca">etesiaca</tp:taxon-name-part></tp:taxon-name></italic> seems to be restricted to central Türkiye, where it is known from a very limited number of specimens (<xref ref-type="bibr" rid="B13803184">Hazir et al. 2014</xref>, <xref ref-type="bibr" rid="B13803346">Pisanty and Wood 2024</xref>).</p></tp:treatment-sec><tp:treatment-sec><!--Section generated to contain objects referenced in tp:taxon-treatment.--><fig id="F13878726" position="float" orientation="portrait"><object-id xmlns:xlink="http://www.w3.org/1999/xlink" content-type="arpha" xlink:type="simple">966F5659-2E2C-54B0-AD6C-9B6ABD08D4BA</object-id><object-id xmlns:xlink="http://www.w3.org/1999/xlink" content-type="doi" xlink:type="simple">10.3897/BDJ.14.e191847.figure10</object-id><label>Figure 11.</label><caption><p><italic><tp:taxon-name><tp:taxon-name-part taxon-name-part-type="genus" reg="Andrena">Andrena</tp:taxon-name-part> <tp:taxon-name-part taxon-name-part-type="species" reg="etesiaca">etesiaca</tp:taxon-name-part></tp:taxon-name></italic>. <bold>a</bold> Habitus ♂, lateral view; <bold>b</bold> Head ♂, oblique view; <bold>c</bold> Habitus ♀, lateral view; <bold>d</bold> Head ♀, oblique view. Photo credit R. Santerre.</p></caption><graphic xmlns:xlink="http://www.w3.org/1999/xlink" xlink:href="bdj-14-e191847-g011.jpg" position="float" id="oo_1562330.jpg" orientation="portrait" xlink:type="simple"><uri content-type="original_file" xlink:type="simple">https://binary.pensoft.net/fig/1562330</uri></graphic></fig></tp:treatment-sec><ref-list><ref id="B13803346"><element-citation xmlns:xlink="http://www.w3.org/1999/xlink" publication-type="article" xlink:type="simple"><person-group person-group-type="author"><name name-style="western"><surname>Pisanty</surname><given-names>Gideon</given-names></name><name name-style="western"><surname>Wood</surname><given-names>Thomas James</given-names></name></person-group><year>2024</year><article-title>The early-diverging subgenera of the bee genus <italic><tp:taxon-name><tp:taxon-name-part taxon-name-part-type="genus" reg="Andrena">Andrena</tp:taxon-name-part></tp:taxon-name></italic> (<tp:taxon-name><tp:taxon-name-part taxon-name-part-type="order">Hymenoptera</tp:taxon-name-part></tp:taxon-name>: <tp:taxon-name><tp:taxon-name-part taxon-name-part-type="family">Andrenidae</tp:taxon-name-part></tp:taxon-name>) in the Old World</article-title><source>Zootaxa</source><volume>5474</volume><issue>5</issue><fpage>451</fpage><lpage>488</lpage><pub-id pub-id-type="doi">10.11646/zootaxa.5474.5.1</pub-id></element-citation></ref><ref id="B13803184"><element-citation xmlns:xlink="http://www.w3.org/1999/xlink" publication-type="article" xlink:type="simple"><person-group person-group-type="author"><name name-style="western"><surname>Hazir</surname><given-names>Canan</given-names></name><name name-style="western"><surname>Keskin</surname><given-names>Nevin</given-names></name><name name-style="western"><surname>Scheuchl</surname><given-names>Erwin</given-names></name></person-group><year>2014</year><article-title>Faunistic, geographical and biological contributions to the bee genus <italic><tp:taxon-name><tp:taxon-name-part taxon-name-part-type="genus" reg="Andrena">Andrena</tp:taxon-name-part></tp:taxon-name></italic> (<tp:taxon-name><tp:taxon-name-part taxon-name-part-type="order">Hymenoptera</tp:taxon-name-part></tp:taxon-name>, <tp:taxon-name><tp:taxon-name-part taxon-name-part-type="family">Andrenidae</tp:taxon-name-part></tp:taxon-name>, <tp:taxon-name><tp:taxon-name-part taxon-name-part-type="subfamily">Andreninae</tp:taxon-name-part></tp:taxon-name>) from Turkey</article-title><source>Journal of <tp:taxon-name><tp:taxon-name-part taxon-name-part-type="order">Hymenoptera</tp:taxon-name-part></tp:taxon-name> Research</source><volume>38</volume><fpage>59</fpage><lpage>133</lpage><pub-id pub-id-type="doi">10.3897/jhr.38.7288</pub-id></element-citation></ref></ref-list></tp:taxon-treatment>
