# Supplementary material for: New records of wild bees from a spring expedition in southern Türkiye, with six new species for the country (Hymenoptera, Apoidea, Anthophila)
Source: Biodivers Data J. 2026 Jun 29;14:e191847. doi: 10.3897/BDJ.14.e191847 (PMC13338722; doi:10.3897/BDJ.14.e191847)
Supplement: XML Treatment for Ceratina rasmonti [file BDJ.14.e191847-treatment11.xml]

<!DOCTYPE tp:taxon-treatment
  PUBLIC "-//TaxonX//DTD Taxonomic Treatment Publishing DTD v0 20100105//EN" "tax-treatment-NSO.dtd">
<tp:taxon-treatment xmlns:tp="http://www.plazi.org/taxpub"><tp:treatment-meta><mixed-citation publication-type="journal"><person-group><name><surname>Santerre</surname><given-names>Rémi</given-names></name><name><surname>Michez</surname><given-names>Denis</given-names></name><name><surname>Aytekin</surname><given-names>Ahmet Murat</given-names></name><name><surname>Aytekin</surname><given-names>Seçil</given-names></name><name><surname>Benrezkallah</surname><given-names>Jordan</given-names></name><name><surname>Brau</surname><given-names>Thomas</given-names></name><name><surname>Carion</surname><given-names>Frédéric</given-names></name><name><surname>Dikmen</surname><given-names>Fatih</given-names></name><name><surname>Dorchin</surname><given-names>Achik</given-names></name><name><surname>Eldem</surname><given-names>Vahap</given-names></name><name><surname>Flaminio</surname><given-names>Simone</given-names></name><name><surname>Hopfenmüller</surname><given-names>Sebastian</given-names></name><name><surname>Kamalak</surname><given-names>Ece</given-names></name><name><surname>Maugendre</surname><given-names>Anatole</given-names></name><name><surname>Özenirler</surname><given-names>Çiğdem</given-names></name><name><surname>Rasmont</surname><given-names>Pierre</given-names></name><name><surname>Rigaut</surname><given-names>Blandine</given-names></name><name><surname>Terzo</surname><given-names>Michaël</given-names></name><name><surname>Tourbez</surname><given-names>Clément</given-names></name><name><surname>Ghisbain</surname><given-names>Guillaume</given-names></name></person-group><article-title>New records of wild bees from a spring expedition in southern Türkiye, with six new species for the country (<tp:taxon-name><tp:taxon-name-part taxon-name-part-type="order">Hymenoptera</tp:taxon-name-part></tp:taxon-name>, <tp:taxon-name><tp:taxon-name-part taxon-name-part-type="superfamily">Apoidea</tp:taxon-name-part></tp:taxon-name>, <tp:taxon-name><tp:taxon-name-part taxon-name-part-type="clade">Anthophila</tp:taxon-name-part></tp:taxon-name>)</article-title><source>Biodivers Data J</source><day>29</day><month>06</month><year>2026</year><volume>14</volume><pub-id pub-id-type="doi">10.3897/BDJ.14.e191847</pub-id></mixed-citation></tp:treatment-meta><tp:nomenclature><tp:taxon-name><object-id xmlns:xlink="http://www.w3.org/1999/xlink" content-type="arpha" xlink:type="simple">6EB27068-C0D6-54A4-A394-7E4A7C12FA2B</object-id><tp:taxon-name-part taxon-name-part-type="genus">Ceratina</tp:taxon-name-part> <tp:taxon-name-part taxon-name-part-type="species">rasmonti</tp:taxon-name-part></tp:taxon-name><tp:taxon-authority>Terzo, 1998</tp:taxon-authority></tp:nomenclature><tp:treatment-sec sec-type="materials"><title>Materials</title><list list-type="alpha-lower" list-content="occurrences"><list-item><p><bold>Type status:</bold> <named-content xmlns:xlink="http://www.w3.org/1999/xlink" content-type="dwc:typeStatus" xlink:type="simple">Other material</named-content>. <bold>Occurrence:</bold> recordedBy: <named-content xmlns:xlink="http://www.w3.org/1999/xlink" content-type="dwc:recordedBy" xlink:type="simple">G. Ghisbain, D. Michez &amp; R. Santerre</named-content>; sex: <named-content xmlns:xlink="http://www.w3.org/1999/xlink" content-type="dwc:sex" xlink:type="simple">1 female</named-content>; occurrenceID: <named-content xmlns:xlink="http://www.w3.org/1999/xlink" content-type="dwc:occurrenceID" xlink:type="simple">59AB6CE2-7933-55A1-8985-3411835F198B</named-content>; <bold>Location:</bold> country: <named-content xmlns:xlink="http://www.w3.org/1999/xlink" content-type="dwc:country" xlink:type="simple">Türkiye</named-content>; stateProvince: <named-content xmlns:xlink="http://www.w3.org/1999/xlink" content-type="dwc:stateProvince" xlink:type="simple">Antalya</named-content>; locality: <named-content xmlns:xlink="http://www.w3.org/1999/xlink" content-type="dwc:locality" xlink:type="simple">Beydiğin</named-content>; verbatimElevation: <named-content xmlns:xlink="http://www.w3.org/1999/xlink" content-type="dwc:verbatimElevation" xlink:type="simple">478 m</named-content>; decimalLatitude: <named-content xmlns:xlink="http://www.w3.org/1999/xlink" content-type="dwc:decimalLatitude" xlink:type="simple">37.01694</named-content>; decimalLongitude: <named-content xmlns:xlink="http://www.w3.org/1999/xlink" content-type="dwc:decimalLongitude" xlink:type="simple">31.39717</named-content>; <bold>Event:</bold> eventDate: <named-content xmlns:xlink="http://www.w3.org/1999/xlink" content-type="dwc:eventDate" xlink:type="simple">23/04/2025</named-content></p></list-item><list-item><p><bold>Type status:</bold> <named-content xmlns:xlink="http://www.w3.org/1999/xlink" content-type="dwc:typeStatus" xlink:type="simple">Other material</named-content>. <bold>Occurrence:</bold> recordedBy: <named-content xmlns:xlink="http://www.w3.org/1999/xlink" content-type="dwc:recordedBy" xlink:type="simple">G. Ghisbain, D. Michez &amp; R. Santerre</named-content>; sex: <named-content xmlns:xlink="http://www.w3.org/1999/xlink" content-type="dwc:sex" xlink:type="simple">1 female</named-content>; occurrenceID: <named-content xmlns:xlink="http://www.w3.org/1999/xlink" content-type="dwc:occurrenceID" xlink:type="simple">B47FDD63-18D5-517A-8B74-CFB90BC9C8DC</named-content>; <bold>Location:</bold> country: <named-content xmlns:xlink="http://www.w3.org/1999/xlink" content-type="dwc:country" xlink:type="simple">Türkiye</named-content>; stateProvince: <named-content xmlns:xlink="http://www.w3.org/1999/xlink" content-type="dwc:stateProvince" xlink:type="simple">Antalya</named-content>; locality: <named-content xmlns:xlink="http://www.w3.org/1999/xlink" content-type="dwc:locality" xlink:type="simple">İbradi</named-content>; verbatimElevation: <named-content xmlns:xlink="http://www.w3.org/1999/xlink" content-type="dwc:verbatimElevation" xlink:type="simple">956 m</named-content>; decimalLatitude: <named-content xmlns:xlink="http://www.w3.org/1999/xlink" content-type="dwc:decimalLatitude" xlink:type="simple">37.13349</named-content>; decimalLongitude: <named-content xmlns:xlink="http://www.w3.org/1999/xlink" content-type="dwc:decimalLongitude" xlink:type="simple">31.47374</named-content>; <bold>Event:</bold> eventDate: <named-content xmlns:xlink="http://www.w3.org/1999/xlink" content-type="dwc:eventDate" xlink:type="simple">23/04/2025</named-content></p></list-item></list></tp:treatment-sec><tp:treatment-sec sec-type="Distribution"><title>Distribution</title><p>Türkiye (<xref ref-type="bibr" rid="B13803308">Özbek and Terzo 2016</xref>).</p></tp:treatment-sec><tp:treatment-sec sec-type="Notes"><title>Notes</title><p><italic><tp:taxon-name><tp:taxon-name-part taxon-name-part-type="genus" reg="Ceratina">Ceratina</tp:taxon-name-part> <tp:taxon-name-part taxon-name-part-type="species" reg="rasmonti">rasmonti</tp:taxon-name-part></tp:taxon-name></italic> (Fig. <xref ref-type="fig" rid="F14016311">13</xref>) was only known from the four females constituting the type series, collected in Erçek and Ağrı in eastern Türkiye, at an altitude of around 1,800 m (<xref ref-type="bibr" rid="B13803493">Terzo 1998</xref>, <xref ref-type="bibr" rid="B13803308">Özbek and Terzo 2016</xref>). The finding of this species in south-western Türkiye, at 478 m near Beydiğin (Fig. <xref ref-type="fig" rid="F13878683">1</xref>a) and 956 m near İbradi (Fig. <xref ref-type="fig" rid="F13878721">4</xref>b), was therefore unexpected.</p><p>The new specimens have the tibiae less extensively white-marked than the type specimens collected in eastern Türkiye (Fig. <xref ref-type="fig" rid="F14016313">14</xref>) and have been first misidentified as <italic><tp:taxon-name><tp:taxon-name-part taxon-name-part-type="genus" reg="Ceratina">C.</tp:taxon-name-part> <tp:taxon-name-part taxon-name-part-type="species" reg="dallatorreana">dallatorreana</tp:taxon-name-part></tp:taxon-name></italic> Friese, a related and much more common species.</p><p>The two species could be distinguished only after a second careful examination, <italic><tp:taxon-name><tp:taxon-name-part taxon-name-part-type="genus" reg="Ceratina">C.</tp:taxon-name-part> <tp:taxon-name-part taxon-name-part-type="species" reg="rasmonti">rasmonti</tp:taxon-name-part></tp:taxon-name></italic> having sparser punctation on scutum and between oecelli, depressed ocello-occipital area, carinate occipital margin (Figs <xref ref-type="fig" rid="F14016313">14</xref>, <xref ref-type="fig" rid="F14016315">15</xref>) and less developed wax glands on sternum 3 than <italic><tp:taxon-name><tp:taxon-name-part taxon-name-part-type="genus" reg="Ceratina">C.</tp:taxon-name-part> <tp:taxon-name-part taxon-name-part-type="species" reg="dallatorreana">dallatorreana</tp:taxon-name-part></tp:taxon-name></italic> (Fig. <xref ref-type="fig" rid="F14016317">16</xref>) (<xref ref-type="bibr" rid="B13803493">Terzo 1998</xref>).</p><p>This suggests that this presumably rare species might be under-recorded due to the difficulty in detecting it amongst series of <italic><tp:taxon-name><tp:taxon-name-part taxon-name-part-type="genus" reg="Ceratina">C.</tp:taxon-name-part> <tp:taxon-name-part taxon-name-part-type="species" reg="dallatorreana">dallatorreana</tp:taxon-name-part></tp:taxon-name></italic>.</p></tp:treatment-sec><tp:treatment-sec><!--Section generated to contain objects referenced in tp:taxon-treatment.--><fig id="F14016311" position="float" orientation="portrait"><object-id xmlns:xlink="http://www.w3.org/1999/xlink" content-type="arpha" xlink:type="simple">65EB84D1-8500-5FA0-9878-DFD777F9FAA4</object-id><object-id xmlns:xlink="http://www.w3.org/1999/xlink" content-type="doi" xlink:type="simple">10.3897/BDJ.14.e191847.figure5</object-id><label>Figure 13.</label><caption><p><italic><tp:taxon-name><tp:taxon-name-part taxon-name-part-type="genus" reg="Ceratina">Ceratina</tp:taxon-name-part> <tp:taxon-name-part taxon-name-part-type="species" reg="rasmonti">rasmonti</tp:taxon-name-part></tp:taxon-name></italic> ♀. <bold>a</bold> Habitus, lateral view; <bold>b</bold> Head, oblique view. Photo credit R. Santerre.</p></caption><graphic xmlns:xlink="http://www.w3.org/1999/xlink" xlink:href="bdj-14-e191847-g013.jpg" position="float" id="oo_1562359.jpg" orientation="portrait" xlink:type="simple"><uri content-type="original_file" xlink:type="simple">https://binary.pensoft.net/fig/1562359</uri></graphic></fig><fig id="F13878683" position="float" orientation="portrait"><object-id xmlns:xlink="http://www.w3.org/1999/xlink" content-type="arpha" xlink:type="simple">D7728EC8-4EED-5476-A356-DF1C5B098F3D</object-id><object-id xmlns:xlink="http://www.w3.org/1999/xlink" content-type="doi" xlink:type="simple">10.3897/BDJ.14.e191847.figure4</object-id><label>Figure 1.</label><caption><p>Map of the sites where sampling was undertaken <bold>a</bold> Mediterranean shrubland near Beydiğin (Antalya Province); <bold>b</bold> Steppe near Böğecik (Karaman Province); <bold>c</bold> Halophilic grassland near Sökün (Mersin Province); <bold>d</bold> Subalpine grassland in Nur Mountains (Osmaniye Province). Photo credit D. Michez (a, b) &amp; G. Ghisbain (c, d). Map compiled by J. Benrezkallah using QGIS v.3.40. Boundaries: JRC (<xref ref-type="bibr" rid="B13891191">Urbano 2018</xref>). Topography: SRTM 90 m (<xref ref-type="bibr" rid="B13891199">Reuter et al. 2007</xref>). Hydrography: Copernicus (<xref ref-type="bibr" rid="B13891177">European Union's Copernicus Land Monitoring Service information 2020</xref>); HDX (<xref ref-type="bibr" rid="B13891208">Humanitarian Data Exchange 2025</xref>). Projection: TUREF / TM33 (EPSG:5255).</p></caption><graphic xmlns:xlink="http://www.w3.org/1999/xlink" xlink:href="bdj-14-e191847-g001.jpg" position="float" id="oo_1605849.jpg" orientation="portrait" xlink:type="simple"><uri content-type="original_file" xlink:type="simple">https://binary.pensoft.net/fig/1605849</uri></graphic></fig><fig id="F13878721" position="float" orientation="portrait"><object-id xmlns:xlink="http://www.w3.org/1999/xlink" content-type="arpha" xlink:type="simple">20C80BAA-DAF4-5C4F-B0A8-739B761CF7AA</object-id><object-id xmlns:xlink="http://www.w3.org/1999/xlink" content-type="doi" xlink:type="simple">10.3897/BDJ.14.e191847.figure10</object-id><label>Figure 4.</label><caption><p>Sampling sites. <bold>a</bold> Shrubland dominated by <italic><tp:taxon-name><tp:taxon-name-part taxon-name-part-type="genus" reg="Cistus">Cistus</tp:taxon-name-part></tp:taxon-name></italic> sp. near Anamur (Mersin Province); <bold>b</bold> Meadow near İbradi (Antalya Province); <bold>c</bold> Orchard near Adana (Adana Province); <bold>d</bold> Meadow near Alaçeşme (Antalya Province). Photo credit G. Ghisbain (a, d), R. Santerre (b) &amp; D. Michez (c).</p></caption><graphic xmlns:xlink="http://www.w3.org/1999/xlink" xlink:href="bdj-14-e191847-g004.jpg" position="float" id="oo_1562306.jpg" orientation="portrait" xlink:type="simple"><uri content-type="original_file" xlink:type="simple">https://binary.pensoft.net/fig/1562306</uri></graphic></fig><fig id="F14016313" position="float" orientation="portrait"><object-id xmlns:xlink="http://www.w3.org/1999/xlink" content-type="arpha" xlink:type="simple">6D9156F4-9356-5CFA-8137-F153BDAD1C2C</object-id><object-id xmlns:xlink="http://www.w3.org/1999/xlink" content-type="doi" xlink:type="simple">10.3897/BDJ.14.e191847.figure10</object-id><label>Figure 14.</label><caption><p>Paratype of <italic><tp:taxon-name><tp:taxon-name-part taxon-name-part-type="genus" reg="Ceratina">Ceratina</tp:taxon-name-part> <tp:taxon-name-part taxon-name-part-type="species" reg="rasmonti">rasmonti</tp:taxon-name-part></tp:taxon-name></italic> ♀. <bold>a</bold> Habitus, lateral view; <bold>b</bold> Head in front view, with close-up on the occipital margin in lateral view. Photo credit R. Santerre.</p></caption><graphic xmlns:xlink="http://www.w3.org/1999/xlink" xlink:href="bdj-14-e191847-g014.jpg" position="float" id="oo_1562360.jpg" orientation="portrait" xlink:type="simple"><uri content-type="original_file" xlink:type="simple">https://binary.pensoft.net/fig/1562360</uri></graphic></fig><fig id="F14016315" position="float" orientation="portrait"><object-id xmlns:xlink="http://www.w3.org/1999/xlink" content-type="arpha" xlink:type="simple">1D8BC605-96A9-5E7E-A26F-1BDFAC425D64</object-id><object-id xmlns:xlink="http://www.w3.org/1999/xlink" content-type="doi" xlink:type="simple">10.3897/BDJ.14.e191847.figure10</object-id><label>Figure 15.</label><caption><p><italic><tp:taxon-name><tp:taxon-name-part taxon-name-part-type="genus" reg="Ceratina">Ceratina</tp:taxon-name-part> <tp:taxon-name-part taxon-name-part-type="species" reg="rasmonti">rasmonti</tp:taxon-name-part></tp:taxon-name></italic> ♀. <bold>a</bold> Scutum; <bold>b</bold> Head in front view, with close-up on the occipital margin in lateral view. Photo credit R. Santerre.</p></caption><graphic xmlns:xlink="http://www.w3.org/1999/xlink" xlink:href="bdj-14-e191847-g015.jpg" position="float" id="oo_1562363.jpg" orientation="portrait" xlink:type="simple"><uri content-type="original_file" xlink:type="simple">https://binary.pensoft.net/fig/1562363</uri></graphic></fig><fig id="F14016317" position="float" orientation="portrait"><object-id xmlns:xlink="http://www.w3.org/1999/xlink" content-type="arpha" xlink:type="simple">9DCC98D2-002D-52CE-B0B9-E64A70852B54</object-id><object-id xmlns:xlink="http://www.w3.org/1999/xlink" content-type="doi" xlink:type="simple">10.3897/BDJ.14.e191847.figure10</object-id><label>Figure 16.</label><caption><p><italic><tp:taxon-name><tp:taxon-name-part taxon-name-part-type="genus" reg="Ceratina">Ceratina</tp:taxon-name-part> <tp:taxon-name-part taxon-name-part-type="species" reg="dallatorreana">dallatorreana</tp:taxon-name-part></tp:taxon-name></italic> ♀. <bold>a</bold> Scutum; <bold>b</bold> Head in front view, with close-up on the occipital margin in lateral view. Photo credit R. Santerre.</p></caption><graphic xmlns:xlink="http://www.w3.org/1999/xlink" xlink:href="bdj-14-e191847-g016.jpg" position="float" id="oo_1562367.jpg" orientation="portrait" xlink:type="simple"><uri content-type="original_file" xlink:type="simple">https://binary.pensoft.net/fig/1562367</uri></graphic></fig></tp:treatment-sec><ref-list><ref id="B13803308"><element-citation xmlns:xlink="http://www.w3.org/1999/xlink" publication-type="article" xlink:type="simple"><person-group person-group-type="author"><name name-style="western"><surname>Özbek</surname><given-names>Hikmet</given-names></name><name name-style="western"><surname>Terzo</surname><given-names>Michael</given-names></name></person-group><year>2016</year><article-title>Distribution data for the tribes <tp:taxon-name><tp:taxon-name-part taxon-name-part-type="tribe">Ceratinini</tp:taxon-name-part></tp:taxon-name> and <tp:taxon-name><tp:taxon-name-part taxon-name-part-type="tribe">Allodapini</tp:taxon-name-part></tp:taxon-name> (<tp:taxon-name><tp:taxon-name-part taxon-name-part-type="order">Hymenoptera</tp:taxon-name-part></tp:taxon-name>: <tp:taxon-name><tp:taxon-name-part taxon-name-part-type="family">Apidae</tp:taxon-name-part></tp:taxon-name>) with a checklist of the subfamily <tp:taxon-name><tp:taxon-name-part taxon-name-part-type="subfamily">Xylocopinae</tp:taxon-name-part></tp:taxon-name> of Turkey</article-title><source>Acta Entomologica Serbica</source><volume>21</volume><fpage>93</fpage><lpage>112</lpage><pub-id pub-id-type="doi">10.5281/zenodo.200396</pub-id></element-citation></ref><ref id="B13803493"><element-citation xmlns:xlink="http://www.w3.org/1999/xlink" publication-type="article" xlink:type="simple"><person-group person-group-type="author"><name name-style="western"><surname>Terzo</surname><given-names>M.</given-names></name></person-group><year>1998</year><article-title>Annotated list of the species of the genus <italic><tp:taxon-name><tp:taxon-name-part taxon-name-part-type="genus" reg="Ceratina">Ceratina</tp:taxon-name-part></tp:taxon-name></italic> (Latreille) occurring in the Near East, with description of new species (<tp:taxon-name><tp:taxon-name-part taxon-name-part-type="order">Hymenoptera</tp:taxon-name-part></tp:taxon-name>: <tp:taxon-name><tp:taxon-name-part taxon-name-part-type="superfamily">Apoidea</tp:taxon-name-part></tp:taxon-name>: <tp:taxon-name><tp:taxon-name-part taxon-name-part-type="subfamily">Xylocopinae</tp:taxon-name-part></tp:taxon-name>).</article-title><source>Linzer Biologische Beiträge</source><volume>30</volume><issue>2</issue><fpage>719</fpage><lpage>743</lpage></element-citation></ref><ref id="B13891191"><element-citation xmlns:xlink="http://www.w3.org/1999/xlink" publication-type="software" xlink:type="simple"><person-group person-group-type="author"><name name-style="western"><surname>Urbano</surname><given-names>F.</given-names></name></person-group><year>2018</year><article-title>Global administrative boundaries.</article-title><publisher-name>European Commission, Joint Research Centre (JRC)</publisher-name><uri xlink:type="simple">https://data.jrc.ec.europa.eu/dataset/jrc-10112-10004</uri></element-citation></ref><ref id="B13891199"><element-citation xmlns:xlink="http://www.w3.org/1999/xlink" publication-type="software" xlink:type="simple"><person-group person-group-type="author"><name name-style="western"><surname>Reuter</surname><given-names>H. I.</given-names></name><name name-style="western"><surname>Nelson</surname><given-names>A.</given-names></name><name name-style="western"><surname>Jarvis</surname><given-names>A.</given-names></name></person-group><year>2007</year><article-title>SRTM 90 m digital elevation database</article-title><publisher-name>Distributed by OpenTopography</publisher-name><uri xlink:type="simple">http://srtm.csi.cgiar.org</uri><comment content-type="Version">Version 4.1</comment></element-citation></ref><ref id="B13891177"><element-citation xmlns:xlink="http://www.w3.org/1999/xlink" publication-type="website" xlink:type="simple"><person-group person-group-type="author"><name name-style="western"><surname>information</surname><given-names>European Union's Copernicus Land Monitoring Service</given-names></name></person-group><article-title>EU-Hydro River Network Database 2006-2012 (vector), Europe - GDB (NUTS: Türkiye)</article-title><pub-id pub-id-type="doi">10.2909/393359a7-7ebd-4a52-80ac-1a18d5f3db9c</pub-id><date-in-citation content-type="access-date">2026-01-05T00:56:30+00:00</date-in-citation></element-citation></ref><ref id="B13891208"><element-citation xmlns:xlink="http://www.w3.org/1999/xlink" publication-type="software" xlink:type="simple"><person-group person-group-type="author"><name name-style="western"><surname>Exchange</surname><given-names>Humanitarian Data</given-names></name></person-group><year>2025</year><article-title>Turkey Rivers Dataset (CCO).</article-title><uri xlink:type="simple">https://data.humdata.org/dataset/turkey-rivers</uri></element-citation></ref></ref-list></tp:taxon-treatment>
