# Supplementary material for: New records of wild bees from a spring expedition in southern Türkiye, with six new species for the country (Hymenoptera, Apoidea, Anthophila)
Source: Biodivers Data J. 2026 Jun 29;14:e191847. doi: 10.3897/BDJ.14.e191847 (PMC13338722; doi:10.3897/BDJ.14.e191847)
Supplement: Supplementary material 1 — Wild bees collected in southern Türkiye in spring 2025 [file bdj-14-e191847-s001.txt]

'id'	'license'	'datasetName'	'basisOfRecord'	'collectionCode'	'institutionCode'	'occurrenceID'	'recordedBy'	'individualCount'	'sex'	'lifeStage'	'eventDate'	'year'	'month'	'day'	'samplingProtocol'	'fieldNotes'	'country'	'stateProvince'	'county'	'verbatimLocality'	'verbatimElevation'	'decimalLatitude'	'decimalLongitude'	'coordinateUncertaintyInMeters'	'verbatimIdentification'	'identifiedBy'	'dateIdentified'	'identificationRemarks'	'scientificName'	'order'	'family'	'subfamily'	'tribe'	'genus'	'subgenus'	'infraspecificEpithet'	'scientificNameAuthorship'
'TR-21-032'	'http://creativecommons.org/licenses/by/4.0/.'	'2025_Turkey_spring'	'PreservedSpecimen'	'Research collection of the Laboratory of Zoology'	'UMONS'	'TR-21-032'	'Guillaume Ghisbain, Denis Michez & Rémi Santerre'	1	'female'	'adult'	2025-04-27	2025	4	27	'net'	'Clairière'	'Türkiye'	'Mediterranean Region'	'Adana'	'Örcün'	107	'37.12593'	'35.28524'	100	'Andrena abbreviata'	'Thomas J. Wood'	2025	'NA'	'Andrena abbreviata'	'Hymenoptera'	'Andrenidae'	'Andreninae'	'Andrenini'	'Andrena'	'Ulandrena'	'NA'	'Dours, 1873'
'TR-21-092'	'http://creativecommons.org/licenses/by/4.0/.'	'2025_Turkey_spring'	'PreservedSpecimen'	'Research collection of the Laboratory of Zoology'	'UMONS'	'TR-21-092'	'Guillaume Ghisbain, Denis Michez & Rémi Santerre'	1	'female'	'adult'	2025-04-27	2025	4	27	'net'	'Clairière'	'Türkiye'	'Mediterranean Region'	'Adana'	'Örcün'	107	'37.12593'	'35.28524'	100	'Andrena abbreviata'	'Thomas J. Wood'	2025	'NA'	'Andrena abbreviata'	'Hymenoptera'	'Andrenidae'	'Andreninae'	'Andrenini'	'Andrena'	'Ulandrena'	'NA'	'Dours, 1873'
'TR-21-120'	'http://creativecommons.org/licenses/by/4.0/.'	'2025_Turkey_spring'	'PreservedSpecimen'	'Research collection of the Laboratory of Zoology'	'UMONS'	'TR-21-120'	'Guillaume Ghisbain, Denis Michez & Rémi Santerre'	1	'female'	'adult'	2025-04-27	2025	4	27	'net'	'Clairière'	'Türkiye'	'Mediterranean Region'	'Adana'	'Örcün'	107	'37.12593'	'35.28524'	100	'Andrena abbreviata'	'Thomas J. Wood'	2025	'NA'	'Andrena abbreviata'	'Hymenoptera'	'Andrenidae'	'Andreninae'	'Andrenini'	'Andrena'	'Ulandrena'	'NA'	'Dours, 1873'
'TR-21-143'	'http://creativecommons.org/licenses/by/4.0/.'	'2025_Turkey_spring'	'PreservedSpecimen'	'Research collection of the Laboratory of Zoology'	'UMONS'	'TR-21-143'	'Guillaume Ghisbain, Denis Michez & Rémi Santerre'	1	'female'	'adult'	2025-04-27	2025	4	27	'net'	'Clairière'	'Türkiye'	'Mediterranean Region'	'Adana'	'Örcün'	107	'37.12593'	'35.28524'	100	'Andrena abbreviata'	'Thomas J. Wood'	2025	'NA'	'Andrena abbreviata'	'Hymenoptera'	'Andrenidae'	'Andreninae'	'Andrenini'	'Andrena'	'Ulandrena'	'NA'	'Dours, 1873'
'TR-21-162'	'http://creativecommons.org/licenses/by/4.0/.'	'2025_Turkey_spring'	'PreservedSpecimen'	'Research collection of the Laboratory of Zoology'	'UMONS'	'TR-21-162'	'Guillaume Ghisbain, Denis Michez & Rémi Santerre'	1	'female'	'adult'	2025-04-27	2025	4	27	'net'	'Clairière'	'Türkiye'	'Mediterranean Region'	'Adana'	'Örcün'	107	'37.12593'	'35.28524'	100	'Andrena abbreviata'	'Thomas J. Wood'	2025	'NA'	'Andrena abbreviata'	'Hymenoptera'	'Andrenidae'	'Andreninae'	'Andrenini'	'Andrena'	'Ulandrena'	'NA'	'Dours, 1873'
'TR-21-004'	'http://creativecommons.org/licenses/by/4.0/.'	'2025_Turkey_spring'	'PreservedSpecimen'	'Research collection of the Laboratory of Zoology'	'UMONS'	'TR-21-004'	'Guillaume Ghisbain, Denis Michez & Rémi Santerre'	1	'male'	'adult'	2025-04-27	2025	4	27	'net'	'Clairière'	'Türkiye'	'Mediterranean Region'	'Adana'	'Örcün'	107	'37.12593'	'35.28524'	100	'Andrena abbreviata'	'Thomas J. Wood'	2025	'NA'	'Andrena abbreviata'	'Hymenoptera'	'Andrenidae'	'Andreninae'	'Andrenini'	'Andrena'	'Ulandrena'	'NA'	'Dours, 1873'
'TR-21-007'	'http://creativecommons.org/licenses/by/4.0/.'	'2025_Turkey_spring'	'PreservedSpecimen'	'Research collection of the Laboratory of Zoology'	'UMONS'	'TR-21-007'	'Guillaume Ghisbain, Denis Michez & Rémi Santerre'	1	'male'	'adult'	2025-04-27	2025	4	27	'net'	'Clairière'	'Türkiye'	'Mediterranean Region'	'Adana'	'Örcün'	107	'37.12593'	'35.28524'	100	'Andrena abbreviata'	'Thomas J. Wood'	2025	'NA'	'Andrena abbreviata'	'Hymenoptera'	'Andrenidae'	'Andreninae'	'Andrenini'	'Andrena'	'Ulandrena'	'NA'	'Dours, 1873'
'TR-21-044'	'http://creativecommons.org/licenses/by/4.0/.'	'2025_Turkey_spring'	'PreservedSpecimen'	'Research collection of the Laboratory of Zoology'	'UMONS'	'TR-21-044'	'Guillaume Ghisbain, Denis Michez & Rémi Santerre'	1	'male'	'adult'	2025-04-27	2025	4	27	'net'	'Clairière'	'Türkiye'	'Mediterranean Region'	'Adana'	'Örcün'	107	'37.12593'	'35.28524'	100	'Andrena abbreviata'	'Thomas J. Wood'	2025	'NA'	'Andrena abbreviata'	'Hymenoptera'	'Andrenidae'	'Andreninae'	'Andrenini'	'Andrena'	'Ulandrena'	'NA'	'Dours, 1873'
'TR-21-051'	'http://creativecommons.org/licenses/by/4.0/.'	'2025_Turkey_spring'	'PreservedSpecimen'	'Research collection of the Laboratory of Zoology'	'UMONS'	'TR-21-051'	'Guillaume Ghisbain, Denis Michez & Rémi Santerre'	1	'male'	'adult'	2025-04-27	2025	4	27	'net'	'Clairière'	'Türkiye'	'Mediterranean Region'	'Adana'	'Örcün'	107	'37.12593'	'35.28524'	100	'Andrena abbreviata'	'Thomas J. Wood'	2025	'NA'	'Andrena abbreviata'	'Hymenoptera'	'Andrenidae'	'Andreninae'	'Andrenini'	'Andrena'	'Ulandrena'	'NA'	'Dours, 1873'
'TR-21-089'	'http://creativecommons.org/licenses/by/4.0/.'	'2025_Turkey_spring'	'PreservedSpecimen'	'Research collection of the Laboratory of Zoology'	'UMONS'	'TR-21-089'	'Guillaume Ghisbain, Denis Michez & Rémi Santerre'	1	'male'	'adult'	2025-04-27	2025	4	27	'net'	'Clairière'	'Türkiye'	'Mediterranean Region'	'Adana'	'Örcün'	107	'37.12593'	'35.28524'	100	'Andrena abbreviata'	'Thomas J. Wood'	2025	'NA'	'Andrena abbreviata'	'Hymenoptera'	'Andrenidae'	'Andreninae'	'Andrenini'	'Andrena'	'Ulandrena'	'NA'	'Dours, 1873'
'TR-21-129'	'http://creativecommons.org/licenses/by/4.0/.'	'2025_Turkey_spring'	'PreservedSpecimen'	'Research collection of the Laboratory of Zoology'	'UMONS'	'TR-21-129'	'Guillaume Ghisbain, Denis Michez & Rémi Santerre'	1	'male'	'adult'	2025-04-27	2025	4	27	'net'	'Clairière'	'Türkiye'	'Mediterranean Region'	'Adana'	'Örcün'	107	'37.12593'	'35.28524'	100	'Andrena abbreviata'	'Thomas J. Wood'	2025	'NA'	'Andrena abbreviata'	'Hymenoptera'	'Andrenidae'	'Andreninae'	'Andrenini'	'Andrena'	'Ulandrena'	'NA'	'Dours, 1873'
'TR-21-167'	'http://creativecommons.org/licenses/by/4.0/.'	'2025_Turkey_spring'	'PreservedSpecimen'	'Research collection of the Laboratory of Zoology'	'UMONS'	'TR-21-167'	'Guillaume Ghisbain, Denis Michez & Rémi Santerre'	1	'male'	'adult'	2025-04-27	2025	4	27	'net'	'Clairière'	'Türkiye'	'Mediterranean Region'	'Adana'	'Örcün'	107	'37.12593'	'35.28524'	100	'Andrena abbreviata'	'Thomas J. Wood'	2025	'NA'	'Andrena abbreviata'	'Hymenoptera'	'Andrenidae'	'Andreninae'	'Andrenini'	'Andrena'	'Ulandrena'	'NA'	'Dours, 1873'
'TR-39-017'	'http://creativecommons.org/licenses/by/4.0/.'	'2025_Turkey_spring'	'PreservedSpecimen'	'Research collection of the Laboratory of Zoology'	'UMONS'	'TR-39-017'	'Guillaume Ghisbain, Denis Michez & Rémi Santerre'	1	'male'	'adult'	2025-05-02	2025	5	2	'net'	'Crops, meadows'	'Türkiye'	'Mediterranean Region'	'Antalya'	'Aşağıışıklar'	92	'36.80344'	'31.51136'	150	'Andrena abbreviata'	'Thomas J. Wood'	2025	'NA'	'Andrena abbreviata'	'Hymenoptera'	'Andrenidae'	'Andreninae'	'Andrenini'	'Andrena'	'Ulandrena'	'NA'	'Dours, 1873'
'TR-39-026'	'http://creativecommons.org/licenses/by/4.0/.'	'2025_Turkey_spring'	'PreservedSpecimen'	'Research collection of the Laboratory of Zoology'	'UMONS'	'TR-39-026'	'Guillaume Ghisbain, Denis Michez & Rémi Santerre'	1	'male'	'adult'	2025-05-02	2025	5	2	'net'	'Crops, meadows'	'Türkiye'	'Mediterranean Region'	'Antalya'	'Aşağıışıklar'	92	'36.80344'	'31.51136'	150	'Andrena abbreviata'	'Thomas J. Wood'	2025	'NA'	'Andrena abbreviata'	'Hymenoptera'	'Andrenidae'	'Andreninae'	'Andrenini'	'Andrena'	'Ulandrena'	'NA'	'Dours, 1873'
'TR-24-036'	'http://creativecommons.org/licenses/by/4.0/.'	'2025_Turkey_spring'	'PreservedSpecimen'	'Research collection of the Laboratory of Zoology'	'UMONS'	'TR-24-036'	'Guillaume Ghisbain, Denis Michez & Rémi Santerre'	1	'gynandromph'	'adult'	2025-04-28	2025	4	28	'net'	'Pelouse alpine'	'Türkiye'	'Mediterranean Region'	'Osmaniye'	'Dereobası'	1926	'36.96265'	'36.36852'	1000	'Andrena aff. taraxaci'	'Thomas J. Wood'	2025	'Partial gynandromorph'	'Andrena aff. taraxaci'	'Hymenoptera'	'Andrenidae'	'Andreninae'	'Andrenini'	'Andrena'	'Chlorandrena'	'NA'	'Giraud, 1861'
'TR-24-018'	'http://creativecommons.org/licenses/by/4.0/.'	'2025_Turkey_spring'	'PreservedSpecimen'	'Research collection of the Laboratory of Zoology'	'UMONS'	'TR-24-018'	'Guillaume Ghisbain, Denis Michez & Rémi Santerre'	1	'male'	'adult'	2025-04-28	2025	4	28	'net'	'Pelouse alpine'	'Türkiye'	'Mediterranean Region'	'Osmaniye'	'Dereobası'	1926	'36.96265'	'36.36852'	1000	'Andrena aff. taraxaci'	'Thomas J. Wood'	2025	'NA'	'Andrena aff. taraxaci'	'Hymenoptera'	'Andrenidae'	'Andreninae'	'Andrenini'	'Andrena'	'Chlorandrena'	'NA'	'Giraud, 1861'
'TR-24-021'	'http://creativecommons.org/licenses/by/4.0/.'	'2025_Turkey_spring'	'PreservedSpecimen'	'Research collection of the Laboratory of Zoology'	'UMONS'	'TR-24-021'	'Guillaume Ghisbain, Denis Michez & Rémi Santerre'	1	'male'	'adult'	2025-04-28	2025	4	28	'net'	'Pelouse alpine'	'Türkiye'	'Mediterranean Region'	'Osmaniye'	'Dereobası'	1926	'36.96265'	'36.36852'	1000	'Andrena aff. taraxaci'	'Thomas J. Wood'	2025	'NA'	'Andrena aff. taraxaci'	'Hymenoptera'	'Andrenidae'	'Andreninae'	'Andrenini'	'Andrena'	'Chlorandrena'	'NA'	'Giraud, 1861'
'TR-24-029'	'http://creativecommons.org/licenses/by/4.0/.'	'2025_Turkey_spring'	'PreservedSpecimen'	'Research collection of the Laboratory of Zoology'	'UMONS'	'TR-24-029'	'Guillaume Ghisbain, Denis Michez & Rémi Santerre'	1	'male'	'adult'	2025-04-28	2025	4	28	'net'	'Pelouse alpine'	'Türkiye'	'Mediterranean Region'	'Osmaniye'	'Dereobası'	1926	'36.96265'	'36.36852'	1000	'Andrena aff. taraxaci'	'Thomas J. Wood'	2025	'NA'	'Andrena aff. taraxaci'	'Hymenoptera'	'Andrenidae'	'Andreninae'	'Andrenini'	'Andrena'	'Chlorandrena'	'NA'	'Giraud, 1861'
'TR-24-031'	'http://creativecommons.org/licenses/by/4.0/.'	'2025_Turkey_spring'	'PreservedSpecimen'	'Research collection of the Laboratory of Zoology'	'UMONS'	'TR-24-031'	'Guillaume Ghisbain, Denis Michez & Rémi Santerre'	1	'male'	'adult'	2025-04-28	2025	4	28	'net'	'Pelouse alpine'	'Türkiye'	'Mediterranean Region'	'Osmaniye'	'Dereobası'	1926	'36.96265'	'36.36852'	1000	'Andrena aff. taraxaci'	'Thomas J. Wood'	2025	'NA'	'Andrena aff. taraxaci'	'Hymenoptera'	'Andrenidae'	'Andreninae'	'Andrenini'	'Andrena'	'Chlorandrena'	'NA'	'Giraud, 1861'
'TR-24-034'	'http://creativecommons.org/licenses/by/4.0/.'	'2025_Turkey_spring'	'PreservedSpecimen'	'Research collection of the Laboratory of Zoology'	'UMONS'	'TR-24-034'	'Guillaume Ghisbain, Denis Michez & Rémi Santerre'	1	'male'	'adult'	2025-04-28	2025	4	28	'net'	'Pelouse alpine'	'Türkiye'	'Mediterranean Region'	'Osmaniye'	'Dereobası'	1926	'36.96265'	'36.36852'	1000	'Andrena aff. taraxaci'	'Thomas J. Wood'	2025	'NA'	'Andrena aff. taraxaci'	'Hymenoptera'	'Andrenidae'	'Andreninae'	'Andrenini'	'Andrena'	'Chlorandrena'	'NA'	'Giraud, 1861'
'TR-24-044'	'http://creativecommons.org/licenses/by/4.0/.'	'2025_Turkey_spring'	'PreservedSpecimen'	'Research collection of the Laboratory of Zoology'	'UMONS'	'TR-24-044'	'Guillaume Ghisbain, Denis Michez & Rémi Santerre'	1	'male'	'adult'	2025-04-28	2025	4	28	'net'	'Pelouse alpine'	'Türkiye'	'Mediterranean Region'	'Osmaniye'	'Dereobası'	1926	'36.96265'	'36.36852'	1000	'Andrena aff. taraxaci'	'Thomas J. Wood'	2025	'NA'	'Andrena aff. taraxaci'	'Hymenoptera'	'Andrenidae'	'Andreninae'	'Andrenini'	'Andrena'	'Chlorandrena'	'NA'	'Giraud, 1861'
'TR-24-055'	'http://creativecommons.org/licenses/by/4.0/.'	'2025_Turkey_spring'	'PreservedSpecimen'	'Research collection of the Laboratory of Zoology'	'UMONS'	'TR-24-055'	'Guillaume Ghisbain, Denis Michez & Rémi Santerre'	1	'male'	'adult'	2025-04-28	2025	4	28	'net'	'Pelouse alpine'	'Türkiye'	'Mediterranean Region'	'Osmaniye'	'Dereobası'	1926	'36.96265'	'36.36852'	1000	'Andrena aff. taraxaci'	'Thomas J. Wood'	2025	'NA'	'Andrena aff. taraxaci'	'Hymenoptera'	'Andrenidae'	'Andreninae'	'Andrenini'	'Andrena'	'Chlorandrena'	'NA'	'Giraud, 1861'
'TR-24-071'	'http://creativecommons.org/licenses/by/4.0/.'	'2025_Turkey_spring'	'PreservedSpecimen'	'Research collection of the Laboratory of Zoology'	'UMONS'	'TR-24-071'	'Guillaume Ghisbain, Denis Michez & Rémi Santerre'	1	'male'	'adult'	2025-04-28	2025	4	28	'net'	'Pelouse alpine'	'Türkiye'	'Mediterranean Region'	'Osmaniye'	'Dereobası'	1926	'36.96265'	'36.36852'	1000	'Andrena aff. taraxaci'	'Thomas J. Wood'	2025	'NA'	'Andrena aff. taraxaci'	'Hymenoptera'	'Andrenidae'	'Andreninae'	'Andrenini'	'Andrena'	'Chlorandrena'	'NA'	'Giraud, 1861'
'TR-24-072'	'http://creativecommons.org/licenses/by/4.0/.'	'2025_Turkey_spring'	'PreservedSpecimen'	'Research collection of the Laboratory of Zoology'	'UMONS'	'TR-24-072'	'Guillaume Ghisbain, Denis Michez & Rémi Santerre'	1	'male'	'adult'	2025-04-28	2025	4	28	'net'	'Pelouse alpine'	'Türkiye'	'Mediterranean Region'	'Osmaniye'	'Dereobası'	1926	'36.96265'	'36.36852'	1000	'Andrena aff. taraxaci'	'Thomas J. Wood'	2025	'NA'	'Andrena aff. taraxaci'	'Hymenoptera'	'Andrenidae'	'Andreninae'	'Andrenini'	'Andrena'	'Chlorandrena'	'NA'	'Giraud, 1861'
'TR-24-078'	'http://creativecommons.org/licenses/by/4.0/.'	'2025_Turkey_spring'	'PreservedSpecimen'	'Research collection of the Laboratory of Zoology'	'UMONS'	'TR-24-078'	'Guillaume Ghisbain, Denis Michez & Rémi Santerre'	1	'male'	'adult'	2025-04-28	2025	4	28	'net'	'Pelouse alpine'	'Türkiye'	'Mediterranean Region'	'Osmaniye'	'Dereobası'	1926	'36.96265'	'36.36852'	1000	'Andrena aff. taraxaci'	'Thomas J. Wood'	2025	'NA'	'Andrena aff. taraxaci'	'Hymenoptera'	'Andrenidae'	'Andreninae'	'Andrenini'	'Andrena'	'Chlorandrena'	'NA'	'Giraud, 1861'
'TR-24-104'	'http://creativecommons.org/licenses/by/4.0/.'	'2025_Turkey_spring'	'PreservedSpecimen'	'Research collection of the Laboratory of Zoology'	'UMONS'	'TR-24-104'	'Guillaume Ghisbain, Denis Michez & Rémi Santerre'	1	'male'	'adult'	2025-04-28	2025	4	28	'net'	'Pelouse alpine'	'Türkiye'	'Mediterranean Region'	'Osmaniye'	'Dereobası'	1926	'36.96265'	'36.36852'	1000	'Andrena aff. taraxaci'	'Thomas J. Wood'	2025	'NA'	'Andrena aff. taraxaci'	'Hymenoptera'	'Andrenidae'	'Andreninae'	'Andrenini'	'Andrena'	'Chlorandrena'	'NA'	'Giraud, 1861'
'TR-24-107'	'http://creativecommons.org/licenses/by/4.0/.'	'2025_Turkey_spring'	'PreservedSpecimen'	'Research collection of the Laboratory of Zoology'	'UMONS'	'TR-24-107'	'Guillaume Ghisbain, Denis Michez & Rémi Santerre'	1	'male'	'adult'	2025-04-28	2025	4	28	'net'	'Pelouse alpine'	'Türkiye'	'Mediterranean Region'	'Osmaniye'	'Dereobası'	1926	'36.96265'	'36.36852'	1000	'Andrena aff. taraxaci'	'Thomas J. Wood'	2025	'NA'	'Andrena aff. taraxaci'	'Hymenoptera'	'Andrenidae'	'Andreninae'	'Andrenini'	'Andrena'	'Chlorandrena'	'NA'	'Giraud, 1861'
'TR-24-122'	'http://creativecommons.org/licenses/by/4.0/.'	'2025_Turkey_spring'	'PreservedSpecimen'	'Research collection of the Laboratory of Zoology'	'UMONS'	'TR-24-122'	'Guillaume Ghisbain, Denis Michez & Rémi Santerre'	1	'male'	'adult'	2025-04-28	2025	4	28	'net'	'Pelouse alpine'	'Türkiye'	'Mediterranean Region'	'Osmaniye'	'Dereobası'	1926	'36.96265'	'36.36852'	1000	'Andrena aff. taraxaci'	'Thomas J. Wood'	2025	'NA'	'Andrena aff. taraxaci'	'Hymenoptera'	'Andrenidae'	'Andreninae'	'Andrenini'	'Andrena'	'Chlorandrena'	'NA'	'Giraud, 1861'
'TR-24-127'	'http://creativecommons.org/licenses/by/4.0/.'	'2025_Turkey_spring'	'PreservedSpecimen'	'Research collection of the Laboratory of Zoology'	'UMONS'	'TR-24-127'	'Guillaume Ghisbain, Denis Michez & Rémi Santerre'	1	'male'	'adult'	2025-04-28	2025	4	28	'net'	'Pelouse alpine'	'Türkiye'	'Mediterranean Region'	'Osmaniye'	'Dereobası'	1926	'36.96265'	'36.36852'	1000	'Andrena aff. taraxaci'	'Thomas J. Wood'	2025	'NA'	'Andrena aff. taraxaci'	'Hymenoptera'	'Andrenidae'	'Andreninae'	'Andrenini'	'Andrena'	'Chlorandrena'	'NA'	'Giraud, 1861'
'TR-24-129'	'http://creativecommons.org/licenses/by/4.0/.'	'2025_Turkey_spring'	'PreservedSpecimen'	'Research collection of the Laboratory of Zoology'	'UMONS'	'TR-24-129'	'Guillaume Ghisbain, Denis Michez & Rémi Santerre'	1	'male'	'adult'	2025-04-28	2025	4	28	'net'	'Pelouse alpine'	'Türkiye'	'Mediterranean Region'	'Osmaniye'	'Dereobası'	1926	'36.96265'	'36.36852'	1000	'Andrena aff. taraxaci'	'Thomas J. Wood'	2025	'NA'	'Andrena aff. taraxaci'	'Hymenoptera'	'Andrenidae'	'Andreninae'	'Andrenini'	'Andrena'	'Chlorandrena'	'NA'	'Giraud, 1861'
'TR-24-142'	'http://creativecommons.org/licenses/by/4.0/.'	'2025_Turkey_spring'	'PreservedSpecimen'	'Research collection of the Laboratory of Zoology'	'UMONS'	'TR-24-142'	'Guillaume Ghisbain, Denis Michez & Rémi Santerre'	1	'male'	'adult'	2025-04-28	2025	4	28	'net'	'Pelouse alpine'	'Türkiye'	'Mediterranean Region'	'Osmaniye'	'Dereobası'	1926	'36.96265'	'36.36852'	1000	'Andrena aff. taraxaci'	'Thomas J. Wood'	2025	'NA'	'Andrena aff. taraxaci'	'Hymenoptera'	'Andrenidae'	'Andreninae'	'Andrenini'	'Andrena'	'Chlorandrena'	'NA'	'Giraud, 1861'
'TR-24-145'	'http://creativecommons.org/licenses/by/4.0/.'	'2025_Turkey_spring'	'PreservedSpecimen'	'Research collection of the Laboratory of Zoology'	'UMONS'	'TR-24-145'	'Guillaume Ghisbain, Denis Michez & Rémi Santerre'	1	'male'	'adult'	2025-04-28	2025	4	28	'net'	'Pelouse alpine'	'Türkiye'	'Mediterranean Region'	'Osmaniye'	'Dereobası'	1926	'36.96265'	'36.36852'	1000	'Andrena aff. taraxaci'	'Thomas J. Wood'	2025	'NA'	'Andrena aff. taraxaci'	'Hymenoptera'	'Andrenidae'	'Andreninae'	'Andrenini'	'Andrena'	'Chlorandrena'	'NA'	'Giraud, 1861'
'TR-24-175'	'http://creativecommons.org/licenses/by/4.0/.'	'2025_Turkey_spring'	'PreservedSpecimen'	'Research collection of the Laboratory of Zoology'	'UMONS'	'TR-24-175'	'Guillaume Ghisbain, Denis Michez & Rémi Santerre'	1	'male'	'adult'	2025-04-28	2025	4	28	'net'	'Pelouse alpine'	'Türkiye'	'Mediterranean Region'	'Osmaniye'	'Dereobası'	1926	'36.96265'	'36.36852'	1000	'Andrena aff. taraxaci'	'Thomas J. Wood'	2025	'NA'	'Andrena aff. taraxaci'	'Hymenoptera'	'Andrenidae'	'Andreninae'	'Andrenini'	'Andrena'	'Chlorandrena'	'NA'	'Giraud, 1861'
'TR-24-180'	'http://creativecommons.org/licenses/by/4.0/.'	'2025_Turkey_spring'	'PreservedSpecimen'	'Research collection of the Laboratory of Zoology'	'UMONS'	'TR-24-180'	'Guillaume Ghisbain, Denis Michez & Rémi Santerre'	1	'male'	'adult'	2025-04-28	2025	4	28	'net'	'Pelouse alpine'	'Türkiye'	'Mediterranean Region'	'Osmaniye'	'Dereobası'	1926	'36.96265'	'36.36852'	1000	'Andrena aff. taraxaci'	'Thomas J. Wood'	2025	'NA'	'Andrena aff. taraxaci'	'Hymenoptera'	'Andrenidae'	'Andreninae'	'Andrenini'	'Andrena'	'Chlorandrena'	'NA'	'Giraud, 1861'
'TR-24-187'	'http://creativecommons.org/licenses/by/4.0/.'	'2025_Turkey_spring'	'PreservedSpecimen'	'Research collection of the Laboratory of Zoology'	'UMONS'	'TR-24-187'	'Guillaume Ghisbain, Denis Michez & Rémi Santerre'	1	'male'	'adult'	2025-04-28	2025	4	28	'net'	'Pelouse alpine'	'Türkiye'	'Mediterranean Region'	'Osmaniye'	'Dereobası'	1926	'36.96265'	'36.36852'	1000	'Andrena aff. taraxaci'	'Thomas J. Wood'	2025	'NA'	'Andrena aff. taraxaci'	'Hymenoptera'	'Andrenidae'	'Andreninae'	'Andrenini'	'Andrena'	'Chlorandrena'	'NA'	'Giraud, 1861'
'TR-24-188'	'http://creativecommons.org/licenses/by/4.0/.'	'2025_Turkey_spring'	'PreservedSpecimen'	'Research collection of the Laboratory of Zoology'	'UMONS'	'TR-24-188'	'Guillaume Ghisbain, Denis Michez & Rémi Santerre'	1	'male'	'adult'	2025-04-28	2025	4	28	'net'	'Pelouse alpine'	'Türkiye'	'Mediterranean Region'	'Osmaniye'	'Dereobası'	1926	'36.96265'	'36.36852'	1000	'Andrena aff. taraxaci'	'Thomas J. Wood'	2025	'NA'	'Andrena aff. taraxaci'	'Hymenoptera'	'Andrenidae'	'Andreninae'	'Andrenini'	'Andrena'	'Chlorandrena'	'NA'	'Giraud, 1861'
'TR-24-193'	'http://creativecommons.org/licenses/by/4.0/.'	'2025_Turkey_spring'	'PreservedSpecimen'	'Research collection of the Laboratory of Zoology'	'UMONS'	'TR-24-193'	'Guillaume Ghisbain, Denis Michez & Rémi Santerre'	1	'male'	'adult'	2025-04-28	2025	4	28	'net'	'Pelouse alpine'	'Türkiye'	'Mediterranean Region'	'Osmaniye'	'Dereobası'	1926	'36.96265'	'36.36852'	1000	'Andrena aff. taraxaci'	'Thomas J. Wood'	2025	'NA'	'Andrena aff. taraxaci'	'Hymenoptera'	'Andrenidae'	'Andreninae'	'Andrenini'	'Andrena'	'Chlorandrena'	'NA'	'Giraud, 1861'
'TR-24-195'	'http://creativecommons.org/licenses/by/4.0/.'	'2025_Turkey_spring'	'PreservedSpecimen'	'Research collection of the Laboratory of Zoology'	'UMONS'	'TR-24-195'	'Guillaume Ghisbain, Denis Michez & Rémi Santerre'	1	'male'	'adult'	2025-04-28	2025	4	28	'net'	'Pelouse alpine'	'Türkiye'	'Mediterranean Region'	'Osmaniye'	'Dereobası'	1926	'36.96265'	'36.36852'	1000	'Andrena aff. taraxaci'	'Thomas J. Wood'	2025	'NA'	'Andrena aff. taraxaci'	'Hymenoptera'	'Andrenidae'	'Andreninae'	'Andrenini'	'Andrena'	'Chlorandrena'	'NA'	'Giraud, 1861'
'TR-24-196'	'http://creativecommons.org/licenses/by/4.0/.'	'2025_Turkey_spring'	'PreservedSpecimen'	'Research collection of the Laboratory of Zoology'	'UMONS'	'TR-24-196'	'Guillaume Ghisbain, Denis Michez & Rémi Santerre'	1	'male'	'adult'	2025-04-28	2025	4	28	'net'	'Pelouse alpine'	'Türkiye'	'Mediterranean Region'	'Osmaniye'	'Dereobası'	1926	'36.96265'	'36.36852'	1000	'Andrena aff. taraxaci'	'Thomas J. Wood'	2025	'NA'	'Andrena aff. taraxaci'	'Hymenoptera'	'Andrenidae'	'Andreninae'	'Andrenini'	'Andrena'	'Chlorandrena'	'NA'	'Giraud, 1861'
'TR-24-199'	'http://creativecommons.org/licenses/by/4.0/.'	'2025_Turkey_spring'	'PreservedSpecimen'	'Research collection of the Laboratory of Zoology'	'UMONS'	'TR-24-199'	'Guillaume Ghisbain, Denis Michez & Rémi Santerre'	1	'male'	'adult'	2025-04-28	2025	4	28	'net'	'Pelouse alpine'	'Türkiye'	'Mediterranean Region'	'Osmaniye'	'Dereobası'	1926	'36.96265'	'36.36852'	1000	'Andrena aff. taraxaci'	'Thomas J. Wood'	2025	'NA'	'Andrena aff. taraxaci'	'Hymenoptera'	'Andrenidae'	'Andreninae'	'Andrenini'	'Andrena'	'Chlorandrena'	'NA'	'Giraud, 1861'
'TR-24-210'	'http://creativecommons.org/licenses/by/4.0/.'	'2025_Turkey_spring'	'PreservedSpecimen'	'Research collection of the Laboratory of Zoology'	'UMONS'	'TR-24-210'	'Guillaume Ghisbain, Denis Michez & Rémi Santerre'	1	'male'	'adult'	2025-04-28	2025	4	28	'net'	'Pelouse alpine'	'Türkiye'	'Mediterranean Region'	'Osmaniye'	'Dereobası'	1926	'36.96265'	'36.36852'	1000	'Andrena aff. taraxaci'	'Thomas J. Wood'	2025	'NA'	'Andrena aff. taraxaci'	'Hymenoptera'	'Andrenidae'	'Andreninae'	'Andrenini'	'Andrena'	'Chlorandrena'	'NA'	'Giraud, 1861'
'TR-24-212'	'http://creativecommons.org/licenses/by/4.0/.'	'2025_Turkey_spring'	'PreservedSpecimen'	'Research collection of the Laboratory of Zoology'	'UMONS'	'TR-24-212'	'Guillaume Ghisbain, Denis Michez & Rémi Santerre'	1	'male'	'adult'	2025-04-28	2025	4	28	'net'	'Pelouse alpine'	'Türkiye'	'Mediterranean Region'	'Osmaniye'	'Dereobası'	1926	'36.96265'	'36.36852'	1000	'Andrena aff. taraxaci'	'Thomas J. Wood'	2025	'NA'	'Andrena aff. taraxaci'	'Hymenoptera'	'Andrenidae'	'Andreninae'	'Andrenini'	'Andrena'	'Chlorandrena'	'NA'	'Giraud, 1861'
'TR-24-215'	'http://creativecommons.org/licenses/by/4.0/.'	'2025_Turkey_spring'	'PreservedSpecimen'	'Research collection of the Laboratory of Zoology'	'UMONS'	'TR-24-215'	'Guillaume Ghisbain, Denis Michez & Rémi Santerre'	1	'male'	'adult'	2025-04-28	2025	4	28	'net'	'Pelouse alpine'	'Türkiye'	'Mediterranean Region'	'Osmaniye'	'Dereobası'	1926	'36.96265'	'36.36852'	1000	'Andrena aff. taraxaci'	'Thomas J. Wood'	2025	'NA'	'Andrena aff. taraxaci'	'Hymenoptera'	'Andrenidae'	'Andreninae'	'Andrenini'	'Andrena'	'Chlorandrena'	'NA'	'Giraud, 1861'
'TR-24-217'	'http://creativecommons.org/licenses/by/4.0/.'	'2025_Turkey_spring'	'PreservedSpecimen'	'Research collection of the Laboratory of Zoology'	'UMONS'	'TR-24-217'	'Guillaume Ghisbain, Denis Michez & Rémi Santerre'	1	'male'	'adult'	2025-04-28	2025	4	28	'net'	'Pelouse alpine'	'Türkiye'	'Mediterranean Region'	'Osmaniye'	'Dereobası'	1926	'36.96265'	'36.36852'	1000	'Andrena aff. taraxaci'	'Thomas J. Wood'	2025	'NA'	'Andrena aff. taraxaci'	'Hymenoptera'	'Andrenidae'	'Andreninae'	'Andrenini'	'Andrena'	'Chlorandrena'	'NA'	'Giraud, 1861'
'TR-24-230'	'http://creativecommons.org/licenses/by/4.0/.'	'2025_Turkey_spring'	'PreservedSpecimen'	'Research collection of the Laboratory of Zoology'	'UMONS'	'TR-24-230'	'Guillaume Ghisbain, Denis Michez & Rémi Santerre'	1	'male'	'adult'	2025-04-28	2025	4	28	'net'	'Pelouse alpine'	'Türkiye'	'Mediterranean Region'	'Osmaniye'	'Dereobası'	1926	'36.96265'	'36.36852'	1000	'Andrena aff. taraxaci'	'Thomas J. Wood'	2025	'NA'	'Andrena aff. taraxaci'	'Hymenoptera'	'Andrenidae'	'Andreninae'	'Andrenini'	'Andrena'	'Chlorandrena'	'NA'	'Giraud, 1861'
'TR-11-031'	'http://creativecommons.org/licenses/by/4.0/.'	'2025_Turkey_spring'	'PreservedSpecimen'	'Research collection of the Laboratory of Zoology'	'UMONS'	'TR-11-031'	'Guillaume Ghisbain, Denis Michez & Rémi Santerre'	1	'female'	'adult'	2025-04-24	2025	4	24	'net'	'Side road'	'Türkiye'	'Mediterranean Region'	'Mersin'	'Anamur'	465	'36.07575'	'32.63737'	100	'Andrena aff. unicincta'	'Thomas J. Wood'	2025	'NA'	'Andrena aff. unicincta'	'Hymenoptera'	'Andrenidae'	'Andreninae'	'Andrenini'	'Andrena'	'Poliandrena'	'NA'	'Friese, 1899'
'TR-21-158'	'http://creativecommons.org/licenses/by/4.0/.'	'2025_Turkey_spring'	'PreservedSpecimen'	'Research collection of the Laboratory of Zoology'	'UMONS'	'TR-21-158'	'Guillaume Ghisbain, Denis Michez & Rémi Santerre'	1	'male'	'adult'	2025-04-27	2025	4	27	'net'	'Clairière'	'Türkiye'	'Mediterranean Region'	'Adana'	'Örcün'	107	'37.12593'	'35.28524'	100	'Andrena aff. unicincta'	'Thomas J. Wood'	2025	'NA'	'Andrena aff. unicincta'	'Hymenoptera'	'Andrenidae'	'Andreninae'	'Andrenini'	'Andrena'	'Poliandrena'	'NA'	'Friese, 1899'
'TR-09-049'	'http://creativecommons.org/licenses/by/4.0/.'	'2025_Turkey_spring'	'PreservedSpecimen'	'Research collection of the Laboratory of Zoology'	'UMONS'	'TR-09-049'	'Guillaume Ghisbain, Denis Michez & Rémi Santerre'	1	'female'	'adult'	2025-04-24	2025	4	24	'net'	'Crop of coliflower'	'Türkiye'	'Mediterranean Region'	'Antalya'	'İshaklı'	5	'36.42687'	'32.15643'	100	'Andrena afzeliella'	'Thomas J. Wood'	2025	'NA'	'Andrena afzeliella'	'Hymenoptera'	'Andrenidae'	'Andreninae'	'Andrenini'	'Andrena'	'Taeniandrena'	'NA'	'(Kirby, 1802)'
'TR-03-043'	'http://creativecommons.org/licenses/by/4.0/.'	'2025_Turkey_spring'	'PreservedSpecimen'	'Research collection of the Laboratory of Zoology'	'UMONS'	'TR-03-043'	'Guillaume Ghisbain, Denis Michez & Rémi Santerre'	1	'female'	'adult'	2025-04-23	2025	4	23	'net'	'Elevated valley overgrazzed with some good meadows'	'Türkiye'	'Mediterranean Region'	'Antalya'	'İbradi'	956	'37.13349'	'31.47374'	100	'Andrena alfkenelloides'	'Thomas J. Wood'	2025	'NA'	'Andrena alfkenelloides'	'Hymenoptera'	'Andrenidae'	'Andreninae'	'Andrenini'	'Andrena'	'Micrandrena'	'NA'	'Warncke, 1965'
'TR-21-095'	'http://creativecommons.org/licenses/by/4.0/.'	'2025_Turkey_spring'	'PreservedSpecimen'	'Research collection of the Laboratory of Zoology'	'UMONS'	'TR-21-095'	'Guillaume Ghisbain, Denis Michez & Rémi Santerre'	1	'female'	'adult'	2025-04-27	2025	4	27	'net'	'Clairière'	'Türkiye'	'Mediterranean Region'	'Adana'	'Örcün'	107	'37.12593'	'35.28524'	100	'Andrena alfkenelloides'	'Thomas J. Wood'	2025	'NA'	'Andrena alfkenelloides'	'Hymenoptera'	'Andrenidae'	'Andreninae'	'Andrenini'	'Andrena'	'Micrandrena'	'NA'	'Warncke, 1965'
'TR-23-003'	'http://creativecommons.org/licenses/by/4.0/.'	'2025_Turkey_spring'	'PreservedSpecimen'	'Research collection of the Laboratory of Zoology'	'UMONS'	'TR-23-003'	'Guillaume Ghisbain, Denis Michez & Rémi Santerre'	1	'male'	'adult'	2025-04-28	2025	4	28	'net'	'Ouverture pilone electrique dans forêt de pin'	'Türkiye'	'Mediterranean Region'	'Osmaniye'	'Dereobası'	1412	'36.97654'	'36.32773'	200	'Andrena alfkenelloides'	'Thomas J. Wood'	2025	'NA'	'Andrena alfkenelloides'	'Hymenoptera'	'Andrenidae'	'Andreninae'	'Andrenini'	'Andrena'	'Micrandrena'	'NA'	'Warncke, 1965'
'TR-19-008'	'http://creativecommons.org/licenses/by/4.0/.'	'2025_Turkey_spring'	'PreservedSpecimen'	'Research collection of the Laboratory of Zoology'	'UMONS'	'TR-19-008'	'Guillaume Ghisbain, Denis Michez & Rémi Santerre'	1	'female'	'adult'	2025-04-26	2025	4	26	'net'	'Citrus orchards'	'Türkiye'	'Mediterranean Region'	'Mersin'	'Mezitli'	435	'36.79758'	'34.44253'	200	'Andrena bisulcata'	'Thomas J. Wood'	2025	'NA'	'Andrena bisulcata'	'Hymenoptera'	'Andrenidae'	'Andreninae'	'Andrenini'	'Andrena'	'Aenandrena'	'NA'	'Morawitz, 1877'
'TR-19-009'	'http://creativecommons.org/licenses/by/4.0/.'	'2025_Turkey_spring'	'PreservedSpecimen'	'Research collection of the Laboratory of Zoology'	'UMONS'	'TR-19-009'	'Guillaume Ghisbain, Denis Michez & Rémi Santerre'	1	'female'	'adult'	2025-04-26	2025	4	26	'net'	'Citrus orchards'	'Türkiye'	'Mediterranean Region'	'Mersin'	'Mezitli'	435	'36.79758'	'34.44253'	200	'Andrena bisulcata'	'Thomas J. Wood'	2025	'NA'	'Andrena bisulcata'	'Hymenoptera'	'Andrenidae'	'Andreninae'	'Andrenini'	'Andrena'	'Aenandrena'	'NA'	'Morawitz, 1877'
'TR-21-124'	'http://creativecommons.org/licenses/by/4.0/.'	'2025_Turkey_spring'	'PreservedSpecimen'	'Research collection of the Laboratory of Zoology'	'UMONS'	'TR-21-124'	'Guillaume Ghisbain, Denis Michez & Rémi Santerre'	1	'female'	'adult'	2025-04-27	2025	4	27	'net'	'Clairière'	'Türkiye'	'Mediterranean Region'	'Adana'	'Örcün'	107	'37.12593'	'35.28524'	100	'Andrena brumanensis'	'Thomas J. Wood'	2025	'NA'	'Andrena brumanensis'	'Hymenoptera'	'Andrenidae'	'Andreninae'	'Andrenini'	'Andrena'	'Cryptandrena'	'NA'	'Friese, 1899'
'TR-21-151'	'http://creativecommons.org/licenses/by/4.0/.'	'2025_Turkey_spring'	'PreservedSpecimen'	'Research collection of the Laboratory of Zoology'	'UMONS'	'TR-21-151'	'Guillaume Ghisbain, Denis Michez & Rémi Santerre'	1	'female'	'adult'	2025-04-27	2025	4	27	'net'	'Clairière'	'Türkiye'	'Mediterranean Region'	'Adana'	'Örcün'	107	'37.12593'	'35.28524'	100	'Andrena brumanensis'	'Thomas J. Wood'	2025	'NA'	'Andrena brumanensis'	'Hymenoptera'	'Andrenidae'	'Andreninae'	'Andrenini'	'Andrena'	'Cryptandrena'	'NA'	'Friese, 1899'
'TR-40-006'	'http://creativecommons.org/licenses/by/4.0/.'	'2025_Turkey_spring'	'PreservedSpecimen'	'Research collection of the Laboratory of Zoology'	'UMONS'	'TR-40-006'	'Guillaume Ghisbain, Denis Michez & Rémi Santerre'	1	'female'	'adult'	2025-05-02	2025	5	2	'net'	'Flanc de montagne'	'Türkiye'	'Mediterranean Region'	'Antalya'	'Saraçlı'	101	'36.84154'	'31.56881'	200	'Andrena brumanensis'	'Thomas J. Wood'	2025	'NA'	'Andrena brumanensis'	'Hymenoptera'	'Andrenidae'	'Andreninae'	'Andrenini'	'Andrena'	'Cryptandrena'	'NA'	'Friese, 1899'
'TR-03-068'	'http://creativecommons.org/licenses/by/4.0/.'	'2025_Turkey_spring'	'PreservedSpecimen'	'Research collection of the Laboratory of Zoology'	'UMONS'	'TR-03-068'	'Guillaume Ghisbain, Denis Michez & Rémi Santerre'	1	'male'	'adult'	2025-04-23	2025	4	23	'net'	'Elevated valley overgrazzed with some good meadows'	'Türkiye'	'Mediterranean Region'	'Antalya'	'İbradi'	956	'37.13349'	'31.47374'	100	'Andrena brumanensis'	'Thomas J. Wood'	2025	'NA'	'Andrena brumanensis'	'Hymenoptera'	'Andrenidae'	'Andreninae'	'Andrenini'	'Andrena'	'Cryptandrena'	'NA'	'Friese, 1899'
'TR-03-176'	'http://creativecommons.org/licenses/by/4.0/.'	'2025_Turkey_spring'	'PreservedSpecimen'	'Research collection of the Laboratory of Zoology'	'UMONS'	'TR-03-176'	'Guillaume Ghisbain, Denis Michez & Rémi Santerre'	1	'male'	'adult'	2025-04-23	2025	4	23	'net'	'Elevated valley overgrazzed with some good meadows'	'Türkiye'	'Mediterranean Region'	'Antalya'	'İbradi'	956	'37.13349'	'31.47374'	100	'Andrena brumanensis'	'Thomas J. Wood'	2025	'NA'	'Andrena brumanensis'	'Hymenoptera'	'Andrenidae'	'Andreninae'	'Andrenini'	'Andrena'	'Cryptandrena'	'NA'	'Friese, 1899'
'TR-40-004'	'http://creativecommons.org/licenses/by/4.0/.'	'2025_Turkey_spring'	'PreservedSpecimen'	'Research collection of the Laboratory of Zoology'	'UMONS'	'TR-40-004'	'Guillaume Ghisbain, Denis Michez & Rémi Santerre'	1	'male'	'adult'	2025-05-02	2025	5	2	'net'	'Flanc de montagne'	'Türkiye'	'Mediterranean Region'	'Antalya'	'Saraçlı'	101	'36.84154'	'31.56881'	200	'Andrena brumanensis'	'Thomas J. Wood'	2025	'NA'	'Andrena brumanensis'	'Hymenoptera'	'Andrenidae'	'Andreninae'	'Andrenini'	'Andrena'	'Cryptandrena'	'NA'	'Friese, 1899'
'TR-40-005'	'http://creativecommons.org/licenses/by/4.0/.'	'2025_Turkey_spring'	'PreservedSpecimen'	'Research collection of the Laboratory of Zoology'	'UMONS'	'TR-40-005'	'Guillaume Ghisbain, Denis Michez & Rémi Santerre'	1	'male'	'adult'	2025-05-02	2025	5	2	'net'	'Flanc de montagne'	'Türkiye'	'Mediterranean Region'	'Antalya'	'Saraçlı'	101	'36.84154'	'31.56881'	200	'Andrena brumanensis'	'Thomas J. Wood'	2025	'NA'	'Andrena brumanensis'	'Hymenoptera'	'Andrenidae'	'Andreninae'	'Andrenini'	'Andrena'	'Cryptandrena'	'NA'	'Friese, 1899'
'TR-40-011'	'http://creativecommons.org/licenses/by/4.0/.'	'2025_Turkey_spring'	'PreservedSpecimen'	'Research collection of the Laboratory of Zoology'	'UMONS'	'TR-40-011'	'Guillaume Ghisbain, Denis Michez & Rémi Santerre'	1	'male'	'adult'	2025-05-02	2025	5	2	'net'	'Flanc de montagne'	'Türkiye'	'Mediterranean Region'	'Antalya'	'Saraçlı'	101	'36.84154'	'31.56881'	200	'Andrena brumanensis'	'Thomas J. Wood'	2025	'NA'	'Andrena brumanensis'	'Hymenoptera'	'Andrenidae'	'Andreninae'	'Andrenini'	'Andrena'	'Cryptandrena'	'NA'	'Friese, 1899'
'TR-40-014'	'http://creativecommons.org/licenses/by/4.0/.'	'2025_Turkey_spring'	'PreservedSpecimen'	'Research collection of the Laboratory of Zoology'	'UMONS'	'TR-40-014'	'Guillaume Ghisbain, Denis Michez & Rémi Santerre'	1	'male'	'adult'	2025-05-02	2025	5	2	'net'	'Flanc de montagne'	'Türkiye'	'Mediterranean Region'	'Antalya'	'Saraçlı'	101	'36.84154'	'31.56881'	200	'Andrena brumanensis'	'Thomas J. Wood'	2025	'NA'	'Andrena brumanensis'	'Hymenoptera'	'Andrenidae'	'Andreninae'	'Andrenini'	'Andrena'	'Cryptandrena'	'NA'	'Friese, 1899'
'TR-40-021'	'http://creativecommons.org/licenses/by/4.0/.'	'2025_Turkey_spring'	'PreservedSpecimen'	'Research collection of the Laboratory of Zoology'	'UMONS'	'TR-40-021'	'Guillaume Ghisbain, Denis Michez & Rémi Santerre'	1	'male'	'adult'	2025-05-02	2025	5	2	'net'	'Flanc de montagne'	'Türkiye'	'Mediterranean Region'	'Antalya'	'Saraçlı'	101	'36.84154'	'31.56881'	200	'Andrena brumanensis'	'Thomas J. Wood'	2025	'NA'	'Andrena brumanensis'	'Hymenoptera'	'Andrenidae'	'Andreninae'	'Andrenini'	'Andrena'	'Cryptandrena'	'NA'	'Friese, 1899'
'TR-40-037'	'http://creativecommons.org/licenses/by/4.0/.'	'2025_Turkey_spring'	'PreservedSpecimen'	'Research collection of the Laboratory of Zoology'	'UMONS'	'TR-40-037'	'Guillaume Ghisbain, Denis Michez & Rémi Santerre'	1	'male'	'adult'	2025-05-02	2025	5	2	'net'	'Flanc de montagne'	'Türkiye'	'Mediterranean Region'	'Antalya'	'Saraçlı'	101	'36.84154'	'31.56881'	200	'Andrena brumanensis'	'Thomas J. Wood'	2025	'NA'	'Andrena brumanensis'	'Hymenoptera'	'Andrenidae'	'Andreninae'	'Andrenini'	'Andrena'	'Cryptandrena'	'NA'	'Friese, 1899'
'TR-40-041'	'http://creativecommons.org/licenses/by/4.0/.'	'2025_Turkey_spring'	'PreservedSpecimen'	'Research collection of the Laboratory of Zoology'	'UMONS'	'TR-40-041'	'Guillaume Ghisbain, Denis Michez & Rémi Santerre'	1	'male'	'adult'	2025-05-02	2025	5	2	'net'	'Flanc de montagne'	'Türkiye'	'Mediterranean Region'	'Antalya'	'Saraçlı'	101	'36.84154'	'31.56881'	200	'Andrena brumanensis'	'Thomas J. Wood'	2025	'NA'	'Andrena brumanensis'	'Hymenoptera'	'Andrenidae'	'Andreninae'	'Andrenini'	'Andrena'	'Cryptandrena'	'NA'	'Friese, 1899'
'TR-40-047'	'http://creativecommons.org/licenses/by/4.0/.'	'2025_Turkey_spring'	'PreservedSpecimen'	'Research collection of the Laboratory of Zoology'	'UMONS'	'TR-40-047'	'Guillaume Ghisbain, Denis Michez & Rémi Santerre'	1	'male'	'adult'	2025-05-02	2025	5	2	'net'	'Flanc de montagne'	'Türkiye'	'Mediterranean Region'	'Antalya'	'Saraçlı'	101	'36.84154'	'31.56881'	200	'Andrena brumanensis'	'Thomas J. Wood'	2025	'NA'	'Andrena brumanensis'	'Hymenoptera'	'Andrenidae'	'Andreninae'	'Andrenini'	'Andrena'	'Cryptandrena'	'NA'	'Friese, 1899'
'TR-30-002'	'http://creativecommons.org/licenses/by/4.0/.'	'2025_Turkey_spring'	'PreservedSpecimen'	'Research collection of the Laboratory of Zoology'	'UMONS'	'TR-30-002'	'Guillaume Ghisbain, Denis Michez & Rémi Santerre'	1	'female'	'adult'	2025-04-30	2025	4	30	'net'	'Road side, orchard'	'Türkiye'	'Mediterranean Region'	'Mersin'	'Geçimli'	1235	'36.80418'	'33.32723'	50	'Andrena canohirta'	'Thomas J. Wood'	2025	'NA'	'Andrena canohirta'	'Hymenoptera'	'Andrenidae'	'Andreninae'	'Andrenini'	'Andrena'	'Avandrena'	'NA'	'(Friese, 1923)'
'TR-23-017'	'http://creativecommons.org/licenses/by/4.0/.'	'2025_Turkey_spring'	'PreservedSpecimen'	'Research collection of the Laboratory of Zoology'	'UMONS'	'TR-23-017'	'Guillaume Ghisbain, Denis Michez & Rémi Santerre'	1	'female'	'adult'	2025-04-28	2025	4	28	'net'	'Ouverture pilone electrique dans forêt de pin'	'Türkiye'	'Mediterranean Region'	'Osmaniye'	'Dereobası'	1412	'36.97654'	'36.32773'	200	'Andrena cf. alfkenella'	'Thomas J. Wood'	2025	'NA'	'Andrena cf. alfkenella'	'Hymenoptera'	'Andrenidae'	'Andreninae'	'Andrenini'	'Andrena'	'Micrandrena'	'NA'	'Perkins, 1914'
'TR-24-054'	'http://creativecommons.org/licenses/by/4.0/.'	'2025_Turkey_spring'	'PreservedSpecimen'	'Research collection of the Laboratory of Zoology'	'UMONS'	'TR-24-054'	'Guillaume Ghisbain, Denis Michez & Rémi Santerre'	1	'female'	'adult'	2025-04-28	2025	4	28	'net'	'Pelouse alpine'	'Türkiye'	'Mediterranean Region'	'Osmaniye'	'Dereobası'	1926	'36.96265'	'36.36852'	1000	'Andrena cf. alfkenella'	'Thomas J. Wood'	2025	'NA'	'Andrena cf. alfkenella'	'Hymenoptera'	'Andrenidae'	'Andreninae'	'Andrenini'	'Andrena'	'Micrandrena'	'NA'	'Perkins, 1914'
'TR-24-108'	'http://creativecommons.org/licenses/by/4.0/.'	'2025_Turkey_spring'	'PreservedSpecimen'	'Research collection of the Laboratory of Zoology'	'UMONS'	'TR-24-108'	'Guillaume Ghisbain, Denis Michez & Rémi Santerre'	1	'female'	'adult'	2025-04-28	2025	4	28	'net'	'Pelouse alpine'	'Türkiye'	'Mediterranean Region'	'Osmaniye'	'Dereobası'	1926	'36.96265'	'36.36852'	1000	'Andrena cf. alfkenella'	'Thomas J. Wood'	2025	'NA'	'Andrena cf. alfkenella'	'Hymenoptera'	'Andrenidae'	'Andreninae'	'Andrenini'	'Andrena'	'Micrandrena'	'NA'	'Perkins, 1914'
'TR-24-143'	'http://creativecommons.org/licenses/by/4.0/.'	'2025_Turkey_spring'	'PreservedSpecimen'	'Research collection of the Laboratory of Zoology'	'UMONS'	'TR-24-143'	'Guillaume Ghisbain, Denis Michez & Rémi Santerre'	1	'female'	'adult'	2025-04-28	2025	4	28	'net'	'Pelouse alpine'	'Türkiye'	'Mediterranean Region'	'Osmaniye'	'Dereobası'	1926	'36.96265'	'36.36852'	1000	'Andrena cf. alfkenella'	'Thomas J. Wood'	2025	'NA'	'Andrena cf. alfkenella'	'Hymenoptera'	'Andrenidae'	'Andreninae'	'Andrenini'	'Andrena'	'Micrandrena'	'NA'	'Perkins, 1914'
'TR-24-153'	'http://creativecommons.org/licenses/by/4.0/.'	'2025_Turkey_spring'	'PreservedSpecimen'	'Research collection of the Laboratory of Zoology'	'UMONS'	'TR-24-153'	'Guillaume Ghisbain, Denis Michez & Rémi Santerre'	1	'female'	'adult'	2025-04-28	2025	4	28	'net'	'Pelouse alpine'	'Türkiye'	'Mediterranean Region'	'Osmaniye'	'Dereobası'	1926	'36.96265'	'36.36852'	1000	'Andrena cf. alfkenella'	'Thomas J. Wood'	2025	'NA'	'Andrena cf. alfkenella'	'Hymenoptera'	'Andrenidae'	'Andreninae'	'Andrenini'	'Andrena'	'Micrandrena'	'NA'	'Perkins, 1914'
'TR-24-192'	'http://creativecommons.org/licenses/by/4.0/.'	'2025_Turkey_spring'	'PreservedSpecimen'	'Research collection of the Laboratory of Zoology'	'UMONS'	'TR-24-192'	'Guillaume Ghisbain, Denis Michez & Rémi Santerre'	1	'female'	'adult'	2025-04-28	2025	4	28	'net'	'Pelouse alpine'	'Türkiye'	'Mediterranean Region'	'Osmaniye'	'Dereobası'	1926	'36.96265'	'36.36852'	1000	'Andrena cf. alfkenella'	'Thomas J. Wood'	2025	'NA'	'Andrena cf. alfkenella'	'Hymenoptera'	'Andrenidae'	'Andreninae'	'Andrenini'	'Andrena'	'Micrandrena'	'NA'	'Perkins, 1914'
'TR-24-221'	'http://creativecommons.org/licenses/by/4.0/.'	'2025_Turkey_spring'	'PreservedSpecimen'	'Research collection of the Laboratory of Zoology'	'UMONS'	'TR-24-221'	'Guillaume Ghisbain, Denis Michez & Rémi Santerre'	1	'female'	'adult'	2025-04-28	2025	4	28	'net'	'Pelouse alpine'	'Türkiye'	'Mediterranean Region'	'Osmaniye'	'Dereobası'	1926	'36.96265'	'36.36852'	1000	'Andrena cf. alfkenella'	'Thomas J. Wood'	2025	'NA'	'Andrena cf. alfkenella'	'Hymenoptera'	'Andrenidae'	'Andreninae'	'Andrenini'	'Andrena'	'Micrandrena'	'NA'	'Perkins, 1914'
'TR-24-225'	'http://creativecommons.org/licenses/by/4.0/.'	'2025_Turkey_spring'	'PreservedSpecimen'	'Research collection of the Laboratory of Zoology'	'UMONS'	'TR-24-225'	'Guillaume Ghisbain, Denis Michez & Rémi Santerre'	1	'female'	'adult'	2025-04-28	2025	4	28	'net'	'Pelouse alpine'	'Türkiye'	'Mediterranean Region'	'Osmaniye'	'Dereobası'	1926	'36.96265'	'36.36852'	1000	'Andrena cf. alfkenella'	'Thomas J. Wood'	2025	'NA'	'Andrena cf. alfkenella'	'Hymenoptera'	'Andrenidae'	'Andreninae'	'Andrenini'	'Andrena'	'Micrandrena'	'NA'	'Perkins, 1914'
'TR-15-023'	'http://creativecommons.org/licenses/by/4.0/.'	'2025_Turkey_spring'	'PreservedSpecimen'	'Research collection of the Laboratory of Zoology'	'UMONS'	'TR-15-023'	'Guillaume Ghisbain, Denis Michez & Rémi Santerre'	1	'female'	'adult'	2025-04-25	2025	4	25	'net'	'Side road'	'Türkiye'	'Mediterranean Region'	'Mersin'	'Silifke'	98	'36.40604'	'33.93293'	300	'Andrena cinnamonea'	'Thomas J. Wood'	2025	'NA'	'Andrena cinnamonea'	'Hymenoptera'	'Andrenidae'	'Andreninae'	'Andrenini'	'Andrena'	'Simandrena'	'NA'	'Warncke, 1975'
'TR-05-083'	'http://creativecommons.org/licenses/by/4.0/.'	'2025_Turkey_spring'	'PreservedSpecimen'	'Research collection of the Laboratory of Zoology'	'UMONS'	'TR-05-083'	'Guillaume Ghisbain, Denis Michez & Rémi Santerre'	1	'female'	'adult'	2025-04-23	2025	4	23	'net'	'Meadow by village'	'Türkiye'	'Mediterranean Region'	'Antalya'	'Alaçeşme'	782	'36.97435'	'31.73537'	150	'Andrena combinata mehelyi'	'Thomas J. Wood'	2025	'NA'	'Andrena combinata'	'Hymenoptera'	'Andrenidae'	'Andreninae'	'Andrenini'	'Andrena'	'Simandrena'	'mehelyi'	'(Christ, 1791)'
'TR-05-090'	'http://creativecommons.org/licenses/by/4.0/.'	'2025_Turkey_spring'	'PreservedSpecimen'	'Research collection of the Laboratory of Zoology'	'UMONS'	'TR-05-090'	'Guillaume Ghisbain, Denis Michez & Rémi Santerre'	1	'female'	'adult'	2025-04-23	2025	4	23	'net'	'Meadow by village'	'Türkiye'	'Mediterranean Region'	'Antalya'	'Alaçeşme'	782	'36.97435'	'31.73537'	150	'Andrena combinata mehelyi'	'Thomas J. Wood'	2025	'NA'	'Andrena combinata'	'Hymenoptera'	'Andrenidae'	'Andreninae'	'Andrenini'	'Andrena'	'Simandrena'	'mehelyi'	'(Christ, 1791)'
'TR-23-053'	'http://creativecommons.org/licenses/by/4.0/.'	'2025_Turkey_spring'	'PreservedSpecimen'	'Research collection of the Laboratory of Zoology'	'UMONS'	'TR-23-053'	'Guillaume Ghisbain, Denis Michez & Rémi Santerre'	1	'female'	'adult'	2025-04-28	2025	4	28	'net'	'Ouverture pilone electrique dans forêt de pin'	'Türkiye'	'Mediterranean Region'	'Osmaniye'	'Dereobası'	1412	'36.97654'	'36.32773'	200	'Andrena combinata mehelyi'	'Thomas J. Wood'	2025	'NA'	'Andrena combinata'	'Hymenoptera'	'Andrenidae'	'Andreninae'	'Andrenini'	'Andrena'	'Simandrena'	'mehelyi'	'(Christ, 1791)'
'TR-25-024'	'http://creativecommons.org/licenses/by/4.0/.'	'2025_Turkey_spring'	'PreservedSpecimen'	'Research collection of the Laboratory of Zoology'	'UMONS'	'TR-25-024'	'Guillaume Ghisbain, Denis Michez & Rémi Santerre'	1	'female'	'adult'	2025-04-28	2025	4	28	'net'	'Verger de pommier'	'Türkiye'	'Mediterranean Region'	'Osmaniye'	'Dereobası'	1346	'36.98222'	'36.32254'	100	'Andrena combinata mehelyi'	'Thomas J. Wood'	2025	'NA'	'Andrena combinata'	'Hymenoptera'	'Andrenidae'	'Andreninae'	'Andrenini'	'Andrena'	'Simandrena'	'mehelyi'	'(Christ, 1791)'
'TR-41-020'	'http://creativecommons.org/licenses/by/4.0/.'	'2025_Turkey_spring'	'PreservedSpecimen'	'Research collection of the Laboratory of Zoology'	'UMONS'	'TR-41-020'	'Guillaume Ghisbain, Denis Michez & Rémi Santerre'	1	'female'	'adult'	2025-05-02	2025	5	2	'net'	'Bord de lac, flanc de montagne'	'Türkiye'	'Mediterranean Region'	'Antalya'	'Güzelyalı'	148	'36.89485'	'31.53827'	200	'Andrena combinata mehelyi'	'Thomas J. Wood'	2025	'NA'	'Andrena combinata'	'Hymenoptera'	'Andrenidae'	'Andreninae'	'Andrenini'	'Andrena'	'Simandrena'	'mehelyi'	'(Christ, 1791)'
'TR-23-029'	'http://creativecommons.org/licenses/by/4.0/.'	'2025_Turkey_spring'	'PreservedSpecimen'	'Research collection of the Laboratory of Zoology'	'UMONS'	'TR-23-029'	'Guillaume Ghisbain, Denis Michez & Rémi Santerre'	1	'male'	'adult'	2025-04-28	2025	4	28	'net'	'Ouverture pilone electrique dans forêt de pin'	'Türkiye'	'Mediterranean Region'	'Osmaniye'	'Dereobası'	1412	'36.97654'	'36.32773'	200	'Andrena combinata menelyi'	'Thomas J. Wood'	2025	'NA'	'Andrena combinata'	'Hymenoptera'	'Andrenidae'	'Andreninae'	'Andrenini'	'Andrena'	'Simandrena'	'mehelyi'	'(Christ, 1791)'
'TR-31-013'	'http://creativecommons.org/licenses/by/4.0/.'	'2025_Turkey_spring'	'PreservedSpecimen'	'Research collection of the Laboratory of Zoology'	'UMONS'	'TR-31-013'	'Guillaume Ghisbain, Denis Michez & Rémi Santerre'	1	'female'	'adult'	2025-04-30	2025	4	30	'net'	'Orcard close from river'	'Türkiye'	'Mediterranean Region'	'Mersin'	'Köselerli'	141	'36.56897'	'33.4402'	100	'Andrena cypria'	'Rémi Santerre'	2025	'First identified as Andrena cypria/torda by TJ Wood'	'Andrena cypria'	'Hymenoptera'	'Andrenidae'	'Andreninae'	'Andrenini'	'Andrena'	'Cordandrena'	'NA'	'Pittioni, 1950'
'TR-26-013'	'http://creativecommons.org/licenses/by/4.0/.'	'2025_Turkey_spring'	'PreservedSpecimen'	'Research collection of the Laboratory of Zoology'	'UMONS'	'TR-26-013'	'Guillaume Ghisbain, Denis Michez & Rémi Santerre'	1	'female'	'adult'	2025-04-29	2025	4	29	'net'	'Bord de route, milieu agricole'	'Türkiye'	'Central Anatolia Region'	'Konya'	'Ereğli'	1112	'37.61552'	'34.24594'	300	'Andrena etesiaca'	'Thomas J. Wood'	2025	'NA'	'Andrena etesiaca'	'Hymenoptera'	'Andrenidae'	'Andreninae'	'Andrenini'	'Andrena'	'Vellandrena'	'NA'	'Warncke, 1975'
'TR-26-009'	'http://creativecommons.org/licenses/by/4.0/.'	'2025_Turkey_spring'	'PreservedSpecimen'	'Research collection of the Laboratory of Zoology'	'UMONS'	'TR-26-009'	'Guillaume Ghisbain, Denis Michez & Rémi Santerre'	1	'male'	'adult'	2025-04-29	2025	4	29	'net'	'Bord de route, milieu agricole'	'Türkiye'	'Central Anatolia Region'	'Konya'	'Ereğli'	1112	'37.61552'	'34.24594'	300	'Andrena etesiaca'	'Thomas J. Wood'	2025	'NA'	'Andrena etesiaca'	'Hymenoptera'	'Andrenidae'	'Andreninae'	'Andrenini'	'Andrena'	'Vellandrena'	'NA'	'Warncke, 1975'
'TR-26-054'	'http://creativecommons.org/licenses/by/4.0/.'	'2025_Turkey_spring'	'PreservedSpecimen'	'Research collection of the Laboratory of Zoology'	'UMONS'	'TR-26-054'	'Guillaume Ghisbain, Denis Michez & Rémi Santerre'	1	'male'	'adult'	2025-04-29	2025	4	29	'net'	'Bord de route, milieu agricole'	'Türkiye'	'Central Anatolia Region'	'Konya'	'Ereğli'	1112	'37.61552'	'34.24594'	300	'Andrena etesiaca'	'Thomas J. Wood'	2025	'NA'	'Andrena etesiaca'	'Hymenoptera'	'Andrenidae'	'Andreninae'	'Andrenini'	'Andrena'	'Vellandrena'	'NA'	'Warncke, 1975'
'TR-26-055'	'http://creativecommons.org/licenses/by/4.0/.'	'2025_Turkey_spring'	'PreservedSpecimen'	'Research collection of Thomas J. Wood'	'NA'	'TR-26-055'	'Guillaume Ghisbain, Denis Michez & Rémi Santerre'	1	'male'	'adult'	2025-04-29	2025	4	29	'net'	'Bord de route, milieu agricole'	'Türkiye'	'Central Anatolia Region'	'Konya'	'Ereğli'	1112	'37.61552'	'34.24594'	300	'Andrena etesiaca'	'Thomas J. Wood'	2025	'NA'	'Andrena etesiaca'	'Hymenoptera'	'Andrenidae'	'Andreninae'	'Andrenini'	'Andrena'	'Vellandrena'	'NA'	'Warncke, 1975'
'TR-23-022'	'http://creativecommons.org/licenses/by/4.0/.'	'2025_Turkey_spring'	'PreservedSpecimen'	'Research collection of the Laboratory of Zoology'	'UMONS'	'TR-23-022'	'Guillaume Ghisbain, Denis Michez & Rémi Santerre'	1	'male'	'adult'	2025-04-28	2025	4	28	'net'	'Ouverture pilone electrique dans forêt de pin'	'Türkiye'	'Mediterranean Region'	'Osmaniye'	'Dereobası'	1412	'36.97654'	'36.32773'	200	'Andrena exquisita'	'Thomas J. Wood'	2025	'NA'	'Andrena exquisita'	'Hymenoptera'	'Andrenidae'	'Andreninae'	'Andrenini'	'Andrena'	'Chlorandrena'	'NA'	'Warncke, 1975'
'TR-23-024'	'http://creativecommons.org/licenses/by/4.0/.'	'2025_Turkey_spring'	'PreservedSpecimen'	'Research collection of the Laboratory of Zoology'	'UMONS'	'TR-23-024'	'Guillaume Ghisbain, Denis Michez & Rémi Santerre'	1	'male'	'adult'	2025-04-28	2025	4	28	'net'	'Ouverture pilone electrique dans forêt de pin'	'Türkiye'	'Mediterranean Region'	'Osmaniye'	'Dereobası'	1412	'36.97654'	'36.32773'	200	'Andrena exquisita'	'Thomas J. Wood'	2025	'NA'	'Andrena exquisita'	'Hymenoptera'	'Andrenidae'	'Andreninae'	'Andrenini'	'Andrena'	'Chlorandrena'	'NA'	'Warncke, 1975'
'TR-23-034'	'http://creativecommons.org/licenses/by/4.0/.'	'2025_Turkey_spring'	'PreservedSpecimen'	'Research collection of the Laboratory of Zoology'	'UMONS'	'TR-23-034'	'Guillaume Ghisbain, Denis Michez & Rémi Santerre'	1	'male'	'adult'	2025-04-28	2025	4	28	'net'	'Ouverture pilone electrique dans forêt de pin'	'Türkiye'	'Mediterranean Region'	'Osmaniye'	'Dereobası'	1412	'36.97654'	'36.32773'	200	'Andrena exquisita'	'Thomas J. Wood'	2025	'NA'	'Andrena exquisita'	'Hymenoptera'	'Andrenidae'	'Andreninae'	'Andrenini'	'Andrena'	'Chlorandrena'	'NA'	'Warncke, 1975'
'TR-23-045'	'http://creativecommons.org/licenses/by/4.0/.'	'2025_Turkey_spring'	'PreservedSpecimen'	'Research collection of the Laboratory of Zoology'	'UMONS'	'TR-23-045'	'Guillaume Ghisbain, Denis Michez & Rémi Santerre'	1	'male'	'adult'	2025-04-28	2025	4	28	'net'	'Ouverture pilone electrique dans forêt de pin'	'Türkiye'	'Mediterranean Region'	'Osmaniye'	'Dereobası'	1412	'36.97654'	'36.32773'	200	'Andrena exquisita'	'Thomas J. Wood'	2025	'NA'	'Andrena exquisita'	'Hymenoptera'	'Andrenidae'	'Andreninae'	'Andrenini'	'Andrena'	'Chlorandrena'	'NA'	'Warncke, 1975'
'TR-23-058'	'http://creativecommons.org/licenses/by/4.0/.'	'2025_Turkey_spring'	'PreservedSpecimen'	'Research collection of the Laboratory of Zoology'	'UMONS'	'TR-23-058'	'Guillaume Ghisbain, Denis Michez & Rémi Santerre'	1	'male'	'adult'	2025-04-28	2025	4	28	'net'	'Ouverture pilone electrique dans forêt de pin'	'Türkiye'	'Mediterranean Region'	'Osmaniye'	'Dereobası'	1412	'36.97654'	'36.32773'	200	'Andrena exquisita'	'Thomas J. Wood'	2025	'NA'	'Andrena exquisita'	'Hymenoptera'	'Andrenidae'	'Andreninae'	'Andrenini'	'Andrena'	'Chlorandrena'	'NA'	'Warncke, 1975'
'TR-25-003'	'http://creativecommons.org/licenses/by/4.0/.'	'2025_Turkey_spring'	'PreservedSpecimen'	'Research collection of the Laboratory of Zoology'	'UMONS'	'TR-25-003'	'Guillaume Ghisbain, Denis Michez & Rémi Santerre'	1	'male'	'adult'	2025-04-28	2025	4	28	'net'	'Verger de pommier'	'Türkiye'	'Mediterranean Region'	'Osmaniye'	'Dereobası'	1346	'36.98222'	'36.32254'	100	'Andrena exquisita'	'Thomas J. Wood'	2025	'NA'	'Andrena exquisita'	'Hymenoptera'	'Andrenidae'	'Andreninae'	'Andrenini'	'Andrena'	'Chlorandrena'	'NA'	'Warncke, 1975'
'TR-25-004'	'http://creativecommons.org/licenses/by/4.0/.'	'2025_Turkey_spring'	'PreservedSpecimen'	'Research collection of the Laboratory of Zoology'	'UMONS'	'TR-25-004'	'Guillaume Ghisbain, Denis Michez & Rémi Santerre'	1	'male'	'adult'	2025-04-28	2025	4	28	'net'	'Verger de pommier'	'Türkiye'	'Mediterranean Region'	'Osmaniye'	'Dereobası'	1346	'36.98222'	'36.32254'	100	'Andrena exquisita'	'Thomas J. Wood'	2025	'NA'	'Andrena exquisita'	'Hymenoptera'	'Andrenidae'	'Andreninae'	'Andrenini'	'Andrena'	'Chlorandrena'	'NA'	'Warncke, 1975'
'TR-25-015'	'http://creativecommons.org/licenses/by/4.0/.'	'2025_Turkey_spring'	'PreservedSpecimen'	'Research collection of the Laboratory of Zoology'	'UMONS'	'TR-25-015'	'Guillaume Ghisbain, Denis Michez & Rémi Santerre'	1	'male'	'adult'	2025-04-28	2025	4	28	'net'	'Verger de pommier'	'Türkiye'	'Mediterranean Region'	'Osmaniye'	'Dereobası'	1346	'36.98222'	'36.32254'	100	'Andrena exquisita'	'Thomas J. Wood'	2025	'NA'	'Andrena exquisita'	'Hymenoptera'	'Andrenidae'	'Andreninae'	'Andrenini'	'Andrena'	'Chlorandrena'	'NA'	'Warncke, 1975'
'TR-25-031'	'http://creativecommons.org/licenses/by/4.0/.'	'2025_Turkey_spring'	'PreservedSpecimen'	'Research collection of the Laboratory of Zoology'	'UMONS'	'TR-25-031'	'Guillaume Ghisbain, Denis Michez & Rémi Santerre'	1	'male'	'adult'	2025-04-28	2025	4	28	'net'	'Verger de pommier'	'Türkiye'	'Mediterranean Region'	'Osmaniye'	'Dereobası'	1346	'36.98222'	'36.32254'	100	'Andrena exquisita'	'Thomas J. Wood'	2025	'NA'	'Andrena exquisita'	'Hymenoptera'	'Andrenidae'	'Andreninae'	'Andrenini'	'Andrena'	'Chlorandrena'	'NA'	'Warncke, 1975'
'TR-25-046'	'http://creativecommons.org/licenses/by/4.0/.'	'2025_Turkey_spring'	'PreservedSpecimen'	'Research collection of the Laboratory of Zoology'	'UMONS'	'TR-25-046'	'Guillaume Ghisbain, Denis Michez & Rémi Santerre'	1	'male'	'adult'	2025-04-28	2025	4	28	'net'	'Verger de pommier'	'Türkiye'	'Mediterranean Region'	'Osmaniye'	'Dereobası'	1346	'36.98222'	'36.32254'	100	'Andrena exquisita'	'Thomas J. Wood'	2025	'NA'	'Andrena exquisita'	'Hymenoptera'	'Andrenidae'	'Andreninae'	'Andrenini'	'Andrena'	'Chlorandrena'	'NA'	'Warncke, 1975'
'TR-25-062'	'http://creativecommons.org/licenses/by/4.0/.'	'2025_Turkey_spring'	'PreservedSpecimen'	'Research collection of the Laboratory of Zoology'	'UMONS'	'TR-25-062'	'Guillaume Ghisbain, Denis Michez & Rémi Santerre'	1	'male'	'adult'	2025-04-28	2025	4	28	'net'	'Verger de pommier'	'Türkiye'	'Mediterranean Region'	'Osmaniye'	'Dereobası'	1346	'36.98222'	'36.32254'	100	'Andrena exquisita'	'Thomas J. Wood'	2025	'NA'	'Andrena exquisita'	'Hymenoptera'	'Andrenidae'	'Andreninae'	'Andrenini'	'Andrena'	'Chlorandrena'	'NA'	'Warncke, 1975'
'TR-05-001'	'http://creativecommons.org/licenses/by/4.0/.'	'2025_Turkey_spring'	'PreservedSpecimen'	'Research collection of the Laboratory of Zoology'	'UMONS'	'TR-05-001'	'Guillaume Ghisbain, Denis Michez & Rémi Santerre'	1	'female'	'adult'	2025-04-23	2025	4	23	'net'	'Meadow by village'	'Türkiye'	'Mediterranean Region'	'Antalya'	'Alaçeşme'	782	'36.97435'	'31.73537'	150	'Andrena ferox'	'Thomas J. Wood'	2025	'NA'	'Andrena ferox'	'Hymenoptera'	'Andrenidae'	'Andreninae'	'Andrenini'	'Andrena'	'Hoplandrena'	'NA'	'Smith, 1847'
'TR-25-022'	'http://creativecommons.org/licenses/by/4.0/.'	'2025_Turkey_spring'	'PreservedSpecimen'	'Research collection of Thomas J. Wood'	'NA'	'TR-25-022'	'Guillaume Ghisbain, Denis Michez & Rémi Santerre'	1	'female'	'adult'	2025-04-28	2025	4	28	'net'	'Verger de pommier'	'Türkiye'	'Mediterranean Region'	'Osmaniye'	'Dereobası'	1346	'36.98222'	'36.32254'	100	'Andrena ferox'	'Thomas J. Wood'	2025	'NA'	'Andrena ferox'	'Hymenoptera'	'Andrenidae'	'Andreninae'	'Andrenini'	'Andrena'	'Hoplandrena'	'NA'	'Smith, 1847'
'TR-03-044'	'http://creativecommons.org/licenses/by/4.0/.'	'2025_Turkey_spring'	'PreservedSpecimen'	'Research collection of the Laboratory of Zoology'	'UMONS'	'TR-03-044'	'Guillaume Ghisbain, Denis Michez & Rémi Santerre'	1	'female'	'adult'	2025-04-23	2025	4	23	'net'	'Elevated valley overgrazzed with some good meadows'	'Türkiye'	'Mediterranean Region'	'Antalya'	'İbradi'	956	'37.13349'	'31.47374'	100	'Andrena flavipes'	'Thomas J. Wood'	2025	'NA'	'Andrena flavipes'	'Hymenoptera'	'Andrenidae'	'Andreninae'	'Andrenini'	'Andrena'	'Melandrena'	'NA'	'Panzer, 1799'
'TR-03-099'	'http://creativecommons.org/licenses/by/4.0/.'	'2025_Turkey_spring'	'PreservedSpecimen'	'Research collection of the Laboratory of Zoology'	'UMONS'	'TR-03-099'	'Guillaume Ghisbain, Denis Michez & Rémi Santerre'	1	'female'	'adult'	2025-04-23	2025	4	23	'net'	'Elevated valley overgrazzed with some good meadows'	'Türkiye'	'Mediterranean Region'	'Antalya'	'İbradi'	956	'37.13349'	'31.47374'	100	'Andrena flavipes'	'Thomas J. Wood'	2025	'NA'	'Andrena flavipes'	'Hymenoptera'	'Andrenidae'	'Andreninae'	'Andrenini'	'Andrena'	'Melandrena'	'NA'	'Panzer, 1799'
'TR-03-100'	'http://creativecommons.org/licenses/by/4.0/.'	'2025_Turkey_spring'	'PreservedSpecimen'	'Research collection of the Laboratory of Zoology'	'UMONS'	'TR-03-100'	'Guillaume Ghisbain, Denis Michez & Rémi Santerre'	1	'female'	'adult'	2025-04-23	2025	4	23	'net'	'Elevated valley overgrazzed with some good meadows'	'Türkiye'	'Mediterranean Region'	'Antalya'	'İbradi'	956	'37.13349'	'31.47374'	100	'Andrena flavipes'	'Thomas J. Wood'	2025	'NA'	'Andrena flavipes'	'Hymenoptera'	'Andrenidae'	'Andreninae'	'Andrenini'	'Andrena'	'Melandrena'	'NA'	'Panzer, 1799'
'TR-03-109'	'http://creativecommons.org/licenses/by/4.0/.'	'2025_Turkey_spring'	'PreservedSpecimen'	'Research collection of the Laboratory of Zoology'	'UMONS'	'TR-03-109'	'Guillaume Ghisbain, Denis Michez & Rémi Santerre'	1	'female'	'adult'	2025-04-23	2025	4	23	'net'	'Elevated valley overgrazzed with some good meadows'	'Türkiye'	'Mediterranean Region'	'Antalya'	'İbradi'	956	'37.13349'	'31.47374'	100	'Andrena flavipes'	'Thomas J. Wood'	2025	'NA'	'Andrena flavipes'	'Hymenoptera'	'Andrenidae'	'Andreninae'	'Andrenini'	'Andrena'	'Melandrena'	'NA'	'Panzer, 1799'
'TR-03-113'	'http://creativecommons.org/licenses/by/4.0/.'	'2025_Turkey_spring'	'PreservedSpecimen'	'Research collection of the Laboratory of Zoology'	'UMONS'	'TR-03-113'	'Guillaume Ghisbain, Denis Michez & Rémi Santerre'	1	'female'	'adult'	2025-04-23	2025	4	23	'net'	'Elevated valley overgrazzed with some good meadows'	'Türkiye'	'Mediterranean Region'	'Antalya'	'İbradi'	956	'37.13349'	'31.47374'	100	'Andrena flavipes'	'Thomas J. Wood'	2025	'NA'	'Andrena flavipes'	'Hymenoptera'	'Andrenidae'	'Andreninae'	'Andrenini'	'Andrena'	'Melandrena'	'NA'	'Panzer, 1799'
'TR-03-117'	'http://creativecommons.org/licenses/by/4.0/.'	'2025_Turkey_spring'	'PreservedSpecimen'	'Research collection of the Laboratory of Zoology'	'UMONS'	'TR-03-117'	'Guillaume Ghisbain, Denis Michez & Rémi Santerre'	1	'female'	'adult'	2025-04-23	2025	4	23	'net'	'Elevated valley overgrazzed with some good meadows'	'Türkiye'	'Mediterranean Region'	'Antalya'	'İbradi'	956	'37.13349'	'31.47374'	100	'Andrena flavipes'	'Thomas J. Wood'	2025	'NA'	'Andrena flavipes'	'Hymenoptera'	'Andrenidae'	'Andreninae'	'Andrenini'	'Andrena'	'Melandrena'	'NA'	'Panzer, 1799'
'TR-03-134'	'http://creativecommons.org/licenses/by/4.0/.'	'2025_Turkey_spring'	'PreservedSpecimen'	'Research collection of the Laboratory of Zoology'	'UMONS'	'TR-03-134'	'Guillaume Ghisbain, Denis Michez & Rémi Santerre'	1	'female'	'adult'	2025-04-23	2025	4	23	'net'	'Elevated valley overgrazzed with some good meadows'	'Türkiye'	'Mediterranean Region'	'Antalya'	'İbradi'	956	'37.13349'	'31.47374'	100	'Andrena flavipes'	'Thomas J. Wood'	2025	'NA'	'Andrena flavipes'	'Hymenoptera'	'Andrenidae'	'Andreninae'	'Andrenini'	'Andrena'	'Melandrena'	'NA'	'Panzer, 1799'
'TR-03-146'	'http://creativecommons.org/licenses/by/4.0/.'	'2025_Turkey_spring'	'PreservedSpecimen'	'Research collection of the Laboratory of Zoology'	'UMONS'	'TR-03-146'	'Guillaume Ghisbain, Denis Michez & Rémi Santerre'	1	'female'	'adult'	2025-04-23	2025	4	23	'net'	'Elevated valley overgrazzed with some good meadows'	'Türkiye'	'Mediterranean Region'	'Antalya'	'İbradi'	956	'37.13349'	'31.47374'	100	'Andrena flavipes'	'Thomas J. Wood'	2025	'NA'	'Andrena flavipes'	'Hymenoptera'	'Andrenidae'	'Andreninae'	'Andrenini'	'Andrena'	'Melandrena'	'NA'	'Panzer, 1799'
'TR-03-179'	'http://creativecommons.org/licenses/by/4.0/.'	'2025_Turkey_spring'	'PreservedSpecimen'	'Research collection of the Laboratory of Zoology'	'UMONS'	'TR-03-179'	'Guillaume Ghisbain, Denis Michez & Rémi Santerre'	1	'female'	'adult'	2025-04-23	2025	4	23	'net'	'Elevated valley overgrazzed with some good meadows'	'Türkiye'	'Mediterranean Region'	'Antalya'	'İbradi'	956	'37.13349'	'31.47374'	100	'Andrena flavipes'	'Thomas J. Wood'	2025	'NA'	'Andrena flavipes'	'Hymenoptera'	'Andrenidae'	'Andreninae'	'Andrenini'	'Andrena'	'Melandrena'	'NA'	'Panzer, 1799'
'TR-09-007'	'http://creativecommons.org/licenses/by/4.0/.'	'2025_Turkey_spring'	'PreservedSpecimen'	'Research collection of the Laboratory of Zoology'	'UMONS'	'TR-09-007'	'Guillaume Ghisbain, Denis Michez & Rémi Santerre'	1	'female'	'adult'	2025-04-24	2025	4	24	'net'	'Crop of coliflower'	'Türkiye'	'Mediterranean Region'	'Antalya'	'İshaklı'	5	'36.42687'	'32.15643'	100	'Andrena flavipes'	'Thomas J. Wood'	2025	'NA'	'Andrena flavipes'	'Hymenoptera'	'Andrenidae'	'Andreninae'	'Andrenini'	'Andrena'	'Melandrena'	'NA'	'Panzer, 1799'
'TR-09-009'	'http://creativecommons.org/licenses/by/4.0/.'	'2025_Turkey_spring'	'PreservedSpecimen'	'Research collection of the Laboratory of Zoology'	'UMONS'	'TR-09-009'	'Guillaume Ghisbain, Denis Michez & Rémi Santerre'	1	'female'	'adult'	2025-04-24	2025	4	24	'net'	'Crop of coliflower'	'Türkiye'	'Mediterranean Region'	'Antalya'	'İshaklı'	5	'36.42687'	'32.15643'	100	'Andrena flavipes'	'Thomas J. Wood'	2025	'NA'	'Andrena flavipes'	'Hymenoptera'	'Andrenidae'	'Andreninae'	'Andrenini'	'Andrena'	'Melandrena'	'NA'	'Panzer, 1799'
'TR-09-010'	'http://creativecommons.org/licenses/by/4.0/.'	'2025_Turkey_spring'	'PreservedSpecimen'	'Research collection of the Laboratory of Zoology'	'UMONS'	'TR-09-010'	'Guillaume Ghisbain, Denis Michez & Rémi Santerre'	1	'female'	'adult'	2025-04-24	2025	4	24	'net'	'Crop of coliflower'	'Türkiye'	'Mediterranean Region'	'Antalya'	'İshaklı'	5	'36.42687'	'32.15643'	100	'Andrena flavipes'	'Thomas J. Wood'	2025	'NA'	'Andrena flavipes'	'Hymenoptera'	'Andrenidae'	'Andreninae'	'Andrenini'	'Andrena'	'Melandrena'	'NA'	'Panzer, 1799'
'TR-09-013'	'http://creativecommons.org/licenses/by/4.0/.'	'2025_Turkey_spring'	'PreservedSpecimen'	'Research collection of the Laboratory of Zoology'	'UMONS'	'TR-09-013'	'Guillaume Ghisbain, Denis Michez & Rémi Santerre'	1	'female'	'adult'	2025-04-24	2025	4	24	'net'	'Crop of coliflower'	'Türkiye'	'Mediterranean Region'	'Antalya'	'İshaklı'	5	'36.42687'	'32.15643'	100	'Andrena flavipes'	'Thomas J. Wood'	2025	'NA'	'Andrena flavipes'	'Hymenoptera'	'Andrenidae'	'Andreninae'	'Andrenini'	'Andrena'	'Melandrena'	'NA'	'Panzer, 1799'
'TR-09-018'	'http://creativecommons.org/licenses/by/4.0/.'	'2025_Turkey_spring'	'PreservedSpecimen'	'Research collection of the Laboratory of Zoology'	'UMONS'	'TR-09-018'	'Guillaume Ghisbain, Denis Michez & Rémi Santerre'	1	'female'	'adult'	2025-04-24	2025	4	24	'net'	'Crop of coliflower'	'Türkiye'	'Mediterranean Region'	'Antalya'	'İshaklı'	5	'36.42687'	'32.15643'	100	'Andrena flavipes'	'Thomas J. Wood'	2025	'NA'	'Andrena flavipes'	'Hymenoptera'	'Andrenidae'	'Andreninae'	'Andrenini'	'Andrena'	'Melandrena'	'NA'	'Panzer, 1799'
'TR-09-022'	'http://creativecommons.org/licenses/by/4.0/.'	'2025_Turkey_spring'	'PreservedSpecimen'	'Research collection of the Laboratory of Zoology'	'UMONS'	'TR-09-022'	'Guillaume Ghisbain, Denis Michez & Rémi Santerre'	1	'female'	'adult'	2025-04-24	2025	4	24	'net'	'Crop of coliflower'	'Türkiye'	'Mediterranean Region'	'Antalya'	'İshaklı'	5	'36.42687'	'32.15643'	100	'Andrena flavipes'	'Thomas J. Wood'	2025	'NA'	'Andrena flavipes'	'Hymenoptera'	'Andrenidae'	'Andreninae'	'Andrenini'	'Andrena'	'Melandrena'	'NA'	'Panzer, 1799'
'TR-09-046'	'http://creativecommons.org/licenses/by/4.0/.'	'2025_Turkey_spring'	'PreservedSpecimen'	'Research collection of the Laboratory of Zoology'	'UMONS'	'TR-09-046'	'Guillaume Ghisbain, Denis Michez & Rémi Santerre'	1	'female'	'adult'	2025-04-24	2025	4	24	'net'	'Crop of coliflower'	'Türkiye'	'Mediterranean Region'	'Antalya'	'İshaklı'	5	'36.42687'	'32.15643'	100	'Andrena flavipes'	'Thomas J. Wood'	2025	'NA'	'Andrena flavipes'	'Hymenoptera'	'Andrenidae'	'Andreninae'	'Andrenini'	'Andrena'	'Melandrena'	'NA'	'Panzer, 1799'
'TR-09-047'	'http://creativecommons.org/licenses/by/4.0/.'	'2025_Turkey_spring'	'PreservedSpecimen'	'Research collection of the Laboratory of Zoology'	'UMONS'	'TR-09-047'	'Guillaume Ghisbain, Denis Michez & Rémi Santerre'	1	'female'	'adult'	2025-04-24	2025	4	24	'net'	'Crop of coliflower'	'Türkiye'	'Mediterranean Region'	'Antalya'	'İshaklı'	5	'36.42687'	'32.15643'	100	'Andrena flavipes'	'Thomas J. Wood'	2025	'NA'	'Andrena flavipes'	'Hymenoptera'	'Andrenidae'	'Andreninae'	'Andrenini'	'Andrena'	'Melandrena'	'NA'	'Panzer, 1799'
'TR-09-050'	'http://creativecommons.org/licenses/by/4.0/.'	'2025_Turkey_spring'	'PreservedSpecimen'	'Research collection of the Laboratory of Zoology'	'UMONS'	'TR-09-050'	'Guillaume Ghisbain, Denis Michez & Rémi Santerre'	1	'female'	'adult'	2025-04-24	2025	4	24	'net'	'Crop of coliflower'	'Türkiye'	'Mediterranean Region'	'Antalya'	'İshaklı'	5	'36.42687'	'32.15643'	100	'Andrena flavipes'	'Thomas J. Wood'	2025	'NA'	'Andrena flavipes'	'Hymenoptera'	'Andrenidae'	'Andreninae'	'Andrenini'	'Andrena'	'Melandrena'	'NA'	'Panzer, 1799'
'TR-09-051'	'http://creativecommons.org/licenses/by/4.0/.'	'2025_Turkey_spring'	'PreservedSpecimen'	'Research collection of the Laboratory of Zoology'	'UMONS'	'TR-09-051'	'Guillaume Ghisbain, Denis Michez & Rémi Santerre'	1	'female'	'adult'	2025-04-24	2025	4	24	'net'	'Crop of coliflower'	'Türkiye'	'Mediterranean Region'	'Antalya'	'İshaklı'	5	'36.42687'	'32.15643'	100	'Andrena flavipes'	'Thomas J. Wood'	2025	'NA'	'Andrena flavipes'	'Hymenoptera'	'Andrenidae'	'Andreninae'	'Andrenini'	'Andrena'	'Melandrena'	'NA'	'Panzer, 1799'
'TR-09-059'	'http://creativecommons.org/licenses/by/4.0/.'	'2025_Turkey_spring'	'PreservedSpecimen'	'Research collection of the Laboratory of Zoology'	'UMONS'	'TR-09-059'	'Guillaume Ghisbain, Denis Michez & Rémi Santerre'	1	'female'	'adult'	2025-04-24	2025	4	24	'net'	'Crop of coliflower'	'Türkiye'	'Mediterranean Region'	'Antalya'	'İshaklı'	5	'36.42687'	'32.15643'	100	'Andrena flavipes'	'Thomas J. Wood'	2025	'NA'	'Andrena flavipes'	'Hymenoptera'	'Andrenidae'	'Andreninae'	'Andrenini'	'Andrena'	'Melandrena'	'NA'	'Panzer, 1799'
'TR-09-061'	'http://creativecommons.org/licenses/by/4.0/.'	'2025_Turkey_spring'	'PreservedSpecimen'	'Research collection of the Laboratory of Zoology'	'UMONS'	'TR-09-061'	'Guillaume Ghisbain, Denis Michez & Rémi Santerre'	1	'female'	'adult'	2025-04-24	2025	4	24	'net'	'Crop of coliflower'	'Türkiye'	'Mediterranean Region'	'Antalya'	'İshaklı'	5	'36.42687'	'32.15643'	100	'Andrena flavipes'	'Thomas J. Wood'	2025	'NA'	'Andrena flavipes'	'Hymenoptera'	'Andrenidae'	'Andreninae'	'Andrenini'	'Andrena'	'Melandrena'	'NA'	'Panzer, 1799'
'TR-09-062'	'http://creativecommons.org/licenses/by/4.0/.'	'2025_Turkey_spring'	'PreservedSpecimen'	'Research collection of the Laboratory of Zoology'	'UMONS'	'TR-09-062'	'Guillaume Ghisbain, Denis Michez & Rémi Santerre'	1	'female'	'adult'	2025-04-24	2025	4	24	'net'	'Crop of coliflower'	'Türkiye'	'Mediterranean Region'	'Antalya'	'İshaklı'	5	'36.42687'	'32.15643'	100	'Andrena flavipes'	'Thomas J. Wood'	2025	'NA'	'Andrena flavipes'	'Hymenoptera'	'Andrenidae'	'Andreninae'	'Andrenini'	'Andrena'	'Melandrena'	'NA'	'Panzer, 1799'
'TR-09-066'	'http://creativecommons.org/licenses/by/4.0/.'	'2025_Turkey_spring'	'PreservedSpecimen'	'Research collection of the Laboratory of Zoology'	'UMONS'	'TR-09-066'	'Guillaume Ghisbain, Denis Michez & Rémi Santerre'	1	'female'	'adult'	2025-04-24	2025	4	24	'net'	'Crop of coliflower'	'Türkiye'	'Mediterranean Region'	'Antalya'	'İshaklı'	5	'36.42687'	'32.15643'	100	'Andrena flavipes'	'Thomas J. Wood'	2025	'NA'	'Andrena flavipes'	'Hymenoptera'	'Andrenidae'	'Andreninae'	'Andrenini'	'Andrena'	'Melandrena'	'NA'	'Panzer, 1799'
'TR-09-067'	'http://creativecommons.org/licenses/by/4.0/.'	'2025_Turkey_spring'	'PreservedSpecimen'	'Research collection of the Laboratory of Zoology'	'UMONS'	'TR-09-067'	'Guillaume Ghisbain, Denis Michez & Rémi Santerre'	1	'female'	'adult'	2025-04-24	2025	4	24	'net'	'Crop of coliflower'	'Türkiye'	'Mediterranean Region'	'Antalya'	'İshaklı'	5	'36.42687'	'32.15643'	100	'Andrena flavipes'	'Thomas J. Wood'	2025	'NA'	'Andrena flavipes'	'Hymenoptera'	'Andrenidae'	'Andreninae'	'Andrenini'	'Andrena'	'Melandrena'	'NA'	'Panzer, 1799'
'TR-09-070'	'http://creativecommons.org/licenses/by/4.0/.'	'2025_Turkey_spring'	'PreservedSpecimen'	'Research collection of the Laboratory of Zoology'	'UMONS'	'TR-09-070'	'Guillaume Ghisbain, Denis Michez & Rémi Santerre'	1	'female'	'adult'	2025-04-24	2025	4	24	'net'	'Crop of coliflower'	'Türkiye'	'Mediterranean Region'	'Antalya'	'İshaklı'	5	'36.42687'	'32.15643'	100	'Andrena flavipes'	'Thomas J. Wood'	2025	'NA'	'Andrena flavipes'	'Hymenoptera'	'Andrenidae'	'Andreninae'	'Andrenini'	'Andrena'	'Melandrena'	'NA'	'Panzer, 1799'
'TR-09-071'	'http://creativecommons.org/licenses/by/4.0/.'	'2025_Turkey_spring'	'PreservedSpecimen'	'Research collection of the Laboratory of Zoology'	'UMONS'	'TR-09-071'	'Guillaume Ghisbain, Denis Michez & Rémi Santerre'	1	'female'	'adult'	2025-04-24	2025	4	24	'net'	'Crop of coliflower'	'Türkiye'	'Mediterranean Region'	'Antalya'	'İshaklı'	5	'36.42687'	'32.15643'	100	'Andrena flavipes'	'Thomas J. Wood'	2025	'NA'	'Andrena flavipes'	'Hymenoptera'	'Andrenidae'	'Andreninae'	'Andrenini'	'Andrena'	'Melandrena'	'NA'	'Panzer, 1799'
'TR-09-072'	'http://creativecommons.org/licenses/by/4.0/.'	'2025_Turkey_spring'	'PreservedSpecimen'	'Research collection of the Laboratory of Zoology'	'UMONS'	'TR-09-072'	'Guillaume Ghisbain, Denis Michez & Rémi Santerre'	1	'female'	'adult'	2025-04-24	2025	4	24	'net'	'Crop of coliflower'	'Türkiye'	'Mediterranean Region'	'Antalya'	'İshaklı'	5	'36.42687'	'32.15643'	100	'Andrena flavipes'	'Thomas J. Wood'	2025	'NA'	'Andrena flavipes'	'Hymenoptera'	'Andrenidae'	'Andreninae'	'Andrenini'	'Andrena'	'Melandrena'	'NA'	'Panzer, 1799'
'TR-10-003'	'http://creativecommons.org/licenses/by/4.0/.'	'2025_Turkey_spring'	'PreservedSpecimen'	'Research collection of the Laboratory of Zoology'	'UMONS'	'TR-10-003'	'Guillaume Ghisbain, Denis Michez & Rémi Santerre'	1	'female'	'adult'	2025-04-24	2025	4	24	'net'	'Side road'	'Türkiye'	'Mediterranean Region'	'Antalya'	'Gazipaşa'	151	'36.19201'	'32.42387'	100	'Andrena flavipes'	'Thomas J. Wood'	2025	'NA'	'Andrena flavipes'	'Hymenoptera'	'Andrenidae'	'Andreninae'	'Andrenini'	'Andrena'	'Melandrena'	'NA'	'Panzer, 1799'
'TR-10-014'	'http://creativecommons.org/licenses/by/4.0/.'	'2025_Turkey_spring'	'PreservedSpecimen'	'Research collection of the Laboratory of Zoology'	'UMONS'	'TR-10-014'	'Guillaume Ghisbain, Denis Michez & Rémi Santerre'	1	'female'	'adult'	2025-04-24	2025	4	24	'net'	'Side road'	'Türkiye'	'Mediterranean Region'	'Antalya'	'Gazipaşa'	151	'36.19201'	'32.42387'	100	'Andrena flavipes'	'Thomas J. Wood'	2025	'NA'	'Andrena flavipes'	'Hymenoptera'	'Andrenidae'	'Andreninae'	'Andrenini'	'Andrena'	'Melandrena'	'NA'	'Panzer, 1799'
'TR-10-022'	'http://creativecommons.org/licenses/by/4.0/.'	'2025_Turkey_spring'	'PreservedSpecimen'	'Research collection of the Laboratory of Zoology'	'UMONS'	'TR-10-022'	'Guillaume Ghisbain, Denis Michez & Rémi Santerre'	1	'female'	'adult'	2025-04-24	2025	4	24	'net'	'Side road'	'Türkiye'	'Mediterranean Region'	'Antalya'	'Gazipaşa'	151	'36.19201'	'32.42387'	100	'Andrena flavipes'	'Thomas J. Wood'	2025	'NA'	'Andrena flavipes'	'Hymenoptera'	'Andrenidae'	'Andreninae'	'Andrenini'	'Andrena'	'Melandrena'	'NA'	'Panzer, 1799'
'TR-11-029'	'http://creativecommons.org/licenses/by/4.0/.'	'2025_Turkey_spring'	'PreservedSpecimen'	'Research collection of the Laboratory of Zoology'	'UMONS'	'TR-11-029'	'Guillaume Ghisbain, Denis Michez & Rémi Santerre'	1	'female'	'adult'	2025-04-24	2025	4	24	'net'	'Side road'	'Türkiye'	'Mediterranean Region'	'Mersin'	'Anamur'	465	'36.07575'	'32.63737'	100	'Andrena flavipes'	'Thomas J. Wood'	2025	'NA'	'Andrena flavipes'	'Hymenoptera'	'Andrenidae'	'Andreninae'	'Andrenini'	'Andrena'	'Melandrena'	'NA'	'Panzer, 1799'
'TR-19-027'	'http://creativecommons.org/licenses/by/4.0/.'	'2025_Turkey_spring'	'PreservedSpecimen'	'Research collection of the Laboratory of Zoology'	'UMONS'	'TR-19-027'	'Guillaume Ghisbain, Denis Michez & Rémi Santerre'	1	'female'	'adult'	2025-04-26	2025	4	26	'net'	'Citrus orchards'	'Türkiye'	'Mediterranean Region'	'Mersin'	'Mezitli'	435	'36.79758'	'34.44253'	200	'Andrena flavipes'	'Thomas J. Wood'	2025	'NA'	'Andrena flavipes'	'Hymenoptera'	'Andrenidae'	'Andreninae'	'Andrenini'	'Andrena'	'Melandrena'	'NA'	'Panzer, 1799'
'TR-19-036'	'http://creativecommons.org/licenses/by/4.0/.'	'2025_Turkey_spring'	'PreservedSpecimen'	'Research collection of the Laboratory of Zoology'	'UMONS'	'TR-19-036'	'Guillaume Ghisbain, Denis Michez & Rémi Santerre'	1	'female'	'adult'	2025-04-26	2025	4	26	'net'	'Citrus orchards'	'Türkiye'	'Mediterranean Region'	'Mersin'	'Mezitli'	435	'36.79758'	'34.44253'	200	'Andrena flavipes'	'Thomas J. Wood'	2025	'NA'	'Andrena flavipes'	'Hymenoptera'	'Andrenidae'	'Andreninae'	'Andrenini'	'Andrena'	'Melandrena'	'NA'	'Panzer, 1799'
'TR-19-052'	'http://creativecommons.org/licenses/by/4.0/.'	'2025_Turkey_spring'	'PreservedSpecimen'	'Research collection of the Laboratory of Zoology'	'UMONS'	'TR-19-052'	'Guillaume Ghisbain, Denis Michez & Rémi Santerre'	1	'female'	'adult'	2025-04-26	2025	4	26	'net'	'Citrus orchards'	'Türkiye'	'Mediterranean Region'	'Mersin'	'Mezitli'	435	'36.79758'	'34.44253'	200	'Andrena flavipes'	'Thomas J. Wood'	2025	'NA'	'Andrena flavipes'	'Hymenoptera'	'Andrenidae'	'Andreninae'	'Andrenini'	'Andrena'	'Melandrena'	'NA'	'Panzer, 1799'
'TR-19-056'	'http://creativecommons.org/licenses/by/4.0/.'	'2025_Turkey_spring'	'PreservedSpecimen'	'Research collection of the Laboratory of Zoology'	'UMONS'	'TR-19-056'	'Guillaume Ghisbain, Denis Michez & Rémi Santerre'	1	'female'	'adult'	2025-04-26	2025	4	26	'net'	'Citrus orchards'	'Türkiye'	'Mediterranean Region'	'Mersin'	'Mezitli'	435	'36.79758'	'34.44253'	200	'Andrena flavipes'	'Thomas J. Wood'	2025	'NA'	'Andrena flavipes'	'Hymenoptera'	'Andrenidae'	'Andreninae'	'Andrenini'	'Andrena'	'Melandrena'	'NA'	'Panzer, 1799'
'TR-19-084'	'http://creativecommons.org/licenses/by/4.0/.'	'2025_Turkey_spring'	'PreservedSpecimen'	'Research collection of the Laboratory of Zoology'	'UMONS'	'TR-19-084'	'Guillaume Ghisbain, Denis Michez & Rémi Santerre'	1	'female'	'adult'	2025-04-26	2025	4	26	'net'	'Citrus orchards'	'Türkiye'	'Mediterranean Region'	'Mersin'	'Mezitli'	435	'36.79758'	'34.44253'	200	'Andrena flavipes'	'Thomas J. Wood'	2025	'NA'	'Andrena flavipes'	'Hymenoptera'	'Andrenidae'	'Andreninae'	'Andrenini'	'Andrena'	'Melandrena'	'NA'	'Panzer, 1799'
'TR-24-010'	'http://creativecommons.org/licenses/by/4.0/.'	'2025_Turkey_spring'	'PreservedSpecimen'	'Research collection of the Laboratory of Zoology'	'UMONS'	'TR-24-010'	'Guillaume Ghisbain, Denis Michez & Rémi Santerre'	1	'female'	'adult'	2025-04-28	2025	4	28	'net'	'Pelouse alpine'	'Türkiye'	'Mediterranean Region'	'Osmaniye'	'Dereobası'	1926	'36.96265'	'36.36852'	1000	'Andrena flavipes'	'Thomas J. Wood'	2025	'NA'	'Andrena flavipes'	'Hymenoptera'	'Andrenidae'	'Andreninae'	'Andrenini'	'Andrena'	'Melandrena'	'NA'	'Panzer, 1799'
'TR-24-177'	'http://creativecommons.org/licenses/by/4.0/.'	'2025_Turkey_spring'	'PreservedSpecimen'	'Research collection of the Laboratory of Zoology'	'UMONS'	'TR-24-177'	'Guillaume Ghisbain, Denis Michez & Rémi Santerre'	1	'female'	'adult'	2025-04-28	2025	4	28	'net'	'Pelouse alpine'	'Türkiye'	'Mediterranean Region'	'Osmaniye'	'Dereobası'	1926	'36.96265'	'36.36852'	1000	'Andrena flavipes'	'Thomas J. Wood'	2025	'NA'	'Andrena flavipes'	'Hymenoptera'	'Andrenidae'	'Andreninae'	'Andrenini'	'Andrena'	'Melandrena'	'NA'	'Panzer, 1799'
'TR-24-208'	'http://creativecommons.org/licenses/by/4.0/.'	'2025_Turkey_spring'	'PreservedSpecimen'	'Research collection of the Laboratory of Zoology'	'UMONS'	'TR-24-208'	'Guillaume Ghisbain, Denis Michez & Rémi Santerre'	1	'female'	'adult'	2025-04-28	2025	4	28	'net'	'Pelouse alpine'	'Türkiye'	'Mediterranean Region'	'Osmaniye'	'Dereobası'	1926	'36.96265'	'36.36852'	1000	'Andrena flavipes'	'Thomas J. Wood'	2025	'NA'	'Andrena flavipes'	'Hymenoptera'	'Andrenidae'	'Andreninae'	'Andrenini'	'Andrena'	'Melandrena'	'NA'	'Panzer, 1799'
'TR-24-211'	'http://creativecommons.org/licenses/by/4.0/.'	'2025_Turkey_spring'	'PreservedSpecimen'	'Research collection of the Laboratory of Zoology'	'UMONS'	'TR-24-211'	'Guillaume Ghisbain, Denis Michez & Rémi Santerre'	1	'female'	'adult'	2025-04-28	2025	4	28	'net'	'Pelouse alpine'	'Türkiye'	'Mediterranean Region'	'Osmaniye'	'Dereobası'	1926	'36.96265'	'36.36852'	1000	'Andrena flavipes'	'Thomas J. Wood'	2025	'NA'	'Andrena flavipes'	'Hymenoptera'	'Andrenidae'	'Andreninae'	'Andrenini'	'Andrena'	'Melandrena'	'NA'	'Panzer, 1799'
'TR-26-005'	'http://creativecommons.org/licenses/by/4.0/.'	'2025_Turkey_spring'	'PreservedSpecimen'	'Research collection of the Laboratory of Zoology'	'UMONS'	'TR-26-005'	'Guillaume Ghisbain, Denis Michez & Rémi Santerre'	1	'female'	'adult'	2025-04-29	2025	4	29	'net'	'Bord de route, milieu agricole'	'Türkiye'	'Central Anatolia Region'	'Konya'	'Ereğli'	1112	'37.61552'	'34.24594'	300	'Andrena flavipes'	'Thomas J. Wood'	2025	'NA'	'Andrena flavipes'	'Hymenoptera'	'Andrenidae'	'Andreninae'	'Andrenini'	'Andrena'	'Melandrena'	'NA'	'Panzer, 1799'
'TR-26-007'	'http://creativecommons.org/licenses/by/4.0/.'	'2025_Turkey_spring'	'PreservedSpecimen'	'Research collection of the Laboratory of Zoology'	'UMONS'	'TR-26-007'	'Guillaume Ghisbain, Denis Michez & Rémi Santerre'	1	'female'	'adult'	2025-04-29	2025	4	29	'net'	'Bord de route, milieu agricole'	'Türkiye'	'Central Anatolia Region'	'Konya'	'Ereğli'	1112	'37.61552'	'34.24594'	300	'Andrena flavipes'	'Thomas J. Wood'	2025	'NA'	'Andrena flavipes'	'Hymenoptera'	'Andrenidae'	'Andreninae'	'Andrenini'	'Andrena'	'Melandrena'	'NA'	'Panzer, 1799'
'TR-26-008'	'http://creativecommons.org/licenses/by/4.0/.'	'2025_Turkey_spring'	'PreservedSpecimen'	'Research collection of the Laboratory of Zoology'	'UMONS'	'TR-26-008'	'Guillaume Ghisbain, Denis Michez & Rémi Santerre'	1	'female'	'adult'	2025-04-29	2025	4	29	'net'	'Bord de route, milieu agricole'	'Türkiye'	'Central Anatolia Region'	'Konya'	'Ereğli'	1112	'37.61552'	'34.24594'	300	'Andrena flavipes'	'Thomas J. Wood'	2025	'NA'	'Andrena flavipes'	'Hymenoptera'	'Andrenidae'	'Andreninae'	'Andrenini'	'Andrena'	'Melandrena'	'NA'	'Panzer, 1799'
'TR-26-010'	'http://creativecommons.org/licenses/by/4.0/.'	'2025_Turkey_spring'	'PreservedSpecimen'	'Research collection of the Laboratory of Zoology'	'UMONS'	'TR-26-010'	'Guillaume Ghisbain, Denis Michez & Rémi Santerre'	1	'female'	'adult'	2025-04-29	2025	4	29	'net'	'Bord de route, milieu agricole'	'Türkiye'	'Central Anatolia Region'	'Konya'	'Ereğli'	1112	'37.61552'	'34.24594'	300	'Andrena flavipes'	'Thomas J. Wood'	2025	'NA'	'Andrena flavipes'	'Hymenoptera'	'Andrenidae'	'Andreninae'	'Andrenini'	'Andrena'	'Melandrena'	'NA'	'Panzer, 1799'
'TR-26-011'	'http://creativecommons.org/licenses/by/4.0/.'	'2025_Turkey_spring'	'PreservedSpecimen'	'Research collection of the Laboratory of Zoology'	'UMONS'	'TR-26-011'	'Guillaume Ghisbain, Denis Michez & Rémi Santerre'	1	'female'	'adult'	2025-04-29	2025	4	29	'net'	'Bord de route, milieu agricole'	'Türkiye'	'Central Anatolia Region'	'Konya'	'Ereğli'	1112	'37.61552'	'34.24594'	300	'Andrena flavipes'	'Thomas J. Wood'	2025	'NA'	'Andrena flavipes'	'Hymenoptera'	'Andrenidae'	'Andreninae'	'Andrenini'	'Andrena'	'Melandrena'	'NA'	'Panzer, 1799'
'TR-26-015'	'http://creativecommons.org/licenses/by/4.0/.'	'2025_Turkey_spring'	'PreservedSpecimen'	'Research collection of the Laboratory of Zoology'	'UMONS'	'TR-26-015'	'Guillaume Ghisbain, Denis Michez & Rémi Santerre'	1	'female'	'adult'	2025-04-29	2025	4	29	'net'	'Bord de route, milieu agricole'	'Türkiye'	'Central Anatolia Region'	'Konya'	'Ereğli'	1112	'37.61552'	'34.24594'	300	'Andrena flavipes'	'Thomas J. Wood'	2025	'NA'	'Andrena flavipes'	'Hymenoptera'	'Andrenidae'	'Andreninae'	'Andrenini'	'Andrena'	'Melandrena'	'NA'	'Panzer, 1799'
'TR-26-016'	'http://creativecommons.org/licenses/by/4.0/.'	'2025_Turkey_spring'	'PreservedSpecimen'	'Research collection of the Laboratory of Zoology'	'UMONS'	'TR-26-016'	'Guillaume Ghisbain, Denis Michez & Rémi Santerre'	1	'female'	'adult'	2025-04-29	2025	4	29	'net'	'Bord de route, milieu agricole'	'Türkiye'	'Central Anatolia Region'	'Konya'	'Ereğli'	1112	'37.61552'	'34.24594'	300	'Andrena flavipes'	'Thomas J. Wood'	2025	'NA'	'Andrena flavipes'	'Hymenoptera'	'Andrenidae'	'Andreninae'	'Andrenini'	'Andrena'	'Melandrena'	'NA'	'Panzer, 1799'
'TR-26-018'	'http://creativecommons.org/licenses/by/4.0/.'	'2025_Turkey_spring'	'PreservedSpecimen'	'Research collection of the Laboratory of Zoology'	'UMONS'	'TR-26-018'	'Guillaume Ghisbain, Denis Michez & Rémi Santerre'	1	'female'	'adult'	2025-04-29	2025	4	29	'net'	'Bord de route, milieu agricole'	'Türkiye'	'Central Anatolia Region'	'Konya'	'Ereğli'	1112	'37.61552'	'34.24594'	300	'Andrena flavipes'	'Thomas J. Wood'	2025	'NA'	'Andrena flavipes'	'Hymenoptera'	'Andrenidae'	'Andreninae'	'Andrenini'	'Andrena'	'Melandrena'	'NA'	'Panzer, 1799'
'TR-26-019'	'http://creativecommons.org/licenses/by/4.0/.'	'2025_Turkey_spring'	'PreservedSpecimen'	'Research collection of the Laboratory of Zoology'	'UMONS'	'TR-26-019'	'Guillaume Ghisbain, Denis Michez & Rémi Santerre'	1	'female'	'adult'	2025-04-29	2025	4	29	'net'	'Bord de route, milieu agricole'	'Türkiye'	'Central Anatolia Region'	'Konya'	'Ereğli'	1112	'37.61552'	'34.24594'	300	'Andrena flavipes'	'Thomas J. Wood'	2025	'NA'	'Andrena flavipes'	'Hymenoptera'	'Andrenidae'	'Andreninae'	'Andrenini'	'Andrena'	'Melandrena'	'NA'	'Panzer, 1799'
'TR-26-020'	'http://creativecommons.org/licenses/by/4.0/.'	'2025_Turkey_spring'	'PreservedSpecimen'	'Research collection of the Laboratory of Zoology'	'UMONS'	'TR-26-020'	'Guillaume Ghisbain, Denis Michez & Rémi Santerre'	1	'female'	'adult'	2025-04-29	2025	4	29	'net'	'Bord de route, milieu agricole'	'Türkiye'	'Central Anatolia Region'	'Konya'	'Ereğli'	1112	'37.61552'	'34.24594'	300	'Andrena flavipes'	'Thomas J. Wood'	2025	'NA'	'Andrena flavipes'	'Hymenoptera'	'Andrenidae'	'Andreninae'	'Andrenini'	'Andrena'	'Melandrena'	'NA'	'Panzer, 1799'
'TR-26-043'	'http://creativecommons.org/licenses/by/4.0/.'	'2025_Turkey_spring'	'PreservedSpecimen'	'Research collection of the Laboratory of Zoology'	'UMONS'	'TR-26-043'	'Guillaume Ghisbain, Denis Michez & Rémi Santerre'	1	'female'	'adult'	2025-04-29	2025	4	29	'net'	'Bord de route, milieu agricole'	'Türkiye'	'Central Anatolia Region'	'Konya'	'Ereğli'	1112	'37.61552'	'34.24594'	300	'Andrena flavipes'	'Thomas J. Wood'	2025	'NA'	'Andrena flavipes'	'Hymenoptera'	'Andrenidae'	'Andreninae'	'Andrenini'	'Andrena'	'Melandrena'	'NA'	'Panzer, 1799'
'TR-26-044'	'http://creativecommons.org/licenses/by/4.0/.'	'2025_Turkey_spring'	'PreservedSpecimen'	'Research collection of the Laboratory of Zoology'	'UMONS'	'TR-26-044'	'Guillaume Ghisbain, Denis Michez & Rémi Santerre'	1	'female'	'adult'	2025-04-29	2025	4	29	'net'	'Bord de route, milieu agricole'	'Türkiye'	'Central Anatolia Region'	'Konya'	'Ereğli'	1112	'37.61552'	'34.24594'	300	'Andrena flavipes'	'Thomas J. Wood'	2025	'NA'	'Andrena flavipes'	'Hymenoptera'	'Andrenidae'	'Andreninae'	'Andrenini'	'Andrena'	'Melandrena'	'NA'	'Panzer, 1799'
'TR-26-048'	'http://creativecommons.org/licenses/by/4.0/.'	'2025_Turkey_spring'	'PreservedSpecimen'	'Research collection of the Laboratory of Zoology'	'UMONS'	'TR-26-048'	'Guillaume Ghisbain, Denis Michez & Rémi Santerre'	1	'female'	'adult'	2025-04-29	2025	4	29	'net'	'Bord de route, milieu agricole'	'Türkiye'	'Central Anatolia Region'	'Konya'	'Ereğli'	1112	'37.61552'	'34.24594'	300	'Andrena flavipes'	'Thomas J. Wood'	2025	'NA'	'Andrena flavipes'	'Hymenoptera'	'Andrenidae'	'Andreninae'	'Andrenini'	'Andrena'	'Melandrena'	'NA'	'Panzer, 1799'
'TR-26-053'	'http://creativecommons.org/licenses/by/4.0/.'	'2025_Turkey_spring'	'PreservedSpecimen'	'Research collection of the Laboratory of Zoology'	'UMONS'	'TR-26-053'	'Guillaume Ghisbain, Denis Michez & Rémi Santerre'	1	'female'	'adult'	2025-04-29	2025	4	29	'net'	'Bord de route, milieu agricole'	'Türkiye'	'Central Anatolia Region'	'Konya'	'Ereğli'	1112	'37.61552'	'34.24594'	300	'Andrena flavipes'	'Thomas J. Wood'	2025	'NA'	'Andrena flavipes'	'Hymenoptera'	'Andrenidae'	'Andreninae'	'Andrenini'	'Andrena'	'Melandrena'	'NA'	'Panzer, 1799'
'TR-26-056'	'http://creativecommons.org/licenses/by/4.0/.'	'2025_Turkey_spring'	'PreservedSpecimen'	'Research collection of the Laboratory of Zoology'	'UMONS'	'TR-26-056'	'Guillaume Ghisbain, Denis Michez & Rémi Santerre'	1	'female'	'adult'	2025-04-29	2025	4	29	'net'	'Bord de route, milieu agricole'	'Türkiye'	'Central Anatolia Region'	'Konya'	'Ereğli'	1112	'37.61552'	'34.24594'	300	'Andrena flavipes'	'Thomas J. Wood'	2025	'NA'	'Andrena flavipes'	'Hymenoptera'	'Andrenidae'	'Andreninae'	'Andrenini'	'Andrena'	'Melandrena'	'NA'	'Panzer, 1799'
'TR-26-059'	'http://creativecommons.org/licenses/by/4.0/.'	'2025_Turkey_spring'	'PreservedSpecimen'	'Research collection of the Laboratory of Zoology'	'UMONS'	'TR-26-059'	'Guillaume Ghisbain, Denis Michez & Rémi Santerre'	1	'female'	'adult'	2025-04-29	2025	4	29	'net'	'Bord de route, milieu agricole'	'Türkiye'	'Central Anatolia Region'	'Konya'	'Ereğli'	1112	'37.61552'	'34.24594'	300	'Andrena flavipes'	'Thomas J. Wood'	2025	'NA'	'Andrena flavipes'	'Hymenoptera'	'Andrenidae'	'Andreninae'	'Andrenini'	'Andrena'	'Melandrena'	'NA'	'Panzer, 1799'
'TR-26-061'	'http://creativecommons.org/licenses/by/4.0/.'	'2025_Turkey_spring'	'PreservedSpecimen'	'Research collection of the Laboratory of Zoology'	'UMONS'	'TR-26-061'	'Guillaume Ghisbain, Denis Michez & Rémi Santerre'	1	'female'	'adult'	2025-04-29	2025	4	29	'net'	'Bord de route, milieu agricole'	'Türkiye'	'Central Anatolia Region'	'Konya'	'Ereğli'	1112	'37.61552'	'34.24594'	300	'Andrena flavipes'	'Thomas J. Wood'	2025	'NA'	'Andrena flavipes'	'Hymenoptera'	'Andrenidae'	'Andreninae'	'Andrenini'	'Andrena'	'Melandrena'	'NA'	'Panzer, 1799'
'TR-26-077'	'http://creativecommons.org/licenses/by/4.0/.'	'2025_Turkey_spring'	'PreservedSpecimen'	'Research collection of the Laboratory of Zoology'	'UMONS'	'TR-26-077'	'Guillaume Ghisbain, Denis Michez & Rémi Santerre'	1	'female'	'adult'	2025-04-29	2025	4	29	'net'	'Bord de route, milieu agricole'	'Türkiye'	'Central Anatolia Region'	'Konya'	'Ereğli'	1112	'37.61552'	'34.24594'	300	'Andrena flavipes'	'Thomas J. Wood'	2025	'NA'	'Andrena flavipes'	'Hymenoptera'	'Andrenidae'	'Andreninae'	'Andrenini'	'Andrena'	'Melandrena'	'NA'	'Panzer, 1799'
'TR-29-022'	'http://creativecommons.org/licenses/by/4.0/.'	'2025_Turkey_spring'	'PreservedSpecimen'	'Research collection of the Laboratory of Zoology'	'UMONS'	'TR-29-022'	'Guillaume Ghisbain, Denis Michez & Rémi Santerre'	1	'female'	'adult'	2025-04-30	2025	4	30	'net'	'Steppe by a farm'	'Türkiye'	'Central Anatolia Region'	'Karaman'	'Ağılönü'	1030	'37.2287'	'33.32347'	300	'Andrena flavipes'	'Thomas J. Wood'	2025	'NA'	'Andrena flavipes'	'Hymenoptera'	'Andrenidae'	'Andreninae'	'Andrenini'	'Andrena'	'Melandrena'	'NA'	'Panzer, 1799'
'TR-29-026'	'http://creativecommons.org/licenses/by/4.0/.'	'2025_Turkey_spring'	'PreservedSpecimen'	'Research collection of the Laboratory of Zoology'	'UMONS'	'TR-29-026'	'Guillaume Ghisbain, Denis Michez & Rémi Santerre'	1	'female'	'adult'	2025-04-30	2025	4	30	'net'	'Steppe by a farm'	'Türkiye'	'Central Anatolia Region'	'Karaman'	'Ağılönü'	1030	'37.2287'	'33.32347'	300	'Andrena flavipes'	'Thomas J. Wood'	2025	'NA'	'Andrena flavipes'	'Hymenoptera'	'Andrenidae'	'Andreninae'	'Andrenini'	'Andrena'	'Melandrena'	'NA'	'Panzer, 1799'
'TR-29-030'	'http://creativecommons.org/licenses/by/4.0/.'	'2025_Turkey_spring'	'PreservedSpecimen'	'Research collection of the Laboratory of Zoology'	'UMONS'	'TR-29-030'	'Guillaume Ghisbain, Denis Michez & Rémi Santerre'	1	'female'	'adult'	2025-04-30	2025	4	30	'net'	'Steppe by a farm'	'Türkiye'	'Central Anatolia Region'	'Karaman'	'Ağılönü'	1030	'37.2287'	'33.32347'	300	'Andrena flavipes'	'Thomas J. Wood'	2025	'NA'	'Andrena flavipes'	'Hymenoptera'	'Andrenidae'	'Andreninae'	'Andrenini'	'Andrena'	'Melandrena'	'NA'	'Panzer, 1799'
'TR-30-042'	'http://creativecommons.org/licenses/by/4.0/.'	'2025_Turkey_spring'	'PreservedSpecimen'	'Research collection of the Laboratory of Zoology'	'UMONS'	'TR-30-042'	'Guillaume Ghisbain, Denis Michez & Rémi Santerre'	1	'female'	'adult'	2025-04-30	2025	4	30	'net'	'Road side, orchard'	'Türkiye'	'Mediterranean Region'	'Mersin'	'Geçimli'	1235	'36.80418'	'33.32723'	50	'Andrena flavipes'	'Thomas J. Wood'	2025	'NA'	'Andrena flavipes'	'Hymenoptera'	'Andrenidae'	'Andreninae'	'Andrenini'	'Andrena'	'Melandrena'	'NA'	'Panzer, 1799'
'TR-31-002'	'http://creativecommons.org/licenses/by/4.0/.'	'2025_Turkey_spring'	'PreservedSpecimen'	'Research collection of the Laboratory of Zoology'	'UMONS'	'TR-31-002'	'Guillaume Ghisbain, Denis Michez & Rémi Santerre'	1	'female'	'adult'	2025-04-30	2025	4	30	'net'	'Orcard close from river'	'Türkiye'	'Mediterranean Region'	'Mersin'	'Köselerli'	141	'36.56897'	'33.4402'	100	'Andrena flavipes'	'Thomas J. Wood'	2025	'NA'	'Andrena flavipes'	'Hymenoptera'	'Andrenidae'	'Andreninae'	'Andrenini'	'Andrena'	'Melandrena'	'NA'	'Panzer, 1799'
'TR-31-003'	'http://creativecommons.org/licenses/by/4.0/.'	'2025_Turkey_spring'	'PreservedSpecimen'	'Research collection of the Laboratory of Zoology'	'UMONS'	'TR-31-003'	'Guillaume Ghisbain, Denis Michez & Rémi Santerre'	1	'female'	'adult'	2025-04-30	2025	4	30	'net'	'Orcard close from river'	'Türkiye'	'Mediterranean Region'	'Mersin'	'Köselerli'	141	'36.56897'	'33.4402'	100	'Andrena flavipes'	'Thomas J. Wood'	2025	'NA'	'Andrena flavipes'	'Hymenoptera'	'Andrenidae'	'Andreninae'	'Andrenini'	'Andrena'	'Melandrena'	'NA'	'Panzer, 1799'
'TR-31-004'	'http://creativecommons.org/licenses/by/4.0/.'	'2025_Turkey_spring'	'PreservedSpecimen'	'Research collection of the Laboratory of Zoology'	'UMONS'	'TR-31-004'	'Guillaume Ghisbain, Denis Michez & Rémi Santerre'	1	'female'	'adult'	2025-04-30	2025	4	30	'net'	'Orcard close from river'	'Türkiye'	'Mediterranean Region'	'Mersin'	'Köselerli'	141	'36.56897'	'33.4402'	100	'Andrena flavipes'	'Thomas J. Wood'	2025	'NA'	'Andrena flavipes'	'Hymenoptera'	'Andrenidae'	'Andreninae'	'Andrenini'	'Andrena'	'Melandrena'	'NA'	'Panzer, 1799'
'TR-31-005'	'http://creativecommons.org/licenses/by/4.0/.'	'2025_Turkey_spring'	'PreservedSpecimen'	'Research collection of the Laboratory of Zoology'	'UMONS'	'TR-31-005'	'Guillaume Ghisbain, Denis Michez & Rémi Santerre'	1	'female'	'adult'	2025-04-30	2025	4	30	'net'	'Orcard close from river'	'Türkiye'	'Mediterranean Region'	'Mersin'	'Köselerli'	141	'36.56897'	'33.4402'	100	'Andrena flavipes'	'Thomas J. Wood'	2025	'NA'	'Andrena flavipes'	'Hymenoptera'	'Andrenidae'	'Andreninae'	'Andrenini'	'Andrena'	'Melandrena'	'NA'	'Panzer, 1799'
'TR-31-006'	'http://creativecommons.org/licenses/by/4.0/.'	'2025_Turkey_spring'	'PreservedSpecimen'	'Research collection of the Laboratory of Zoology'	'UMONS'	'TR-31-006'	'Guillaume Ghisbain, Denis Michez & Rémi Santerre'	1	'female'	'adult'	2025-04-30	2025	4	30	'net'	'Orcard close from river'	'Türkiye'	'Mediterranean Region'	'Mersin'	'Köselerli'	141	'36.56897'	'33.4402'	100	'Andrena flavipes'	'Thomas J. Wood'	2025	'NA'	'Andrena flavipes'	'Hymenoptera'	'Andrenidae'	'Andreninae'	'Andrenini'	'Andrena'	'Melandrena'	'NA'	'Panzer, 1799'
'TR-31-007'	'http://creativecommons.org/licenses/by/4.0/.'	'2025_Turkey_spring'	'PreservedSpecimen'	'Research collection of the Laboratory of Zoology'	'UMONS'	'TR-31-007'	'Guillaume Ghisbain, Denis Michez & Rémi Santerre'	1	'female'	'adult'	2025-04-30	2025	4	30	'net'	'Orcard close from river'	'Türkiye'	'Mediterranean Region'	'Mersin'	'Köselerli'	141	'36.56897'	'33.4402'	100	'Andrena flavipes'	'Thomas J. Wood'	2025	'NA'	'Andrena flavipes'	'Hymenoptera'	'Andrenidae'	'Andreninae'	'Andrenini'	'Andrena'	'Melandrena'	'NA'	'Panzer, 1799'
'TR-31-008'	'http://creativecommons.org/licenses/by/4.0/.'	'2025_Turkey_spring'	'PreservedSpecimen'	'Research collection of the Laboratory of Zoology'	'UMONS'	'TR-31-008'	'Guillaume Ghisbain, Denis Michez & Rémi Santerre'	1	'female'	'adult'	2025-04-30	2025	4	30	'net'	'Orcard close from river'	'Türkiye'	'Mediterranean Region'	'Mersin'	'Köselerli'	141	'36.56897'	'33.4402'	100	'Andrena flavipes'	'Thomas J. Wood'	2025	'NA'	'Andrena flavipes'	'Hymenoptera'	'Andrenidae'	'Andreninae'	'Andrenini'	'Andrena'	'Melandrena'	'NA'	'Panzer, 1799'
'TR-31-009'	'http://creativecommons.org/licenses/by/4.0/.'	'2025_Turkey_spring'	'PreservedSpecimen'	'Research collection of the Laboratory of Zoology'	'UMONS'	'TR-31-009'	'Guillaume Ghisbain, Denis Michez & Rémi Santerre'	1	'female'	'adult'	2025-04-30	2025	4	30	'net'	'Orcard close from river'	'Türkiye'	'Mediterranean Region'	'Mersin'	'Köselerli'	141	'36.56897'	'33.4402'	100	'Andrena flavipes'	'Thomas J. Wood'	2025	'NA'	'Andrena flavipes'	'Hymenoptera'	'Andrenidae'	'Andreninae'	'Andrenini'	'Andrena'	'Melandrena'	'NA'	'Panzer, 1799'
'TR-31-010'	'http://creativecommons.org/licenses/by/4.0/.'	'2025_Turkey_spring'	'PreservedSpecimen'	'Research collection of the Laboratory of Zoology'	'UMONS'	'TR-31-010'	'Guillaume Ghisbain, Denis Michez & Rémi Santerre'	1	'female'	'adult'	2025-04-30	2025	4	30	'net'	'Orcard close from river'	'Türkiye'	'Mediterranean Region'	'Mersin'	'Köselerli'	141	'36.56897'	'33.4402'	100	'Andrena flavipes'	'Thomas J. Wood'	2025	'NA'	'Andrena flavipes'	'Hymenoptera'	'Andrenidae'	'Andreninae'	'Andrenini'	'Andrena'	'Melandrena'	'NA'	'Panzer, 1799'
'TR-31-011'	'http://creativecommons.org/licenses/by/4.0/.'	'2025_Turkey_spring'	'PreservedSpecimen'	'Research collection of the Laboratory of Zoology'	'UMONS'	'TR-31-011'	'Guillaume Ghisbain, Denis Michez & Rémi Santerre'	1	'female'	'adult'	2025-04-30	2025	4	30	'net'	'Orcard close from river'	'Türkiye'	'Mediterranean Region'	'Mersin'	'Köselerli'	141	'36.56897'	'33.4402'	100	'Andrena flavipes'	'Thomas J. Wood'	2025	'NA'	'Andrena flavipes'	'Hymenoptera'	'Andrenidae'	'Andreninae'	'Andrenini'	'Andrena'	'Melandrena'	'NA'	'Panzer, 1799'
'TR-32-064'	'http://creativecommons.org/licenses/by/4.0/.'	'2025_Turkey_spring'	'PreservedSpecimen'	'Research collection of the Laboratory of Zoology'	'UMONS'	'TR-32-064'	'Guillaume Ghisbain, Denis Michez & Rémi Santerre'	1	'female'	'adult'	2025-04-30	2025	4	30	'net'	'Waste land, side road, oliveraie'	'Türkiye'	'Mediterranean Region'	'Mersin'	'Kargıcak'	122	'36.43936'	'33.64495'	300	'Andrena flavipes'	'Thomas J. Wood'	2025	'NA'	'Andrena flavipes'	'Hymenoptera'	'Andrenidae'	'Andreninae'	'Andrenini'	'Andrena'	'Melandrena'	'NA'	'Panzer, 1799'
'TR-32-065'	'http://creativecommons.org/licenses/by/4.0/.'	'2025_Turkey_spring'	'PreservedSpecimen'	'Research collection of the Laboratory of Zoology'	'UMONS'	'TR-32-065'	'Guillaume Ghisbain, Denis Michez & Rémi Santerre'	1	'female'	'adult'	2025-04-30	2025	4	30	'net'	'Waste land, side road, oliveraie'	'Türkiye'	'Mediterranean Region'	'Mersin'	'Kargıcak'	122	'36.43936'	'33.64495'	300	'Andrena flavipes'	'Thomas J. Wood'	2025	'NA'	'Andrena flavipes'	'Hymenoptera'	'Andrenidae'	'Andreninae'	'Andrenini'	'Andrena'	'Melandrena'	'NA'	'Panzer, 1799'
'TR-32-076'	'http://creativecommons.org/licenses/by/4.0/.'	'2025_Turkey_spring'	'PreservedSpecimen'	'Research collection of the Laboratory of Zoology'	'UMONS'	'TR-32-076'	'Guillaume Ghisbain, Denis Michez & Rémi Santerre'	1	'female'	'adult'	2025-04-30	2025	4	30	'net'	'Waste land, side road, oliveraie'	'Türkiye'	'Mediterranean Region'	'Mersin'	'Kargıcak'	122	'36.43936'	'33.64495'	300	'Andrena flavipes'	'Thomas J. Wood'	2025	'NA'	'Andrena flavipes'	'Hymenoptera'	'Andrenidae'	'Andreninae'	'Andrenini'	'Andrena'	'Melandrena'	'NA'	'Panzer, 1799'
'TR-32-078'	'http://creativecommons.org/licenses/by/4.0/.'	'2025_Turkey_spring'	'PreservedSpecimen'	'Research collection of the Laboratory of Zoology'	'UMONS'	'TR-32-078'	'Guillaume Ghisbain, Denis Michez & Rémi Santerre'	1	'female'	'adult'	2025-04-30	2025	4	30	'net'	'Waste land, side road, oliveraie'	'Türkiye'	'Mediterranean Region'	'Mersin'	'Kargıcak'	122	'36.43936'	'33.64495'	300	'Andrena flavipes'	'Thomas J. Wood'	2025	'NA'	'Andrena flavipes'	'Hymenoptera'	'Andrenidae'	'Andreninae'	'Andrenini'	'Andrena'	'Melandrena'	'NA'	'Panzer, 1799'
'TR-32-114'	'http://creativecommons.org/licenses/by/4.0/.'	'2025_Turkey_spring'	'PreservedSpecimen'	'Research collection of the Laboratory of Zoology'	'UMONS'	'TR-32-114'	'Guillaume Ghisbain, Denis Michez & Rémi Santerre'	1	'female'	'adult'	2025-04-30	2025	4	30	'net'	'Waste land, side road, oliveraie'	'Türkiye'	'Mediterranean Region'	'Mersin'	'Kargıcak'	122	'36.43936'	'33.64495'	300	'Andrena flavipes'	'Thomas J. Wood'	2025	'NA'	'Andrena flavipes'	'Hymenoptera'	'Andrenidae'	'Andreninae'	'Andrenini'	'Andrena'	'Melandrena'	'NA'	'Panzer, 1799'
'TR-34-010'	'http://creativecommons.org/licenses/by/4.0/.'	'2025_Turkey_spring'	'PreservedSpecimen'	'Research collection of the Laboratory of Zoology'	'UMONS'	'TR-34-010'	'Guillaume Ghisbain, Denis Michez & Rémi Santerre'	1	'female'	'adult'	2025-05-01	2025	5	1	'net'	'Maison abandonnée, jardin olivier, close from beach'	'Türkiye'	'Mediterranean Region'	'Mersin'	'Taşucu'	5	'36.3176'	'33.89171'	50	'Andrena flavipes'	'Thomas J. Wood'	2025	'NA'	'Andrena flavipes'	'Hymenoptera'	'Andrenidae'	'Andreninae'	'Andrenini'	'Andrena'	'Melandrena'	'NA'	'Panzer, 1799'
'TR-34-013'	'http://creativecommons.org/licenses/by/4.0/.'	'2025_Turkey_spring'	'PreservedSpecimen'	'Research collection of the Laboratory of Zoology'	'UMONS'	'TR-34-013'	'Guillaume Ghisbain, Denis Michez & Rémi Santerre'	1	'female'	'adult'	2025-05-01	2025	5	1	'net'	'Maison abandonnée, jardin olivier, close from beach'	'Türkiye'	'Mediterranean Region'	'Mersin'	'Taşucu'	5	'36.3176'	'33.89171'	50	'Andrena flavipes'	'Thomas J. Wood'	2025	'NA'	'Andrena flavipes'	'Hymenoptera'	'Andrenidae'	'Andreninae'	'Andrenini'	'Andrena'	'Melandrena'	'NA'	'Panzer, 1799'
'TR-34-028'	'http://creativecommons.org/licenses/by/4.0/.'	'2025_Turkey_spring'	'PreservedSpecimen'	'Research collection of the Laboratory of Zoology'	'UMONS'	'TR-34-028'	'Guillaume Ghisbain, Denis Michez & Rémi Santerre'	1	'female'	'adult'	2025-05-01	2025	5	1	'net'	'Maison abandonnée, jardin olivier, close from beach'	'Türkiye'	'Mediterranean Region'	'Mersin'	'Taşucu'	5	'36.3176'	'33.89171'	50	'Andrena flavipes'	'Thomas J. Wood'	2025	'NA'	'Andrena flavipes'	'Hymenoptera'	'Andrenidae'	'Andreninae'	'Andrenini'	'Andrena'	'Melandrena'	'NA'	'Panzer, 1799'
'TR-34-049'	'http://creativecommons.org/licenses/by/4.0/.'	'2025_Turkey_spring'	'PreservedSpecimen'	'Research collection of the Laboratory of Zoology'	'UMONS'	'TR-34-049'	'Guillaume Ghisbain, Denis Michez & Rémi Santerre'	1	'female'	'adult'	2025-05-01	2025	5	1	'net'	'Maison abandonnée, jardin olivier, close from beach'	'Türkiye'	'Mediterranean Region'	'Mersin'	'Taşucu'	5	'36.3176'	'33.89171'	50	'Andrena flavipes'	'Thomas J. Wood'	2025	'NA'	'Andrena flavipes'	'Hymenoptera'	'Andrenidae'	'Andreninae'	'Andrenini'	'Andrena'	'Melandrena'	'NA'	'Panzer, 1799'
'TR-34-085'	'http://creativecommons.org/licenses/by/4.0/.'	'2025_Turkey_spring'	'PreservedSpecimen'	'Research collection of the Laboratory of Zoology'	'UMONS'	'TR-34-085'	'Guillaume Ghisbain, Denis Michez & Rémi Santerre'	1	'female'	'adult'	2025-05-01	2025	5	1	'net'	'Maison abandonnée, jardin olivier, close from beach'	'Türkiye'	'Mediterranean Region'	'Mersin'	'Taşucu'	5	'36.3176'	'33.89171'	50	'Andrena flavipes'	'Thomas J. Wood'	2025	'NA'	'Andrena flavipes'	'Hymenoptera'	'Andrenidae'	'Andreninae'	'Andrenini'	'Andrena'	'Melandrena'	'NA'	'Panzer, 1799'
'TR-39-001'	'http://creativecommons.org/licenses/by/4.0/.'	'2025_Turkey_spring'	'PreservedSpecimen'	'Research collection of the Laboratory of Zoology'	'UMONS'	'TR-39-001'	'Guillaume Ghisbain, Denis Michez & Rémi Santerre'	1	'female'	'adult'	2025-05-02	2025	5	2	'net'	'Crops, meadows'	'Türkiye'	'Mediterranean Region'	'Antalya'	'Aşağıışıklar'	92	'36.80344'	'31.51136'	150	'Andrena flavipes'	'Thomas J. Wood'	2025	'NA'	'Andrena flavipes'	'Hymenoptera'	'Andrenidae'	'Andreninae'	'Andrenini'	'Andrena'	'Melandrena'	'NA'	'Panzer, 1799'
'TR-39-006'	'http://creativecommons.org/licenses/by/4.0/.'	'2025_Turkey_spring'	'PreservedSpecimen'	'Research collection of the Laboratory of Zoology'	'UMONS'	'TR-39-006'	'Guillaume Ghisbain, Denis Michez & Rémi Santerre'	1	'female'	'adult'	2025-05-02	2025	5	2	'net'	'Crops, meadows'	'Türkiye'	'Mediterranean Region'	'Antalya'	'Aşağıışıklar'	92	'36.80344'	'31.51136'	150	'Andrena flavipes'	'Thomas J. Wood'	2025	'NA'	'Andrena flavipes'	'Hymenoptera'	'Andrenidae'	'Andreninae'	'Andrenini'	'Andrena'	'Melandrena'	'NA'	'Panzer, 1799'
'TR-39-007'	'http://creativecommons.org/licenses/by/4.0/.'	'2025_Turkey_spring'	'PreservedSpecimen'	'Research collection of the Laboratory of Zoology'	'UMONS'	'TR-39-007'	'Guillaume Ghisbain, Denis Michez & Rémi Santerre'	1	'female'	'adult'	2025-05-02	2025	5	2	'net'	'Crops, meadows'	'Türkiye'	'Mediterranean Region'	'Antalya'	'Aşağıışıklar'	92	'36.80344'	'31.51136'	150	'Andrena flavipes'	'Thomas J. Wood'	2025	'NA'	'Andrena flavipes'	'Hymenoptera'	'Andrenidae'	'Andreninae'	'Andrenini'	'Andrena'	'Melandrena'	'NA'	'Panzer, 1799'
'TR-39-030'	'http://creativecommons.org/licenses/by/4.0/.'	'2025_Turkey_spring'	'PreservedSpecimen'	'Research collection of the Laboratory of Zoology'	'UMONS'	'TR-39-030'	'Guillaume Ghisbain, Denis Michez & Rémi Santerre'	1	'female'	'adult'	2025-05-02	2025	5	2	'net'	'Crops, meadows'	'Türkiye'	'Mediterranean Region'	'Antalya'	'Aşağıışıklar'	92	'36.80344'	'31.51136'	150	'Andrena flavipes'	'Thomas J. Wood'	2025	'NA'	'Andrena flavipes'	'Hymenoptera'	'Andrenidae'	'Andreninae'	'Andrenini'	'Andrena'	'Melandrena'	'NA'	'Panzer, 1799'
'TR-40-043'	'http://creativecommons.org/licenses/by/4.0/.'	'2025_Turkey_spring'	'PreservedSpecimen'	'Research collection of the Laboratory of Zoology'	'UMONS'	'TR-40-043'	'Guillaume Ghisbain, Denis Michez & Rémi Santerre'	1	'female'	'adult'	2025-05-02	2025	5	2	'net'	'Flanc de montagne'	'Türkiye'	'Mediterranean Region'	'Antalya'	'Saraçlı'	101	'36.84154'	'31.56881'	200	'Andrena flavipes'	'Thomas J. Wood'	2025	'NA'	'Andrena flavipes'	'Hymenoptera'	'Andrenidae'	'Andreninae'	'Andrenini'	'Andrena'	'Melandrena'	'NA'	'Panzer, 1799'
'TR-41-008'	'http://creativecommons.org/licenses/by/4.0/.'	'2025_Turkey_spring'	'PreservedSpecimen'	'Research collection of the Laboratory of Zoology'	'UMONS'	'TR-41-008'	'Guillaume Ghisbain, Denis Michez & Rémi Santerre'	1	'female'	'adult'	2025-05-02	2025	5	2	'net'	'Bord de lac, flanc de montagne'	'Türkiye'	'Mediterranean Region'	'Antalya'	'Güzelyalı'	148	'36.89485'	'31.53827'	200	'Andrena flavipes'	'Thomas J. Wood'	2025	'NA'	'Andrena flavipes'	'Hymenoptera'	'Andrenidae'	'Andreninae'	'Andrenini'	'Andrena'	'Melandrena'	'NA'	'Panzer, 1799'
'TR-41-010'	'http://creativecommons.org/licenses/by/4.0/.'	'2025_Turkey_spring'	'PreservedSpecimen'	'Research collection of the Laboratory of Zoology'	'UMONS'	'TR-41-010'	'Guillaume Ghisbain, Denis Michez & Rémi Santerre'	1	'female'	'adult'	2025-05-02	2025	5	2	'net'	'Bord de lac, flanc de montagne'	'Türkiye'	'Mediterranean Region'	'Antalya'	'Güzelyalı'	148	'36.89485'	'31.53827'	200	'Andrena flavipes'	'Thomas J. Wood'	2025	'NA'	'Andrena flavipes'	'Hymenoptera'	'Andrenidae'	'Andreninae'	'Andrenini'	'Andrena'	'Melandrena'	'NA'	'Panzer, 1799'
'TR-41-018'	'http://creativecommons.org/licenses/by/4.0/.'	'2025_Turkey_spring'	'PreservedSpecimen'	'Research collection of the Laboratory of Zoology'	'UMONS'	'TR-41-018'	'Guillaume Ghisbain, Denis Michez & Rémi Santerre'	1	'female'	'adult'	2025-05-02	2025	5	2	'net'	'Bord de lac, flanc de montagne'	'Türkiye'	'Mediterranean Region'	'Antalya'	'Güzelyalı'	148	'36.89485'	'31.53827'	200	'Andrena flavipes'	'Thomas J. Wood'	2025	'NA'	'Andrena flavipes'	'Hymenoptera'	'Andrenidae'	'Andreninae'	'Andrenini'	'Andrena'	'Melandrena'	'NA'	'Panzer, 1799'
'TR-41-028'	'http://creativecommons.org/licenses/by/4.0/.'	'2025_Turkey_spring'	'PreservedSpecimen'	'Research collection of the Laboratory of Zoology'	'UMONS'	'TR-41-028'	'Guillaume Ghisbain, Denis Michez & Rémi Santerre'	1	'female'	'adult'	2025-05-02	2025	5	2	'net'	'Bord de lac, flanc de montagne'	'Türkiye'	'Mediterranean Region'	'Antalya'	'Güzelyalı'	148	'36.89485'	'31.53827'	200	'Andrena flavipes'	'Thomas J. Wood'	2025	'NA'	'Andrena flavipes'	'Hymenoptera'	'Andrenidae'	'Andreninae'	'Andrenini'	'Andrena'	'Melandrena'	'NA'	'Panzer, 1799'
'TR-41-031'	'http://creativecommons.org/licenses/by/4.0/.'	'2025_Turkey_spring'	'PreservedSpecimen'	'Research collection of the Laboratory of Zoology'	'UMONS'	'TR-41-031'	'Guillaume Ghisbain, Denis Michez & Rémi Santerre'	1	'female'	'adult'	2025-05-02	2025	5	2	'net'	'Bord de lac, flanc de montagne'	'Türkiye'	'Mediterranean Region'	'Antalya'	'Güzelyalı'	148	'36.89485'	'31.53827'	200	'Andrena flavipes'	'Thomas J. Wood'	2025	'NA'	'Andrena flavipes'	'Hymenoptera'	'Andrenidae'	'Andreninae'	'Andrenini'	'Andrena'	'Melandrena'	'NA'	'Panzer, 1799'
'TR-41-032'	'http://creativecommons.org/licenses/by/4.0/.'	'2025_Turkey_spring'	'PreservedSpecimen'	'Research collection of the Laboratory of Zoology'	'UMONS'	'TR-41-032'	'Guillaume Ghisbain, Denis Michez & Rémi Santerre'	1	'female'	'adult'	2025-05-02	2025	5	2	'net'	'Bord de lac, flanc de montagne'	'Türkiye'	'Mediterranean Region'	'Antalya'	'Güzelyalı'	148	'36.89485'	'31.53827'	200	'Andrena flavipes'	'Thomas J. Wood'	2025	'NA'	'Andrena flavipes'	'Hymenoptera'	'Andrenidae'	'Andreninae'	'Andrenini'	'Andrena'	'Melandrena'	'NA'	'Panzer, 1799'
'TR-03-079'	'http://creativecommons.org/licenses/by/4.0/.'	'2025_Turkey_spring'	'PreservedSpecimen'	'Research collection of the Laboratory of Zoology'	'UMONS'	'TR-03-079'	'Guillaume Ghisbain, Denis Michez & Rémi Santerre'	1	'male'	'adult'	2025-04-23	2025	4	23	'net'	'Elevated valley overgrazzed with some good meadows'	'Türkiye'	'Mediterranean Region'	'Antalya'	'İbradi'	956	'37.13349'	'31.47374'	100	'Andrena flavipes'	'Thomas J. Wood'	2025	'NA'	'Andrena flavipes'	'Hymenoptera'	'Andrenidae'	'Andreninae'	'Andrenini'	'Andrena'	'Melandrena'	'NA'	'Panzer, 1799'
'TR-03-174'	'http://creativecommons.org/licenses/by/4.0/.'	'2025_Turkey_spring'	'PreservedSpecimen'	'Research collection of the Laboratory of Zoology'	'UMONS'	'TR-03-174'	'Guillaume Ghisbain, Denis Michez & Rémi Santerre'	1	'male'	'adult'	2025-04-23	2025	4	23	'net'	'Elevated valley overgrazzed with some good meadows'	'Türkiye'	'Mediterranean Region'	'Antalya'	'İbradi'	956	'37.13349'	'31.47374'	100	'Andrena flavipes'	'Thomas J. Wood'	2025	'NA'	'Andrena flavipes'	'Hymenoptera'	'Andrenidae'	'Andreninae'	'Andrenini'	'Andrena'	'Melandrena'	'NA'	'Panzer, 1799'
'TR-24-003'	'http://creativecommons.org/licenses/by/4.0/.'	'2025_Turkey_spring'	'PreservedSpecimen'	'Research collection of the Laboratory of Zoology'	'UMONS'	'TR-24-003'	'Guillaume Ghisbain, Denis Michez & Rémi Santerre'	1	'male'	'adult'	2025-04-28	2025	4	28	'net'	'Pelouse alpine'	'Türkiye'	'Mediterranean Region'	'Osmaniye'	'Dereobası'	1926	'36.96265'	'36.36852'	1000	'Andrena flavipes'	'Thomas J. Wood'	2025	'NA'	'Andrena flavipes'	'Hymenoptera'	'Andrenidae'	'Andreninae'	'Andrenini'	'Andrena'	'Melandrena'	'NA'	'Panzer, 1799'
'TR-24-022'	'http://creativecommons.org/licenses/by/4.0/.'	'2025_Turkey_spring'	'PreservedSpecimen'	'Research collection of the Laboratory of Zoology'	'UMONS'	'TR-24-022'	'Guillaume Ghisbain, Denis Michez & Rémi Santerre'	1	'male'	'adult'	2025-04-28	2025	4	28	'net'	'Pelouse alpine'	'Türkiye'	'Mediterranean Region'	'Osmaniye'	'Dereobası'	1926	'36.96265'	'36.36852'	1000	'Andrena flavipes'	'Thomas J. Wood'	2025	'NA'	'Andrena flavipes'	'Hymenoptera'	'Andrenidae'	'Andreninae'	'Andrenini'	'Andrena'	'Melandrena'	'NA'	'Panzer, 1799'
'TR-24-026'	'http://creativecommons.org/licenses/by/4.0/.'	'2025_Turkey_spring'	'PreservedSpecimen'	'Research collection of the Laboratory of Zoology'	'UMONS'	'TR-24-026'	'Guillaume Ghisbain, Denis Michez & Rémi Santerre'	1	'male'	'adult'	2025-04-28	2025	4	28	'net'	'Pelouse alpine'	'Türkiye'	'Mediterranean Region'	'Osmaniye'	'Dereobası'	1926	'36.96265'	'36.36852'	1000	'Andrena flavipes'	'Thomas J. Wood'	2025	'NA'	'Andrena flavipes'	'Hymenoptera'	'Andrenidae'	'Andreninae'	'Andrenini'	'Andrena'	'Melandrena'	'NA'	'Panzer, 1799'
'TR-24-033'	'http://creativecommons.org/licenses/by/4.0/.'	'2025_Turkey_spring'	'PreservedSpecimen'	'Research collection of the Laboratory of Zoology'	'UMONS'	'TR-24-033'	'Guillaume Ghisbain, Denis Michez & Rémi Santerre'	1	'male'	'adult'	2025-04-28	2025	4	28	'net'	'Pelouse alpine'	'Türkiye'	'Mediterranean Region'	'Osmaniye'	'Dereobası'	1926	'36.96265'	'36.36852'	1000	'Andrena flavipes'	'Thomas J. Wood'	2025	'NA'	'Andrena flavipes'	'Hymenoptera'	'Andrenidae'	'Andreninae'	'Andrenini'	'Andrena'	'Melandrena'	'NA'	'Panzer, 1799'
'TR-24-040'	'http://creativecommons.org/licenses/by/4.0/.'	'2025_Turkey_spring'	'PreservedSpecimen'	'Research collection of the Laboratory of Zoology'	'UMONS'	'TR-24-040'	'Guillaume Ghisbain, Denis Michez & Rémi Santerre'	1	'male'	'adult'	2025-04-28	2025	4	28	'net'	'Pelouse alpine'	'Türkiye'	'Mediterranean Region'	'Osmaniye'	'Dereobası'	1926	'36.96265'	'36.36852'	1000	'Andrena flavipes'	'Thomas J. Wood'	2025	'NA'	'Andrena flavipes'	'Hymenoptera'	'Andrenidae'	'Andreninae'	'Andrenini'	'Andrena'	'Melandrena'	'NA'	'Panzer, 1799'
'TR-24-048'	'http://creativecommons.org/licenses/by/4.0/.'	'2025_Turkey_spring'	'PreservedSpecimen'	'Research collection of the Laboratory of Zoology'	'UMONS'	'TR-24-048'	'Guillaume Ghisbain, Denis Michez & Rémi Santerre'	1	'male'	'adult'	2025-04-28	2025	4	28	'net'	'Pelouse alpine'	'Türkiye'	'Mediterranean Region'	'Osmaniye'	'Dereobası'	1926	'36.96265'	'36.36852'	1000	'Andrena flavipes'	'Thomas J. Wood'	2025	'NA'	'Andrena flavipes'	'Hymenoptera'	'Andrenidae'	'Andreninae'	'Andrenini'	'Andrena'	'Melandrena'	'NA'	'Panzer, 1799'
'TR-24-057'	'http://creativecommons.org/licenses/by/4.0/.'	'2025_Turkey_spring'	'PreservedSpecimen'	'Research collection of the Laboratory of Zoology'	'UMONS'	'TR-24-057'	'Guillaume Ghisbain, Denis Michez & Rémi Santerre'	1	'male'	'adult'	2025-04-28	2025	4	28	'net'	'Pelouse alpine'	'Türkiye'	'Mediterranean Region'	'Osmaniye'	'Dereobası'	1926	'36.96265'	'36.36852'	1000	'Andrena flavipes'	'Thomas J. Wood'	2025	'NA'	'Andrena flavipes'	'Hymenoptera'	'Andrenidae'	'Andreninae'	'Andrenini'	'Andrena'	'Melandrena'	'NA'	'Panzer, 1799'
'TR-24-075'	'http://creativecommons.org/licenses/by/4.0/.'	'2025_Turkey_spring'	'PreservedSpecimen'	'Research collection of the Laboratory of Zoology'	'UMONS'	'TR-24-075'	'Guillaume Ghisbain, Denis Michez & Rémi Santerre'	1	'male'	'adult'	2025-04-28	2025	4	28	'net'	'Pelouse alpine'	'Türkiye'	'Mediterranean Region'	'Osmaniye'	'Dereobası'	1926	'36.96265'	'36.36852'	1000	'Andrena flavipes'	'Thomas J. Wood'	2025	'NA'	'Andrena flavipes'	'Hymenoptera'	'Andrenidae'	'Andreninae'	'Andrenini'	'Andrena'	'Melandrena'	'NA'	'Panzer, 1799'
'TR-24-079'	'http://creativecommons.org/licenses/by/4.0/.'	'2025_Turkey_spring'	'PreservedSpecimen'	'Research collection of the Laboratory of Zoology'	'UMONS'	'TR-24-079'	'Guillaume Ghisbain, Denis Michez & Rémi Santerre'	1	'male'	'adult'	2025-04-28	2025	4	28	'net'	'Pelouse alpine'	'Türkiye'	'Mediterranean Region'	'Osmaniye'	'Dereobası'	1926	'36.96265'	'36.36852'	1000	'Andrena flavipes'	'Thomas J. Wood'	2025	'NA'	'Andrena flavipes'	'Hymenoptera'	'Andrenidae'	'Andreninae'	'Andrenini'	'Andrena'	'Melandrena'	'NA'	'Panzer, 1799'
'TR-24-086'	'http://creativecommons.org/licenses/by/4.0/.'	'2025_Turkey_spring'	'PreservedSpecimen'	'Research collection of the Laboratory of Zoology'	'UMONS'	'TR-24-086'	'Guillaume Ghisbain, Denis Michez & Rémi Santerre'	1	'male'	'adult'	2025-04-28	2025	4	28	'net'	'Pelouse alpine'	'Türkiye'	'Mediterranean Region'	'Osmaniye'	'Dereobası'	1926	'36.96265'	'36.36852'	1000	'Andrena flavipes'	'Thomas J. Wood'	2025	'NA'	'Andrena flavipes'	'Hymenoptera'	'Andrenidae'	'Andreninae'	'Andrenini'	'Andrena'	'Melandrena'	'NA'	'Panzer, 1799'
'TR-24-087'	'http://creativecommons.org/licenses/by/4.0/.'	'2025_Turkey_spring'	'PreservedSpecimen'	'Research collection of the Laboratory of Zoology'	'UMONS'	'TR-24-087'	'Guillaume Ghisbain, Denis Michez & Rémi Santerre'	1	'male'	'adult'	2025-04-28	2025	4	28	'net'	'Pelouse alpine'	'Türkiye'	'Mediterranean Region'	'Osmaniye'	'Dereobası'	1926	'36.96265'	'36.36852'	1000	'Andrena flavipes'	'Thomas J. Wood'	2025	'NA'	'Andrena flavipes'	'Hymenoptera'	'Andrenidae'	'Andreninae'	'Andrenini'	'Andrena'	'Melandrena'	'NA'	'Panzer, 1799'
'TR-24-088'	'http://creativecommons.org/licenses/by/4.0/.'	'2025_Turkey_spring'	'PreservedSpecimen'	'Research collection of the Laboratory of Zoology'	'UMONS'	'TR-24-088'	'Guillaume Ghisbain, Denis Michez & Rémi Santerre'	1	'male'	'adult'	2025-04-28	2025	4	28	'net'	'Pelouse alpine'	'Türkiye'	'Mediterranean Region'	'Osmaniye'	'Dereobası'	1926	'36.96265'	'36.36852'	1000	'Andrena flavipes'	'Thomas J. Wood'	2025	'NA'	'Andrena flavipes'	'Hymenoptera'	'Andrenidae'	'Andreninae'	'Andrenini'	'Andrena'	'Melandrena'	'NA'	'Panzer, 1799'
'TR-24-097'	'http://creativecommons.org/licenses/by/4.0/.'	'2025_Turkey_spring'	'PreservedSpecimen'	'Research collection of the Laboratory of Zoology'	'UMONS'	'TR-24-097'	'Guillaume Ghisbain, Denis Michez & Rémi Santerre'	1	'male'	'adult'	2025-04-28	2025	4	28	'net'	'Pelouse alpine'	'Türkiye'	'Mediterranean Region'	'Osmaniye'	'Dereobası'	1926	'36.96265'	'36.36852'	1000	'Andrena flavipes'	'Thomas J. Wood'	2025	'NA'	'Andrena flavipes'	'Hymenoptera'	'Andrenidae'	'Andreninae'	'Andrenini'	'Andrena'	'Melandrena'	'NA'	'Panzer, 1799'
'TR-24-098'	'http://creativecommons.org/licenses/by/4.0/.'	'2025_Turkey_spring'	'PreservedSpecimen'	'Research collection of the Laboratory of Zoology'	'UMONS'	'TR-24-098'	'Guillaume Ghisbain, Denis Michez & Rémi Santerre'	1	'male'	'adult'	2025-04-28	2025	4	28	'net'	'Pelouse alpine'	'Türkiye'	'Mediterranean Region'	'Osmaniye'	'Dereobası'	1926	'36.96265'	'36.36852'	1000	'Andrena flavipes'	'Thomas J. Wood'	2025	'NA'	'Andrena flavipes'	'Hymenoptera'	'Andrenidae'	'Andreninae'	'Andrenini'	'Andrena'	'Melandrena'	'NA'	'Panzer, 1799'
'TR-24-113'	'http://creativecommons.org/licenses/by/4.0/.'	'2025_Turkey_spring'	'PreservedSpecimen'	'Research collection of the Laboratory of Zoology'	'UMONS'	'TR-24-113'	'Guillaume Ghisbain, Denis Michez & Rémi Santerre'	1	'male'	'adult'	2025-04-28	2025	4	28	'net'	'Pelouse alpine'	'Türkiye'	'Mediterranean Region'	'Osmaniye'	'Dereobası'	1926	'36.96265'	'36.36852'	1000	'Andrena flavipes'	'Thomas J. Wood'	2025	'NA'	'Andrena flavipes'	'Hymenoptera'	'Andrenidae'	'Andreninae'	'Andrenini'	'Andrena'	'Melandrena'	'NA'	'Panzer, 1799'
'TR-24-119'	'http://creativecommons.org/licenses/by/4.0/.'	'2025_Turkey_spring'	'PreservedSpecimen'	'Research collection of the Laboratory of Zoology'	'UMONS'	'TR-24-119'	'Guillaume Ghisbain, Denis Michez & Rémi Santerre'	1	'male'	'adult'	2025-04-28	2025	4	28	'net'	'Pelouse alpine'	'Türkiye'	'Mediterranean Region'	'Osmaniye'	'Dereobası'	1926	'36.96265'	'36.36852'	1000	'Andrena flavipes'	'Thomas J. Wood'	2025	'NA'	'Andrena flavipes'	'Hymenoptera'	'Andrenidae'	'Andreninae'	'Andrenini'	'Andrena'	'Melandrena'	'NA'	'Panzer, 1799'
'TR-24-126'	'http://creativecommons.org/licenses/by/4.0/.'	'2025_Turkey_spring'	'PreservedSpecimen'	'Research collection of the Laboratory of Zoology'	'UMONS'	'TR-24-126'	'Guillaume Ghisbain, Denis Michez & Rémi Santerre'	1	'male'	'adult'	2025-04-28	2025	4	28	'net'	'Pelouse alpine'	'Türkiye'	'Mediterranean Region'	'Osmaniye'	'Dereobası'	1926	'36.96265'	'36.36852'	1000	'Andrena flavipes'	'Thomas J. Wood'	2025	'NA'	'Andrena flavipes'	'Hymenoptera'	'Andrenidae'	'Andreninae'	'Andrenini'	'Andrena'	'Melandrena'	'NA'	'Panzer, 1799'
'TR-24-128'	'http://creativecommons.org/licenses/by/4.0/.'	'2025_Turkey_spring'	'PreservedSpecimen'	'Research collection of the Laboratory of Zoology'	'UMONS'	'TR-24-128'	'Guillaume Ghisbain, Denis Michez & Rémi Santerre'	1	'male'	'adult'	2025-04-28	2025	4	28	'net'	'Pelouse alpine'	'Türkiye'	'Mediterranean Region'	'Osmaniye'	'Dereobası'	1926	'36.96265'	'36.36852'	1000	'Andrena flavipes'	'Thomas J. Wood'	2025	'NA'	'Andrena flavipes'	'Hymenoptera'	'Andrenidae'	'Andreninae'	'Andrenini'	'Andrena'	'Melandrena'	'NA'	'Panzer, 1799'
'TR-24-131'	'http://creativecommons.org/licenses/by/4.0/.'	'2025_Turkey_spring'	'PreservedSpecimen'	'Research collection of the Laboratory of Zoology'	'UMONS'	'TR-24-131'	'Guillaume Ghisbain, Denis Michez & Rémi Santerre'	1	'male'	'adult'	2025-04-28	2025	4	28	'net'	'Pelouse alpine'	'Türkiye'	'Mediterranean Region'	'Osmaniye'	'Dereobası'	1926	'36.96265'	'36.36852'	1000	'Andrena flavipes'	'Thomas J. Wood'	2025	'NA'	'Andrena flavipes'	'Hymenoptera'	'Andrenidae'	'Andreninae'	'Andrenini'	'Andrena'	'Melandrena'	'NA'	'Panzer, 1799'
'TR-24-167'	'http://creativecommons.org/licenses/by/4.0/.'	'2025_Turkey_spring'	'PreservedSpecimen'	'Research collection of the Laboratory of Zoology'	'UMONS'	'TR-24-167'	'Guillaume Ghisbain, Denis Michez & Rémi Santerre'	1	'male'	'adult'	2025-04-28	2025	4	28	'net'	'Pelouse alpine'	'Türkiye'	'Mediterranean Region'	'Osmaniye'	'Dereobası'	1926	'36.96265'	'36.36852'	1000	'Andrena flavipes'	'Thomas J. Wood'	2025	'NA'	'Andrena flavipes'	'Hymenoptera'	'Andrenidae'	'Andreninae'	'Andrenini'	'Andrena'	'Melandrena'	'NA'	'Panzer, 1799'
'TR-24-184'	'http://creativecommons.org/licenses/by/4.0/.'	'2025_Turkey_spring'	'PreservedSpecimen'	'Research collection of the Laboratory of Zoology'	'UMONS'	'TR-24-184'	'Guillaume Ghisbain, Denis Michez & Rémi Santerre'	1	'male'	'adult'	2025-04-28	2025	4	28	'net'	'Pelouse alpine'	'Türkiye'	'Mediterranean Region'	'Osmaniye'	'Dereobası'	1926	'36.96265'	'36.36852'	1000	'Andrena flavipes'	'Thomas J. Wood'	2025	'NA'	'Andrena flavipes'	'Hymenoptera'	'Andrenidae'	'Andreninae'	'Andrenini'	'Andrena'	'Melandrena'	'NA'	'Panzer, 1799'
'TR-24-205'	'http://creativecommons.org/licenses/by/4.0/.'	'2025_Turkey_spring'	'PreservedSpecimen'	'Research collection of the Laboratory of Zoology'	'UMONS'	'TR-24-205'	'Guillaume Ghisbain, Denis Michez & Rémi Santerre'	1	'male'	'adult'	2025-04-28	2025	4	28	'net'	'Pelouse alpine'	'Türkiye'	'Mediterranean Region'	'Osmaniye'	'Dereobası'	1926	'36.96265'	'36.36852'	1000	'Andrena flavipes'	'Thomas J. Wood'	2025	'NA'	'Andrena flavipes'	'Hymenoptera'	'Andrenidae'	'Andreninae'	'Andrenini'	'Andrena'	'Melandrena'	'NA'	'Panzer, 1799'
'TR-24-218'	'http://creativecommons.org/licenses/by/4.0/.'	'2025_Turkey_spring'	'PreservedSpecimen'	'Research collection of the Laboratory of Zoology'	'UMONS'	'TR-24-218'	'Guillaume Ghisbain, Denis Michez & Rémi Santerre'	1	'male'	'adult'	2025-04-28	2025	4	28	'net'	'Pelouse alpine'	'Türkiye'	'Mediterranean Region'	'Osmaniye'	'Dereobası'	1926	'36.96265'	'36.36852'	1000	'Andrena flavipes'	'Thomas J. Wood'	2025	'NA'	'Andrena flavipes'	'Hymenoptera'	'Andrenidae'	'Andreninae'	'Andrenini'	'Andrena'	'Melandrena'	'NA'	'Panzer, 1799'
'TR-25-025'	'http://creativecommons.org/licenses/by/4.0/.'	'2025_Turkey_spring'	'PreservedSpecimen'	'Research collection of the Laboratory of Zoology'	'UMONS'	'TR-25-025'	'Guillaume Ghisbain, Denis Michez & Rémi Santerre'	1	'male'	'adult'	2025-04-28	2025	4	28	'net'	'Verger de pommier'	'Türkiye'	'Mediterranean Region'	'Osmaniye'	'Dereobası'	1346	'36.98222'	'36.32254'	100	'Andrena flavipes'	'Thomas J. Wood'	2025	'NA'	'Andrena flavipes'	'Hymenoptera'	'Andrenidae'	'Andreninae'	'Andrenini'	'Andrena'	'Melandrena'	'NA'	'Panzer, 1799'
'TR-26-022'	'http://creativecommons.org/licenses/by/4.0/.'	'2025_Turkey_spring'	'PreservedSpecimen'	'Research collection of the Laboratory of Zoology'	'UMONS'	'TR-26-022'	'Guillaume Ghisbain, Denis Michez & Rémi Santerre'	1	'male'	'adult'	2025-04-29	2025	4	29	'net'	'Bord de route, milieu agricole'	'Türkiye'	'Central Anatolia Region'	'Konya'	'Ereğli'	1112	'37.61552'	'34.24594'	300	'Andrena flavipes'	'Thomas J. Wood'	2025	'NA'	'Andrena flavipes'	'Hymenoptera'	'Andrenidae'	'Andreninae'	'Andrenini'	'Andrena'	'Melandrena'	'NA'	'Panzer, 1799'
'TR-26-028'	'http://creativecommons.org/licenses/by/4.0/.'	'2025_Turkey_spring'	'PreservedSpecimen'	'Research collection of the Laboratory of Zoology'	'UMONS'	'TR-26-028'	'Guillaume Ghisbain, Denis Michez & Rémi Santerre'	1	'male'	'adult'	2025-04-29	2025	4	29	'net'	'Bord de route, milieu agricole'	'Türkiye'	'Central Anatolia Region'	'Konya'	'Ereğli'	1112	'37.61552'	'34.24594'	300	'Andrena flavipes'	'Thomas J. Wood'	2025	'NA'	'Andrena flavipes'	'Hymenoptera'	'Andrenidae'	'Andreninae'	'Andrenini'	'Andrena'	'Melandrena'	'NA'	'Panzer, 1799'
'TR-26-029'	'http://creativecommons.org/licenses/by/4.0/.'	'2025_Turkey_spring'	'PreservedSpecimen'	'Research collection of the Laboratory of Zoology'	'UMONS'	'TR-26-029'	'Guillaume Ghisbain, Denis Michez & Rémi Santerre'	1	'male'	'adult'	2025-04-29	2025	4	29	'net'	'Bord de route, milieu agricole'	'Türkiye'	'Central Anatolia Region'	'Konya'	'Ereğli'	1112	'37.61552'	'34.24594'	300	'Andrena flavipes'	'Thomas J. Wood'	2025	'NA'	'Andrena flavipes'	'Hymenoptera'	'Andrenidae'	'Andreninae'	'Andrenini'	'Andrena'	'Melandrena'	'NA'	'Panzer, 1799'
'TR-24-032'	'http://creativecommons.org/licenses/by/4.0/.'	'2025_Turkey_spring'	'PreservedSpecimen'	'Research collection of the Laboratory of Zoology'	'UMONS'	'TR-24-032'	'Guillaume Ghisbain, Denis Michez & Rémi Santerre'	1	'female'	'adult'	2025-04-28	2025	4	28	'net'	'Pelouse alpine'	'Türkiye'	'Mediterranean Region'	'Osmaniye'	'Dereobası'	1926	'36.96265'	'36.36852'	1000	'Andrena floricola'	'Thomas J. Wood'	2025	'NA'	'Andrena floricola'	'Hymenoptera'	'Andrenidae'	'Andreninae'	'Andrenini'	'Andrena'	'Micrandrena'	'NA'	'Eversmann, 1852'
'TR-26-003'	'http://creativecommons.org/licenses/by/4.0/.'	'2025_Turkey_spring'	'PreservedSpecimen'	'Research collection of the Laboratory of Zoology'	'UMONS'	'TR-26-003'	'Guillaume Ghisbain, Denis Michez & Rémi Santerre'	1	'female'	'adult'	2025-04-29	2025	4	29	'net'	'Bord de route, milieu agricole'	'Türkiye'	'Central Anatolia Region'	'Konya'	'Ereğli'	1112	'37.61552'	'34.24594'	300	'Andrena floricola'	'Thomas J. Wood'	2025	'NA'	'Andrena floricola'	'Hymenoptera'	'Andrenidae'	'Andreninae'	'Andrenini'	'Andrena'	'Micrandrena'	'NA'	'Eversmann, 1852'
'TR-26-032'	'http://creativecommons.org/licenses/by/4.0/.'	'2025_Turkey_spring'	'PreservedSpecimen'	'Research collection of the Laboratory of Zoology'	'UMONS'	'TR-26-032'	'Guillaume Ghisbain, Denis Michez & Rémi Santerre'	1	'female'	'adult'	2025-04-29	2025	4	29	'net'	'Bord de route, milieu agricole'	'Türkiye'	'Central Anatolia Region'	'Konya'	'Ereğli'	1112	'37.61552'	'34.24594'	300	'Andrena floricola'	'Thomas J. Wood'	2025	'NA'	'Andrena floricola'	'Hymenoptera'	'Andrenidae'	'Andreninae'	'Andrenini'	'Andrena'	'Micrandrena'	'NA'	'Eversmann, 1852'
'TR-26-033'	'http://creativecommons.org/licenses/by/4.0/.'	'2025_Turkey_spring'	'PreservedSpecimen'	'Research collection of the Laboratory of Zoology'	'UMONS'	'TR-26-033'	'Guillaume Ghisbain, Denis Michez & Rémi Santerre'	1	'female'	'adult'	2025-04-29	2025	4	29	'net'	'Bord de route, milieu agricole'	'Türkiye'	'Central Anatolia Region'	'Konya'	'Ereğli'	1112	'37.61552'	'34.24594'	300	'Andrena floricola'	'Thomas J. Wood'	2025	'NA'	'Andrena floricola'	'Hymenoptera'	'Andrenidae'	'Andreninae'	'Andrenini'	'Andrena'	'Micrandrena'	'NA'	'Eversmann, 1852'
'TR-26-038'	'http://creativecommons.org/licenses/by/4.0/.'	'2025_Turkey_spring'	'PreservedSpecimen'	'Research collection of the Laboratory of Zoology'	'UMONS'	'TR-26-038'	'Guillaume Ghisbain, Denis Michez & Rémi Santerre'	1	'female'	'adult'	2025-04-29	2025	4	29	'net'	'Bord de route, milieu agricole'	'Türkiye'	'Central Anatolia Region'	'Konya'	'Ereğli'	1112	'37.61552'	'34.24594'	300	'Andrena floricola'	'Thomas J. Wood'	2025	'NA'	'Andrena floricola'	'Hymenoptera'	'Andrenidae'	'Andreninae'	'Andrenini'	'Andrena'	'Micrandrena'	'NA'	'Eversmann, 1852'
'TR-26-042'	'http://creativecommons.org/licenses/by/4.0/.'	'2025_Turkey_spring'	'PreservedSpecimen'	'Research collection of the Laboratory of Zoology'	'UMONS'	'TR-26-042'	'Guillaume Ghisbain, Denis Michez & Rémi Santerre'	1	'female'	'adult'	2025-04-29	2025	4	29	'net'	'Bord de route, milieu agricole'	'Türkiye'	'Central Anatolia Region'	'Konya'	'Ereğli'	1112	'37.61552'	'34.24594'	300	'Andrena floricola'	'Thomas J. Wood'	2025	'NA'	'Andrena floricola'	'Hymenoptera'	'Andrenidae'	'Andreninae'	'Andrenini'	'Andrena'	'Micrandrena'	'NA'	'Eversmann, 1852'
'TR-26-047'	'http://creativecommons.org/licenses/by/4.0/.'	'2025_Turkey_spring'	'PreservedSpecimen'	'Research collection of the Laboratory of Zoology'	'UMONS'	'TR-26-047'	'Guillaume Ghisbain, Denis Michez & Rémi Santerre'	1	'female'	'adult'	2025-04-29	2025	4	29	'net'	'Bord de route, milieu agricole'	'Türkiye'	'Central Anatolia Region'	'Konya'	'Ereğli'	1112	'37.61552'	'34.24594'	300	'Andrena floricola'	'Thomas J. Wood'	2025	'NA'	'Andrena floricola'	'Hymenoptera'	'Andrenidae'	'Andreninae'	'Andrenini'	'Andrena'	'Micrandrena'	'NA'	'Eversmann, 1852'
'TR-26-051'	'http://creativecommons.org/licenses/by/4.0/.'	'2025_Turkey_spring'	'PreservedSpecimen'	'Research collection of the Laboratory of Zoology'	'UMONS'	'TR-26-051'	'Guillaume Ghisbain, Denis Michez & Rémi Santerre'	1	'female'	'adult'	2025-04-29	2025	4	29	'net'	'Bord de route, milieu agricole'	'Türkiye'	'Central Anatolia Region'	'Konya'	'Ereğli'	1112	'37.61552'	'34.24594'	300	'Andrena floricola'	'Thomas J. Wood'	2025	'NA'	'Andrena floricola'	'Hymenoptera'	'Andrenidae'	'Andreninae'	'Andrenini'	'Andrena'	'Micrandrena'	'NA'	'Eversmann, 1852'
'TR-26-068'	'http://creativecommons.org/licenses/by/4.0/.'	'2025_Turkey_spring'	'PreservedSpecimen'	'Research collection of the Laboratory of Zoology'	'UMONS'	'TR-26-068'	'Guillaume Ghisbain, Denis Michez & Rémi Santerre'	1	'female'	'adult'	2025-04-29	2025	4	29	'net'	'Bord de route, milieu agricole'	'Türkiye'	'Central Anatolia Region'	'Konya'	'Ereğli'	1112	'37.61552'	'34.24594'	300	'Andrena floricola'	'Thomas J. Wood'	2025	'NA'	'Andrena floricola'	'Hymenoptera'	'Andrenidae'	'Andreninae'	'Andrenini'	'Andrena'	'Micrandrena'	'NA'	'Eversmann, 1852'
'TR-26-069'	'http://creativecommons.org/licenses/by/4.0/.'	'2025_Turkey_spring'	'PreservedSpecimen'	'Research collection of the Laboratory of Zoology'	'UMONS'	'TR-26-069'	'Guillaume Ghisbain, Denis Michez & Rémi Santerre'	1	'female'	'adult'	2025-04-29	2025	4	29	'net'	'Bord de route, milieu agricole'	'Türkiye'	'Central Anatolia Region'	'Konya'	'Ereğli'	1112	'37.61552'	'34.24594'	300	'Andrena floricola'	'Thomas J. Wood'	2025	'NA'	'Andrena floricola'	'Hymenoptera'	'Andrenidae'	'Andreninae'	'Andrenini'	'Andrena'	'Micrandrena'	'NA'	'Eversmann, 1852'
'TR-26-084'	'http://creativecommons.org/licenses/by/4.0/.'	'2025_Turkey_spring'	'PreservedSpecimen'	'Research collection of the Laboratory of Zoology'	'UMONS'	'TR-26-084'	'Guillaume Ghisbain, Denis Michez & Rémi Santerre'	1	'female'	'adult'	2025-04-29	2025	4	29	'net'	'Bord de route, milieu agricole'	'Türkiye'	'Central Anatolia Region'	'Konya'	'Ereğli'	1112	'37.61552'	'34.24594'	300	'Andrena floricola'	'Thomas J. Wood'	2025	'NA'	'Andrena floricola'	'Hymenoptera'	'Andrenidae'	'Andreninae'	'Andrenini'	'Andrena'	'Micrandrena'	'NA'	'Eversmann, 1852'
'TR-24-039'	'http://creativecommons.org/licenses/by/4.0/.'	'2025_Turkey_spring'	'PreservedSpecimen'	'Research collection of the Laboratory of Zoology'	'UMONS'	'TR-24-039'	'Guillaume Ghisbain, Denis Michez & Rémi Santerre'	1	'male'	'adult'	2025-04-28	2025	4	28	'net'	'Pelouse alpine'	'Türkiye'	'Mediterranean Region'	'Osmaniye'	'Dereobası'	1926	'36.96265'	'36.36852'	1000	'Andrena fulvitarsis'	'Thomas J. Wood'	2025	'NA'	'Andrena fulvitarsis'	'Hymenoptera'	'Andrenidae'	'Andreninae'	'Andrenini'	'Andrena'	'Ulandrena'	'NA'	'Brullé, 1832'
'TR-24-070'	'http://creativecommons.org/licenses/by/4.0/.'	'2025_Turkey_spring'	'PreservedSpecimen'	'Research collection of the Laboratory of Zoology'	'UMONS'	'TR-24-070'	'Guillaume Ghisbain, Denis Michez & Rémi Santerre'	1	'male'	'adult'	2025-04-28	2025	4	28	'net'	'Pelouse alpine'	'Türkiye'	'Mediterranean Region'	'Osmaniye'	'Dereobası'	1926	'36.96265'	'36.36852'	1000	'Andrena fulvitarsis'	'Thomas J. Wood'	2025	'NA'	'Andrena fulvitarsis'	'Hymenoptera'	'Andrenidae'	'Andreninae'	'Andrenini'	'Andrena'	'Ulandrena'	'NA'	'Brullé, 1832'
'TR-21-132'	'http://creativecommons.org/licenses/by/4.0/.'	'2025_Turkey_spring'	'PreservedSpecimen'	'Research collection of the Laboratory of Zoology'	'UMONS'	'TR-21-132'	'Guillaume Ghisbain, Denis Michez & Rémi Santerre'	1	'female'	'adult'	2025-04-27	2025	4	27	'net'	'Clairière'	'Türkiye'	'Mediterranean Region'	'Adana'	'Örcün'	107	'37.12593'	'35.28524'	100	'Andrena fuscosa'	'Thomas J. Wood'	2025	'NA'	'Andrena fuscosa'	'Hymenoptera'	'Andrenidae'	'Andreninae'	'Andrenini'	'Andrena'	'Melanapis'	'NA'	'Erichson, 1835'
'TR-29-012'	'http://creativecommons.org/licenses/by/4.0/.'	'2025_Turkey_spring'	'PreservedSpecimen'	'Research collection of the Laboratory of Zoology'	'UMONS'	'TR-29-012'	'Guillaume Ghisbain, Denis Michez & Rémi Santerre'	1	'male'	'adult'	2025-04-30	2025	4	30	'net'	'Steppe by a farm'	'Türkiye'	'Central Anatolia Region'	'Karaman'	'Ağılönü'	1030	'37.2287'	'33.32347'	300	'Andrena fuscosa'	'Thomas J. Wood'	2025	'NA'	'Andrena fuscosa'	'Hymenoptera'	'Andrenidae'	'Andreninae'	'Andrenini'	'Andrena'	'Melanapis'	'NA'	'Erichson, 1835'
'TR-24-081'	'http://creativecommons.org/licenses/by/4.0/.'	'2025_Turkey_spring'	'PreservedSpecimen'	'Research collection of the Laboratory of Zoology'	'UMONS'	'TR-24-081'	'Guillaume Ghisbain, Denis Michez & Rémi Santerre'	1	'female'	'adult'	2025-04-28	2025	4	28	'net'	'Pelouse alpine'	'Türkiye'	'Mediterranean Region'	'Osmaniye'	'Dereobası'	1926	'36.96265'	'36.36852'	1000	'Andrena gallinula'	'Thomas J. Wood'	2025	'NA'	'Andrena gallinula'	'Hymenoptera'	'Andrenidae'	'Andreninae'	'Andrenini'	'Andrena'	'Orandrena'	'NA'	'Warncke, 1975'
'TR-24-084'	'http://creativecommons.org/licenses/by/4.0/.'	'2025_Turkey_spring'	'PreservedSpecimen'	'Research collection of the Laboratory of Zoology'	'UMONS'	'TR-24-084'	'Guillaume Ghisbain, Denis Michez & Rémi Santerre'	1	'female'	'adult'	2025-04-28	2025	4	28	'net'	'Pelouse alpine'	'Türkiye'	'Mediterranean Region'	'Osmaniye'	'Dereobası'	1926	'36.96265'	'36.36852'	1000	'Andrena gallinula'	'Thomas J. Wood'	2025	'NA'	'Andrena gallinula'	'Hymenoptera'	'Andrenidae'	'Andreninae'	'Andrenini'	'Andrena'	'Orandrena'	'NA'	'Warncke, 1975'
'TR-24-125'	'http://creativecommons.org/licenses/by/4.0/.'	'2025_Turkey_spring'	'PreservedSpecimen'	'Research collection of the Laboratory of Zoology'	'UMONS'	'TR-24-125'	'Guillaume Ghisbain, Denis Michez & Rémi Santerre'	1	'female'	'adult'	2025-04-28	2025	4	28	'net'	'Pelouse alpine'	'Türkiye'	'Mediterranean Region'	'Osmaniye'	'Dereobası'	1926	'36.96265'	'36.36852'	1000	'Andrena gallinula'	'Thomas J. Wood'	2025	'NA'	'Andrena gallinula'	'Hymenoptera'	'Andrenidae'	'Andreninae'	'Andrenini'	'Andrena'	'Orandrena'	'NA'	'Warncke, 1975'
'TR-24-154'	'http://creativecommons.org/licenses/by/4.0/.'	'2025_Turkey_spring'	'PreservedSpecimen'	'Research collection of the Laboratory of Zoology'	'UMONS'	'TR-24-154'	'Guillaume Ghisbain, Denis Michez & Rémi Santerre'	1	'female'	'adult'	2025-04-28	2025	4	28	'net'	'Pelouse alpine'	'Türkiye'	'Mediterranean Region'	'Osmaniye'	'Dereobası'	1926	'36.96265'	'36.36852'	1000	'Andrena gallinula'	'Thomas J. Wood'	2025	'NA'	'Andrena gallinula'	'Hymenoptera'	'Andrenidae'	'Andreninae'	'Andrenini'	'Andrena'	'Orandrena'	'NA'	'Warncke, 1975'
'TR-24-158'	'http://creativecommons.org/licenses/by/4.0/.'	'2025_Turkey_spring'	'PreservedSpecimen'	'Research collection of the Laboratory of Zoology'	'UMONS'	'TR-24-158'	'Guillaume Ghisbain, Denis Michez & Rémi Santerre'	1	'female'	'adult'	2025-04-28	2025	4	28	'net'	'Pelouse alpine'	'Türkiye'	'Mediterranean Region'	'Osmaniye'	'Dereobası'	1926	'36.96265'	'36.36852'	1000	'Andrena gallinula'	'Thomas J. Wood'	2025	'NA'	'Andrena gallinula'	'Hymenoptera'	'Andrenidae'	'Andreninae'	'Andrenini'	'Andrena'	'Orandrena'	'NA'	'Warncke, 1975'
'TR-24-162'	'http://creativecommons.org/licenses/by/4.0/.'	'2025_Turkey_spring'	'PreservedSpecimen'	'Research collection of the Laboratory of Zoology'	'UMONS'	'TR-24-162'	'Guillaume Ghisbain, Denis Michez & Rémi Santerre'	1	'female'	'adult'	2025-04-28	2025	4	28	'net'	'Pelouse alpine'	'Türkiye'	'Mediterranean Region'	'Osmaniye'	'Dereobası'	1926	'36.96265'	'36.36852'	1000	'Andrena gallinula'	'Thomas J. Wood'	2025	'NA'	'Andrena gallinula'	'Hymenoptera'	'Andrenidae'	'Andreninae'	'Andrenini'	'Andrena'	'Orandrena'	'NA'	'Warncke, 1975'
'TR-24-207'	'http://creativecommons.org/licenses/by/4.0/.'	'2025_Turkey_spring'	'PreservedSpecimen'	'Research collection of the Laboratory of Zoology'	'UMONS'	'TR-24-207'	'Guillaume Ghisbain, Denis Michez & Rémi Santerre'	1	'female'	'adult'	2025-04-28	2025	4	28	'net'	'Pelouse alpine'	'Türkiye'	'Mediterranean Region'	'Osmaniye'	'Dereobası'	1926	'36.96265'	'36.36852'	1000	'Andrena gallinula'	'Thomas J. Wood'	2025	'NA'	'Andrena gallinula'	'Hymenoptera'	'Andrenidae'	'Andreninae'	'Andrenini'	'Andrena'	'Orandrena'	'NA'	'Warncke, 1975'
'TR-24-007'	'http://creativecommons.org/licenses/by/4.0/.'	'2025_Turkey_spring'	'PreservedSpecimen'	'Research collection of the Laboratory of Zoology'	'UMONS'	'TR-24-007'	'Guillaume Ghisbain, Denis Michez & Rémi Santerre'	1	'male'	'adult'	2025-04-28	2025	4	28	'net'	'Pelouse alpine'	'Türkiye'	'Mediterranean Region'	'Osmaniye'	'Dereobası'	1926	'36.96265'	'36.36852'	1000	'Andrena gallinula'	'Thomas J. Wood'	2025	'NA'	'Andrena gallinula'	'Hymenoptera'	'Andrenidae'	'Andreninae'	'Andrenini'	'Andrena'	'Orandrena'	'NA'	'Warncke, 1975'
'TR-24-008'	'http://creativecommons.org/licenses/by/4.0/.'	'2025_Turkey_spring'	'PreservedSpecimen'	'Research collection of the Laboratory of Zoology'	'UMONS'	'TR-24-008'	'Guillaume Ghisbain, Denis Michez & Rémi Santerre'	1	'male'	'adult'	2025-04-28	2025	4	28	'net'	'Pelouse alpine'	'Türkiye'	'Mediterranean Region'	'Osmaniye'	'Dereobası'	1926	'36.96265'	'36.36852'	1000	'Andrena gallinula'	'Thomas J. Wood'	2025	'NA'	'Andrena gallinula'	'Hymenoptera'	'Andrenidae'	'Andreninae'	'Andrenini'	'Andrena'	'Orandrena'	'NA'	'Warncke, 1975'
'TR-24-016'	'http://creativecommons.org/licenses/by/4.0/.'	'2025_Turkey_spring'	'PreservedSpecimen'	'Research collection of the Laboratory of Zoology'	'UMONS'	'TR-24-016'	'Guillaume Ghisbain, Denis Michez & Rémi Santerre'	1	'male'	'adult'	2025-04-28	2025	4	28	'net'	'Pelouse alpine'	'Türkiye'	'Mediterranean Region'	'Osmaniye'	'Dereobası'	1926	'36.96265'	'36.36852'	1000	'Andrena gallinula'	'Thomas J. Wood'	2025	'NA'	'Andrena gallinula'	'Hymenoptera'	'Andrenidae'	'Andreninae'	'Andrenini'	'Andrena'	'Orandrena'	'NA'	'Warncke, 1975'
'TR-24-027'	'http://creativecommons.org/licenses/by/4.0/.'	'2025_Turkey_spring'	'PreservedSpecimen'	'Research collection of the Laboratory of Zoology'	'UMONS'	'TR-24-027'	'Guillaume Ghisbain, Denis Michez & Rémi Santerre'	1	'male'	'adult'	2025-04-28	2025	4	28	'net'	'Pelouse alpine'	'Türkiye'	'Mediterranean Region'	'Osmaniye'	'Dereobası'	1926	'36.96265'	'36.36852'	1000	'Andrena gallinula'	'Thomas J. Wood'	2025	'NA'	'Andrena gallinula'	'Hymenoptera'	'Andrenidae'	'Andreninae'	'Andrenini'	'Andrena'	'Orandrena'	'NA'	'Warncke, 1975'
'TR-24-028'	'http://creativecommons.org/licenses/by/4.0/.'	'2025_Turkey_spring'	'PreservedSpecimen'	'Research collection of the Laboratory of Zoology'	'UMONS'	'TR-24-028'	'Guillaume Ghisbain, Denis Michez & Rémi Santerre'	1	'male'	'adult'	2025-04-28	2025	4	28	'net'	'Pelouse alpine'	'Türkiye'	'Mediterranean Region'	'Osmaniye'	'Dereobası'	1926	'36.96265'	'36.36852'	1000	'Andrena gallinula'	'Thomas J. Wood'	2025	'NA'	'Andrena gallinula'	'Hymenoptera'	'Andrenidae'	'Andreninae'	'Andrenini'	'Andrena'	'Orandrena'	'NA'	'Warncke, 1975'
'TR-24-030'	'http://creativecommons.org/licenses/by/4.0/.'	'2025_Turkey_spring'	'PreservedSpecimen'	'Research collection of the Laboratory of Zoology'	'UMONS'	'TR-24-030'	'Guillaume Ghisbain, Denis Michez & Rémi Santerre'	1	'male'	'adult'	2025-04-28	2025	4	28	'net'	'Pelouse alpine'	'Türkiye'	'Mediterranean Region'	'Osmaniye'	'Dereobası'	1926	'36.96265'	'36.36852'	1000	'Andrena gallinula'	'Thomas J. Wood'	2025	'NA'	'Andrena gallinula'	'Hymenoptera'	'Andrenidae'	'Andreninae'	'Andrenini'	'Andrena'	'Orandrena'	'NA'	'Warncke, 1975'
'TR-24-037'	'http://creativecommons.org/licenses/by/4.0/.'	'2025_Turkey_spring'	'PreservedSpecimen'	'Research collection of the Laboratory of Zoology'	'UMONS'	'TR-24-037'	'Guillaume Ghisbain, Denis Michez & Rémi Santerre'	1	'male'	'adult'	2025-04-28	2025	4	28	'net'	'Pelouse alpine'	'Türkiye'	'Mediterranean Region'	'Osmaniye'	'Dereobası'	1926	'36.96265'	'36.36852'	1000	'Andrena gallinula'	'Thomas J. Wood'	2025	'NA'	'Andrena gallinula'	'Hymenoptera'	'Andrenidae'	'Andreninae'	'Andrenini'	'Andrena'	'Orandrena'	'NA'	'Warncke, 1975'
'TR-24-038'	'http://creativecommons.org/licenses/by/4.0/.'	'2025_Turkey_spring'	'PreservedSpecimen'	'Research collection of the Laboratory of Zoology'	'UMONS'	'TR-24-038'	'Guillaume Ghisbain, Denis Michez & Rémi Santerre'	1	'male'	'adult'	2025-04-28	2025	4	28	'net'	'Pelouse alpine'	'Türkiye'	'Mediterranean Region'	'Osmaniye'	'Dereobası'	1926	'36.96265'	'36.36852'	1000	'Andrena gallinula'	'Thomas J. Wood'	2025	'NA'	'Andrena gallinula'	'Hymenoptera'	'Andrenidae'	'Andreninae'	'Andrenini'	'Andrena'	'Orandrena'	'NA'	'Warncke, 1975'
'TR-24-042'	'http://creativecommons.org/licenses/by/4.0/.'	'2025_Turkey_spring'	'PreservedSpecimen'	'Research collection of the Laboratory of Zoology'	'UMONS'	'TR-24-042'	'Guillaume Ghisbain, Denis Michez & Rémi Santerre'	1	'male'	'adult'	2025-04-28	2025	4	28	'net'	'Pelouse alpine'	'Türkiye'	'Mediterranean Region'	'Osmaniye'	'Dereobası'	1926	'36.96265'	'36.36852'	1000	'Andrena gallinula'	'Thomas J. Wood'	2025	'NA'	'Andrena gallinula'	'Hymenoptera'	'Andrenidae'	'Andreninae'	'Andrenini'	'Andrena'	'Orandrena'	'NA'	'Warncke, 1975'
'TR-24-052'	'http://creativecommons.org/licenses/by/4.0/.'	'2025_Turkey_spring'	'PreservedSpecimen'	'Research collection of the Laboratory of Zoology'	'UMONS'	'TR-24-052'	'Guillaume Ghisbain, Denis Michez & Rémi Santerre'	1	'male'	'adult'	2025-04-28	2025	4	28	'net'	'Pelouse alpine'	'Türkiye'	'Mediterranean Region'	'Osmaniye'	'Dereobası'	1926	'36.96265'	'36.36852'	1000	'Andrena gallinula'	'Thomas J. Wood'	2025	'NA'	'Andrena gallinula'	'Hymenoptera'	'Andrenidae'	'Andreninae'	'Andrenini'	'Andrena'	'Orandrena'	'NA'	'Warncke, 1975'
'TR-24-067'	'http://creativecommons.org/licenses/by/4.0/.'	'2025_Turkey_spring'	'PreservedSpecimen'	'Research collection of the Laboratory of Zoology'	'UMONS'	'TR-24-067'	'Guillaume Ghisbain, Denis Michez & Rémi Santerre'	1	'male'	'adult'	2025-04-28	2025	4	28	'net'	'Pelouse alpine'	'Türkiye'	'Mediterranean Region'	'Osmaniye'	'Dereobası'	1926	'36.96265'	'36.36852'	1000	'Andrena gallinula'	'Thomas J. Wood'	2025	'NA'	'Andrena gallinula'	'Hymenoptera'	'Andrenidae'	'Andreninae'	'Andrenini'	'Andrena'	'Orandrena'	'NA'	'Warncke, 1975'
'TR-24-077'	'http://creativecommons.org/licenses/by/4.0/.'	'2025_Turkey_spring'	'PreservedSpecimen'	'Research collection of the Laboratory of Zoology'	'UMONS'	'TR-24-077'	'Guillaume Ghisbain, Denis Michez & Rémi Santerre'	1	'male'	'adult'	2025-04-28	2025	4	28	'net'	'Pelouse alpine'	'Türkiye'	'Mediterranean Region'	'Osmaniye'	'Dereobası'	1926	'36.96265'	'36.36852'	1000	'Andrena gallinula'	'Thomas J. Wood'	2025	'NA'	'Andrena gallinula'	'Hymenoptera'	'Andrenidae'	'Andreninae'	'Andrenini'	'Andrena'	'Orandrena'	'NA'	'Warncke, 1975'
'TR-24-085'	'http://creativecommons.org/licenses/by/4.0/.'	'2025_Turkey_spring'	'PreservedSpecimen'	'Research collection of the Laboratory of Zoology'	'UMONS'	'TR-24-085'	'Guillaume Ghisbain, Denis Michez & Rémi Santerre'	1	'male'	'adult'	2025-04-28	2025	4	28	'net'	'Pelouse alpine'	'Türkiye'	'Mediterranean Region'	'Osmaniye'	'Dereobası'	1926	'36.96265'	'36.36852'	1000	'Andrena gallinula'	'Thomas J. Wood'	2025	'NA'	'Andrena gallinula'	'Hymenoptera'	'Andrenidae'	'Andreninae'	'Andrenini'	'Andrena'	'Orandrena'	'NA'	'Warncke, 1975'
'TR-24-093'	'http://creativecommons.org/licenses/by/4.0/.'	'2025_Turkey_spring'	'PreservedSpecimen'	'Research collection of the Laboratory of Zoology'	'UMONS'	'TR-24-093'	'Guillaume Ghisbain, Denis Michez & Rémi Santerre'	1	'male'	'adult'	2025-04-28	2025	4	28	'net'	'Pelouse alpine'	'Türkiye'	'Mediterranean Region'	'Osmaniye'	'Dereobası'	1926	'36.96265'	'36.36852'	1000	'Andrena gallinula'	'Thomas J. Wood'	2025	'NA'	'Andrena gallinula'	'Hymenoptera'	'Andrenidae'	'Andreninae'	'Andrenini'	'Andrena'	'Orandrena'	'NA'	'Warncke, 1975'
'TR-24-096'	'http://creativecommons.org/licenses/by/4.0/.'	'2025_Turkey_spring'	'PreservedSpecimen'	'Research collection of the Laboratory of Zoology'	'UMONS'	'TR-24-096'	'Guillaume Ghisbain, Denis Michez & Rémi Santerre'	1	'male'	'adult'	2025-04-28	2025	4	28	'net'	'Pelouse alpine'	'Türkiye'	'Mediterranean Region'	'Osmaniye'	'Dereobası'	1926	'36.96265'	'36.36852'	1000	'Andrena gallinula'	'Thomas J. Wood'	2025	'NA'	'Andrena gallinula'	'Hymenoptera'	'Andrenidae'	'Andreninae'	'Andrenini'	'Andrena'	'Orandrena'	'NA'	'Warncke, 1975'
'TR-24-099'	'http://creativecommons.org/licenses/by/4.0/.'	'2025_Turkey_spring'	'PreservedSpecimen'	'Research collection of the Laboratory of Zoology'	'UMONS'	'TR-24-099'	'Guillaume Ghisbain, Denis Michez & Rémi Santerre'	1	'male'	'adult'	2025-04-28	2025	4	28	'net'	'Pelouse alpine'	'Türkiye'	'Mediterranean Region'	'Osmaniye'	'Dereobası'	1926	'36.96265'	'36.36852'	1000	'Andrena gallinula'	'Thomas J. Wood'	2025	'NA'	'Andrena gallinula'	'Hymenoptera'	'Andrenidae'	'Andreninae'	'Andrenini'	'Andrena'	'Orandrena'	'NA'	'Warncke, 1975'
'TR-24-101'	'http://creativecommons.org/licenses/by/4.0/.'	'2025_Turkey_spring'	'PreservedSpecimen'	'Research collection of the Laboratory of Zoology'	'UMONS'	'TR-24-101'	'Guillaume Ghisbain, Denis Michez & Rémi Santerre'	1	'male'	'adult'	2025-04-28	2025	4	28	'net'	'Pelouse alpine'	'Türkiye'	'Mediterranean Region'	'Osmaniye'	'Dereobası'	1926	'36.96265'	'36.36852'	1000	'Andrena gallinula'	'Thomas J. Wood'	2025	'NA'	'Andrena gallinula'	'Hymenoptera'	'Andrenidae'	'Andreninae'	'Andrenini'	'Andrena'	'Orandrena'	'NA'	'Warncke, 1975'
'TR-24-105'	'http://creativecommons.org/licenses/by/4.0/.'	'2025_Turkey_spring'	'PreservedSpecimen'	'Research collection of the Laboratory of Zoology'	'UMONS'	'TR-24-105'	'Guillaume Ghisbain, Denis Michez & Rémi Santerre'	1	'male'	'adult'	2025-04-28	2025	4	28	'net'	'Pelouse alpine'	'Türkiye'	'Mediterranean Region'	'Osmaniye'	'Dereobası'	1926	'36.96265'	'36.36852'	1000	'Andrena gallinula'	'Thomas J. Wood'	2025	'NA'	'Andrena gallinula'	'Hymenoptera'	'Andrenidae'	'Andreninae'	'Andrenini'	'Andrena'	'Orandrena'	'NA'	'Warncke, 1975'
'TR-24-109'	'http://creativecommons.org/licenses/by/4.0/.'	'2025_Turkey_spring'	'PreservedSpecimen'	'Research collection of the Laboratory of Zoology'	'UMONS'	'TR-24-109'	'Guillaume Ghisbain, Denis Michez & Rémi Santerre'	1	'male'	'adult'	2025-04-28	2025	4	28	'net'	'Pelouse alpine'	'Türkiye'	'Mediterranean Region'	'Osmaniye'	'Dereobası'	1926	'36.96265'	'36.36852'	1000	'Andrena gallinula'	'Thomas J. Wood'	2025	'NA'	'Andrena gallinula'	'Hymenoptera'	'Andrenidae'	'Andreninae'	'Andrenini'	'Andrena'	'Orandrena'	'NA'	'Warncke, 1975'
'TR-24-114'	'http://creativecommons.org/licenses/by/4.0/.'	'2025_Turkey_spring'	'PreservedSpecimen'	'Research collection of the Laboratory of Zoology'	'UMONS'	'TR-24-114'	'Guillaume Ghisbain, Denis Michez & Rémi Santerre'	1	'male'	'adult'	2025-04-28	2025	4	28	'net'	'Pelouse alpine'	'Türkiye'	'Mediterranean Region'	'Osmaniye'	'Dereobası'	1926	'36.96265'	'36.36852'	1000	'Andrena gallinula'	'Thomas J. Wood'	2025	'NA'	'Andrena gallinula'	'Hymenoptera'	'Andrenidae'	'Andreninae'	'Andrenini'	'Andrena'	'Orandrena'	'NA'	'Warncke, 1975'
'TR-24-120'	'http://creativecommons.org/licenses/by/4.0/.'	'2025_Turkey_spring'	'PreservedSpecimen'	'Research collection of the Laboratory of Zoology'	'UMONS'	'TR-24-120'	'Guillaume Ghisbain, Denis Michez & Rémi Santerre'	1	'male'	'adult'	2025-04-28	2025	4	28	'net'	'Pelouse alpine'	'Türkiye'	'Mediterranean Region'	'Osmaniye'	'Dereobası'	1926	'36.96265'	'36.36852'	1000	'Andrena gallinula'	'Thomas J. Wood'	2025	'NA'	'Andrena gallinula'	'Hymenoptera'	'Andrenidae'	'Andreninae'	'Andrenini'	'Andrena'	'Orandrena'	'NA'	'Warncke, 1975'
'TR-24-123'	'http://creativecommons.org/licenses/by/4.0/.'	'2025_Turkey_spring'	'PreservedSpecimen'	'Research collection of the Laboratory of Zoology'	'UMONS'	'TR-24-123'	'Guillaume Ghisbain, Denis Michez & Rémi Santerre'	1	'male'	'adult'	2025-04-28	2025	4	28	'net'	'Pelouse alpine'	'Türkiye'	'Mediterranean Region'	'Osmaniye'	'Dereobası'	1926	'36.96265'	'36.36852'	1000	'Andrena gallinula'	'Thomas J. Wood'	2025	'NA'	'Andrena gallinula'	'Hymenoptera'	'Andrenidae'	'Andreninae'	'Andrenini'	'Andrena'	'Orandrena'	'NA'	'Warncke, 1975'
'TR-24-139'	'http://creativecommons.org/licenses/by/4.0/.'	'2025_Turkey_spring'	'PreservedSpecimen'	'Research collection of the Laboratory of Zoology'	'UMONS'	'TR-24-139'	'Guillaume Ghisbain, Denis Michez & Rémi Santerre'	1	'male'	'adult'	2025-04-28	2025	4	28	'net'	'Pelouse alpine'	'Türkiye'	'Mediterranean Region'	'Osmaniye'	'Dereobası'	1926	'36.96265'	'36.36852'	1000	'Andrena gallinula'	'Thomas J. Wood'	2025	'NA'	'Andrena gallinula'	'Hymenoptera'	'Andrenidae'	'Andreninae'	'Andrenini'	'Andrena'	'Orandrena'	'NA'	'Warncke, 1975'
'TR-24-140'	'http://creativecommons.org/licenses/by/4.0/.'	'2025_Turkey_spring'	'PreservedSpecimen'	'Research collection of the Laboratory of Zoology'	'UMONS'	'TR-24-140'	'Guillaume Ghisbain, Denis Michez & Rémi Santerre'	1	'male'	'adult'	2025-04-28	2025	4	28	'net'	'Pelouse alpine'	'Türkiye'	'Mediterranean Region'	'Osmaniye'	'Dereobası'	1926	'36.96265'	'36.36852'	1000	'Andrena gallinula'	'Thomas J. Wood'	2025	'NA'	'Andrena gallinula'	'Hymenoptera'	'Andrenidae'	'Andreninae'	'Andrenini'	'Andrena'	'Orandrena'	'NA'	'Warncke, 1975'
'TR-24-146'	'http://creativecommons.org/licenses/by/4.0/.'	'2025_Turkey_spring'	'PreservedSpecimen'	'Research collection of the Laboratory of Zoology'	'UMONS'	'TR-24-146'	'Guillaume Ghisbain, Denis Michez & Rémi Santerre'	1	'male'	'adult'	2025-04-28	2025	4	28	'net'	'Pelouse alpine'	'Türkiye'	'Mediterranean Region'	'Osmaniye'	'Dereobası'	1926	'36.96265'	'36.36852'	1000	'Andrena gallinula'	'Thomas J. Wood'	2025	'NA'	'Andrena gallinula'	'Hymenoptera'	'Andrenidae'	'Andreninae'	'Andrenini'	'Andrena'	'Orandrena'	'NA'	'Warncke, 1975'
'TR-24-147'	'http://creativecommons.org/licenses/by/4.0/.'	'2025_Turkey_spring'	'PreservedSpecimen'	'Research collection of the Laboratory of Zoology'	'UMONS'	'TR-24-147'	'Guillaume Ghisbain, Denis Michez & Rémi Santerre'	1	'male'	'adult'	2025-04-28	2025	4	28	'net'	'Pelouse alpine'	'Türkiye'	'Mediterranean Region'	'Osmaniye'	'Dereobası'	1926	'36.96265'	'36.36852'	1000	'Andrena gallinula'	'Thomas J. Wood'	2025	'NA'	'Andrena gallinula'	'Hymenoptera'	'Andrenidae'	'Andreninae'	'Andrenini'	'Andrena'	'Orandrena'	'NA'	'Warncke, 1975'
'TR-24-159'	'http://creativecommons.org/licenses/by/4.0/.'	'2025_Turkey_spring'	'PreservedSpecimen'	'Research collection of the Laboratory of Zoology'	'UMONS'	'TR-24-159'	'Guillaume Ghisbain, Denis Michez & Rémi Santerre'	1	'male'	'adult'	2025-04-28	2025	4	28	'net'	'Pelouse alpine'	'Türkiye'	'Mediterranean Region'	'Osmaniye'	'Dereobası'	1926	'36.96265'	'36.36852'	1000	'Andrena gallinula'	'Thomas J. Wood'	2025	'NA'	'Andrena gallinula'	'Hymenoptera'	'Andrenidae'	'Andreninae'	'Andrenini'	'Andrena'	'Orandrena'	'NA'	'Warncke, 1975'
'TR-24-160'	'http://creativecommons.org/licenses/by/4.0/.'	'2025_Turkey_spring'	'PreservedSpecimen'	'Research collection of the Laboratory of Zoology'	'UMONS'	'TR-24-160'	'Guillaume Ghisbain, Denis Michez & Rémi Santerre'	1	'male'	'adult'	2025-04-28	2025	4	28	'net'	'Pelouse alpine'	'Türkiye'	'Mediterranean Region'	'Osmaniye'	'Dereobası'	1926	'36.96265'	'36.36852'	1000	'Andrena gallinula'	'Thomas J. Wood'	2025	'NA'	'Andrena gallinula'	'Hymenoptera'	'Andrenidae'	'Andreninae'	'Andrenini'	'Andrena'	'Orandrena'	'NA'	'Warncke, 1975'
'TR-24-164'	'http://creativecommons.org/licenses/by/4.0/.'	'2025_Turkey_spring'	'PreservedSpecimen'	'Research collection of the Laboratory of Zoology'	'UMONS'	'TR-24-164'	'Guillaume Ghisbain, Denis Michez & Rémi Santerre'	1	'male'	'adult'	2025-04-28	2025	4	28	'net'	'Pelouse alpine'	'Türkiye'	'Mediterranean Region'	'Osmaniye'	'Dereobası'	1926	'36.96265'	'36.36852'	1000	'Andrena gallinula'	'Thomas J. Wood'	2025	'NA'	'Andrena gallinula'	'Hymenoptera'	'Andrenidae'	'Andreninae'	'Andrenini'	'Andrena'	'Orandrena'	'NA'	'Warncke, 1975'
'TR-24-165'	'http://creativecommons.org/licenses/by/4.0/.'	'2025_Turkey_spring'	'PreservedSpecimen'	'Research collection of the Laboratory of Zoology'	'UMONS'	'TR-24-165'	'Guillaume Ghisbain, Denis Michez & Rémi Santerre'	1	'male'	'adult'	2025-04-28	2025	4	28	'net'	'Pelouse alpine'	'Türkiye'	'Mediterranean Region'	'Osmaniye'	'Dereobası'	1926	'36.96265'	'36.36852'	1000	'Andrena gallinula'	'Thomas J. Wood'	2025	'NA'	'Andrena gallinula'	'Hymenoptera'	'Andrenidae'	'Andreninae'	'Andrenini'	'Andrena'	'Orandrena'	'NA'	'Warncke, 1975'
'TR-24-168'	'http://creativecommons.org/licenses/by/4.0/.'	'2025_Turkey_spring'	'PreservedSpecimen'	'Research collection of the Laboratory of Zoology'	'UMONS'	'TR-24-168'	'Guillaume Ghisbain, Denis Michez & Rémi Santerre'	1	'male'	'adult'	2025-04-28	2025	4	28	'net'	'Pelouse alpine'	'Türkiye'	'Mediterranean Region'	'Osmaniye'	'Dereobası'	1926	'36.96265'	'36.36852'	1000	'Andrena gallinula'	'Thomas J. Wood'	2025	'NA'	'Andrena gallinula'	'Hymenoptera'	'Andrenidae'	'Andreninae'	'Andrenini'	'Andrena'	'Orandrena'	'NA'	'Warncke, 1975'
'TR-24-170'	'http://creativecommons.org/licenses/by/4.0/.'	'2025_Turkey_spring'	'PreservedSpecimen'	'Research collection of the Laboratory of Zoology'	'UMONS'	'TR-24-170'	'Guillaume Ghisbain, Denis Michez & Rémi Santerre'	1	'male'	'adult'	2025-04-28	2025	4	28	'net'	'Pelouse alpine'	'Türkiye'	'Mediterranean Region'	'Osmaniye'	'Dereobası'	1926	'36.96265'	'36.36852'	1000	'Andrena gallinula'	'Thomas J. Wood'	2025	'NA'	'Andrena gallinula'	'Hymenoptera'	'Andrenidae'	'Andreninae'	'Andrenini'	'Andrena'	'Orandrena'	'NA'	'Warncke, 1975'
'TR-24-176'	'http://creativecommons.org/licenses/by/4.0/.'	'2025_Turkey_spring'	'PreservedSpecimen'	'Research collection of Thomas J. Wood'	'NA'	'TR-24-176'	'Guillaume Ghisbain, Denis Michez & Rémi Santerre'	1	'male'	'adult'	2025-04-28	2025	4	28	'net'	'Pelouse alpine'	'Türkiye'	'Mediterranean Region'	'Osmaniye'	'Dereobası'	1926	'36.96265'	'36.36852'	1000	'Andrena gallinula'	'Thomas J. Wood'	2025	'NA'	'Andrena gallinula'	'Hymenoptera'	'Andrenidae'	'Andreninae'	'Andrenini'	'Andrena'	'Orandrena'	'NA'	'Warncke, 1975'
'TR-24-178'	'http://creativecommons.org/licenses/by/4.0/.'	'2025_Turkey_spring'	'PreservedSpecimen'	'Research collection of the Laboratory of Zoology'	'UMONS'	'TR-24-178'	'Guillaume Ghisbain, Denis Michez & Rémi Santerre'	1	'male'	'adult'	2025-04-28	2025	4	28	'net'	'Pelouse alpine'	'Türkiye'	'Mediterranean Region'	'Osmaniye'	'Dereobası'	1926	'36.96265'	'36.36852'	1000	'Andrena gallinula'	'Thomas J. Wood'	2025	'NA'	'Andrena gallinula'	'Hymenoptera'	'Andrenidae'	'Andreninae'	'Andrenini'	'Andrena'	'Orandrena'	'NA'	'Warncke, 1975'
'TR-24-182'	'http://creativecommons.org/licenses/by/4.0/.'	'2025_Turkey_spring'	'PreservedSpecimen'	'Research collection of the Laboratory of Zoology'	'UMONS'	'TR-24-182'	'Guillaume Ghisbain, Denis Michez & Rémi Santerre'	1	'male'	'adult'	2025-04-28	2025	4	28	'net'	'Pelouse alpine'	'Türkiye'	'Mediterranean Region'	'Osmaniye'	'Dereobası'	1926	'36.96265'	'36.36852'	1000	'Andrena gallinula'	'Thomas J. Wood'	2025	'NA'	'Andrena gallinula'	'Hymenoptera'	'Andrenidae'	'Andreninae'	'Andrenini'	'Andrena'	'Orandrena'	'NA'	'Warncke, 1975'
'TR-24-186'	'http://creativecommons.org/licenses/by/4.0/.'	'2025_Turkey_spring'	'PreservedSpecimen'	'Research collection of the Laboratory of Zoology'	'UMONS'	'TR-24-186'	'Guillaume Ghisbain, Denis Michez & Rémi Santerre'	1	'male'	'adult'	2025-04-28	2025	4	28	'net'	'Pelouse alpine'	'Türkiye'	'Mediterranean Region'	'Osmaniye'	'Dereobası'	1926	'36.96265'	'36.36852'	1000	'Andrena gallinula'	'Thomas J. Wood'	2025	'NA'	'Andrena gallinula'	'Hymenoptera'	'Andrenidae'	'Andreninae'	'Andrenini'	'Andrena'	'Orandrena'	'NA'	'Warncke, 1975'
'TR-24-204'	'http://creativecommons.org/licenses/by/4.0/.'	'2025_Turkey_spring'	'PreservedSpecimen'	'Research collection of the Laboratory of Zoology'	'UMONS'	'TR-24-204'	'Guillaume Ghisbain, Denis Michez & Rémi Santerre'	1	'male'	'adult'	2025-04-28	2025	4	28	'net'	'Pelouse alpine'	'Türkiye'	'Mediterranean Region'	'Osmaniye'	'Dereobası'	1926	'36.96265'	'36.36852'	1000	'Andrena gallinula'	'Thomas J. Wood'	2025	'NA'	'Andrena gallinula'	'Hymenoptera'	'Andrenidae'	'Andreninae'	'Andrenini'	'Andrena'	'Orandrena'	'NA'	'Warncke, 1975'
'TR-24-209'	'http://creativecommons.org/licenses/by/4.0/.'	'2025_Turkey_spring'	'PreservedSpecimen'	'Research collection of Thomas J. Wood'	'NA'	'TR-24-209'	'Guillaume Ghisbain, Denis Michez & Rémi Santerre'	1	'male'	'adult'	2025-04-28	2025	4	28	'net'	'Pelouse alpine'	'Türkiye'	'Mediterranean Region'	'Osmaniye'	'Dereobası'	1926	'36.96265'	'36.36852'	1000	'Andrena gallinula'	'Thomas J. Wood'	2025	'NA'	'Andrena gallinula'	'Hymenoptera'	'Andrenidae'	'Andreninae'	'Andrenini'	'Andrena'	'Orandrena'	'NA'	'Warncke, 1975'
'TR-24-216'	'http://creativecommons.org/licenses/by/4.0/.'	'2025_Turkey_spring'	'PreservedSpecimen'	'Research collection of the Laboratory of Zoology'	'UMONS'	'TR-24-216'	'Guillaume Ghisbain, Denis Michez & Rémi Santerre'	1	'male'	'adult'	2025-04-28	2025	4	28	'net'	'Pelouse alpine'	'Türkiye'	'Mediterranean Region'	'Osmaniye'	'Dereobası'	1926	'36.96265'	'36.36852'	1000	'Andrena gallinula'	'Thomas J. Wood'	2025	'NA'	'Andrena gallinula'	'Hymenoptera'	'Andrenidae'	'Andreninae'	'Andrenini'	'Andrena'	'Orandrena'	'NA'	'Warncke, 1975'
'TR-24-219'	'http://creativecommons.org/licenses/by/4.0/.'	'2025_Turkey_spring'	'PreservedSpecimen'	'Research collection of the Laboratory of Zoology'	'UMONS'	'TR-24-219'	'Guillaume Ghisbain, Denis Michez & Rémi Santerre'	1	'male'	'adult'	2025-04-28	2025	4	28	'net'	'Pelouse alpine'	'Türkiye'	'Mediterranean Region'	'Osmaniye'	'Dereobası'	1926	'36.96265'	'36.36852'	1000	'Andrena gallinula'	'Thomas J. Wood'	2025	'NA'	'Andrena gallinula'	'Hymenoptera'	'Andrenidae'	'Andreninae'	'Andrenini'	'Andrena'	'Orandrena'	'NA'	'Warncke, 1975'
'TR-24-223'	'http://creativecommons.org/licenses/by/4.0/.'	'2025_Turkey_spring'	'PreservedSpecimen'	'Research collection of the Laboratory of Zoology'	'UMONS'	'TR-24-223'	'Guillaume Ghisbain, Denis Michez & Rémi Santerre'	1	'male'	'adult'	2025-04-28	2025	4	28	'net'	'Pelouse alpine'	'Türkiye'	'Mediterranean Region'	'Osmaniye'	'Dereobası'	1926	'36.96265'	'36.36852'	1000	'Andrena gallinula'	'Thomas J. Wood'	2025	'NA'	'Andrena gallinula'	'Hymenoptera'	'Andrenidae'	'Andreninae'	'Andrenini'	'Andrena'	'Orandrena'	'NA'	'Warncke, 1975'
'TR-24-231'	'http://creativecommons.org/licenses/by/4.0/.'	'2025_Turkey_spring'	'PreservedSpecimen'	'Research collection of the Laboratory of Zoology'	'UMONS'	'TR-24-231'	'Guillaume Ghisbain, Denis Michez & Rémi Santerre'	1	'male'	'adult'	2025-04-28	2025	4	28	'net'	'Pelouse alpine'	'Türkiye'	'Mediterranean Region'	'Osmaniye'	'Dereobası'	1926	'36.96265'	'36.36852'	1000	'Andrena gallinula'	'Thomas J. Wood'	2025	'NA'	'Andrena gallinula'	'Hymenoptera'	'Andrenidae'	'Andreninae'	'Andrenini'	'Andrena'	'Orandrena'	'NA'	'Warncke, 1975'
'TR-24-236'	'http://creativecommons.org/licenses/by/4.0/.'	'2025_Turkey_spring'	'PreservedSpecimen'	'Research collection of the Laboratory of Zoology'	'UMONS'	'TR-24-236'	'Guillaume Ghisbain, Denis Michez & Rémi Santerre'	1	'male'	'adult'	2025-04-28	2025	4	28	'net'	'Pelouse alpine'	'Türkiye'	'Mediterranean Region'	'Osmaniye'	'Dereobası'	1926	'36.96265'	'36.36852'	1000	'Andrena gallinula'	'Thomas J. Wood'	2025	'NA'	'Andrena gallinula'	'Hymenoptera'	'Andrenidae'	'Andreninae'	'Andrenini'	'Andrena'	'Orandrena'	'NA'	'Warncke, 1975'
'TR-16-027'	'http://creativecommons.org/licenses/by/4.0/.'	'2025_Turkey_spring'	'PreservedSpecimen'	'Research collection of the Laboratory of Zoology'	'UMONS'	'TR-16-027'	'Guillaume Ghisbain, Denis Michez & Rémi Santerre'	1	'female'	'adult'	2025-04-25	2025	4	25	'net'	'Salt Marsh'	'Türkiye'	'Mediterranean Region'	'Mersin'	'Sökün'	1	'36.29967'	'33.99121'	2000	'Andrena hesperia/glandaria'	'Thomas J. Wood'	2025	'NA'	'Andrena glandaria'	'Hymenoptera'	'Andrenidae'	'Andreninae'	'Andrenini'	'Andrena'	'Chrysandrena'	'NA'	'Warncke, 1975'
'TR-34-005'	'http://creativecommons.org/licenses/by/4.0/.'	'2025_Turkey_spring'	'PreservedSpecimen'	'Research collection of the Laboratory of Zoology'	'UMONS'	'TR-34-005'	'Guillaume Ghisbain, Denis Michez & Rémi Santerre'	1	'female'	'adult'	2025-05-01	2025	5	1	'net'	'Maison abandonnée, jardin olivier, close from beach'	'Türkiye'	'Mediterranean Region'	'Mersin'	'Taşucu'	5	'36.3176'	'33.89171'	50	'Andrena hesperia/glandaria'	'Thomas J. Wood'	2025	'NA'	'Andrena glandaria'	'Hymenoptera'	'Andrenidae'	'Andreninae'	'Andrenini'	'Andrena'	'Chrysandrena'	'NA'	'Warncke, 1975'
'TR-34-006'	'http://creativecommons.org/licenses/by/4.0/.'	'2025_Turkey_spring'	'PreservedSpecimen'	'Research collection of the Laboratory of Zoology'	'UMONS'	'TR-34-006'	'Guillaume Ghisbain, Denis Michez & Rémi Santerre'	1	'female'	'adult'	2025-05-01	2025	5	1	'net'	'Maison abandonnée, jardin olivier, close from beach'	'Türkiye'	'Mediterranean Region'	'Mersin'	'Taşucu'	5	'36.3176'	'33.89171'	50	'Andrena hesperia/glandaria'	'Thomas J. Wood'	2025	'NA'	'Andrena glandaria'	'Hymenoptera'	'Andrenidae'	'Andreninae'	'Andrenini'	'Andrena'	'Chrysandrena'	'NA'	'Warncke, 1975'
'TR-34-012'	'http://creativecommons.org/licenses/by/4.0/.'	'2025_Turkey_spring'	'PreservedSpecimen'	'Research collection of the Laboratory of Zoology'	'UMONS'	'TR-34-012'	'Guillaume Ghisbain, Denis Michez & Rémi Santerre'	1	'female'	'adult'	2025-05-01	2025	5	1	'net'	'Maison abandonnée, jardin olivier, close from beach'	'Türkiye'	'Mediterranean Region'	'Mersin'	'Taşucu'	5	'36.3176'	'33.89171'	50	'Andrena hesperia/glandaria'	'Thomas J. Wood'	2025	'NA'	'Andrena glandaria'	'Hymenoptera'	'Andrenidae'	'Andreninae'	'Andrenini'	'Andrena'	'Chrysandrena'	'NA'	'Warncke, 1975'
'TR-34-016'	'http://creativecommons.org/licenses/by/4.0/.'	'2025_Turkey_spring'	'PreservedSpecimen'	'Research collection of the Laboratory of Zoology'	'UMONS'	'TR-34-016'	'Guillaume Ghisbain, Denis Michez & Rémi Santerre'	1	'female'	'adult'	2025-05-01	2025	5	1	'net'	'Maison abandonnée, jardin olivier, close from beach'	'Türkiye'	'Mediterranean Region'	'Mersin'	'Taşucu'	5	'36.3176'	'33.89171'	50	'Andrena hesperia/glandaria'	'Thomas J. Wood'	2025	'NA'	'Andrena glandaria'	'Hymenoptera'	'Andrenidae'	'Andreninae'	'Andrenini'	'Andrena'	'Chrysandrena'	'NA'	'Warncke, 1975'
'TR-34-017'	'http://creativecommons.org/licenses/by/4.0/.'	'2025_Turkey_spring'	'PreservedSpecimen'	'Research collection of the Laboratory of Zoology'	'UMONS'	'TR-34-017'	'Guillaume Ghisbain, Denis Michez & Rémi Santerre'	1	'female'	'adult'	2025-05-01	2025	5	1	'net'	'Maison abandonnée, jardin olivier, close from beach'	'Türkiye'	'Mediterranean Region'	'Mersin'	'Taşucu'	5	'36.3176'	'33.89171'	50	'Andrena hesperia/glandaria'	'Thomas J. Wood'	2025	'NA'	'Andrena glandaria'	'Hymenoptera'	'Andrenidae'	'Andreninae'	'Andrenini'	'Andrena'	'Chrysandrena'	'NA'	'Warncke, 1975'
'TR-34-020'	'http://creativecommons.org/licenses/by/4.0/.'	'2025_Turkey_spring'	'PreservedSpecimen'	'Research collection of the Laboratory of Zoology'	'UMONS'	'TR-34-020'	'Guillaume Ghisbain, Denis Michez & Rémi Santerre'	1	'female'	'adult'	2025-05-01	2025	5	1	'net'	'Maison abandonnée, jardin olivier, close from beach'	'Türkiye'	'Mediterranean Region'	'Mersin'	'Taşucu'	5	'36.3176'	'33.89171'	50	'Andrena hesperia/glandaria'	'Thomas J. Wood'	2025	'NA'	'Andrena glandaria'	'Hymenoptera'	'Andrenidae'	'Andreninae'	'Andrenini'	'Andrena'	'Chrysandrena'	'NA'	'Warncke, 1975'
'TR-34-036'	'http://creativecommons.org/licenses/by/4.0/.'	'2025_Turkey_spring'	'PreservedSpecimen'	'Research collection of the Laboratory of Zoology'	'UMONS'	'TR-34-036'	'Guillaume Ghisbain, Denis Michez & Rémi Santerre'	1	'female'	'adult'	2025-05-01	2025	5	1	'net'	'Maison abandonnée, jardin olivier, close from beach'	'Türkiye'	'Mediterranean Region'	'Mersin'	'Taşucu'	5	'36.3176'	'33.89171'	50	'Andrena hesperia/glandaria'	'Thomas J. Wood'	2025	'NA'	'Andrena glandaria'	'Hymenoptera'	'Andrenidae'	'Andreninae'	'Andrenini'	'Andrena'	'Chrysandrena'	'NA'	'Warncke, 1975'
'TR-34-037'	'http://creativecommons.org/licenses/by/4.0/.'	'2025_Turkey_spring'	'PreservedSpecimen'	'Research collection of the Laboratory of Zoology'	'UMONS'	'TR-34-037'	'Guillaume Ghisbain, Denis Michez & Rémi Santerre'	1	'female'	'adult'	2025-05-01	2025	5	1	'net'	'Maison abandonnée, jardin olivier, close from beach'	'Türkiye'	'Mediterranean Region'	'Mersin'	'Taşucu'	5	'36.3176'	'33.89171'	50	'Andrena hesperia/glandaria'	'Thomas J. Wood'	2025	'NA'	'Andrena glandaria'	'Hymenoptera'	'Andrenidae'	'Andreninae'	'Andrenini'	'Andrena'	'Chrysandrena'	'NA'	'Warncke, 1975'
'TR-34-041'	'http://creativecommons.org/licenses/by/4.0/.'	'2025_Turkey_spring'	'PreservedSpecimen'	'Research collection of the Laboratory of Zoology'	'UMONS'	'TR-34-041'	'Guillaume Ghisbain, Denis Michez & Rémi Santerre'	1	'female'	'adult'	2025-05-01	2025	5	1	'net'	'Maison abandonnée, jardin olivier, close from beach'	'Türkiye'	'Mediterranean Region'	'Mersin'	'Taşucu'	5	'36.3176'	'33.89171'	50	'Andrena hesperia/glandaria'	'Thomas J. Wood'	2025	'NA'	'Andrena glandaria'	'Hymenoptera'	'Andrenidae'	'Andreninae'	'Andrenini'	'Andrena'	'Chrysandrena'	'NA'	'Warncke, 1975'
'TR-34-050'	'http://creativecommons.org/licenses/by/4.0/.'	'2025_Turkey_spring'	'PreservedSpecimen'	'Research collection of the Laboratory of Zoology'	'UMONS'	'TR-34-050'	'Guillaume Ghisbain, Denis Michez & Rémi Santerre'	1	'female'	'adult'	2025-05-01	2025	5	1	'net'	'Maison abandonnée, jardin olivier, close from beach'	'Türkiye'	'Mediterranean Region'	'Mersin'	'Taşucu'	5	'36.3176'	'33.89171'	50	'Andrena hesperia/glandaria'	'Thomas J. Wood'	2025	'NA'	'Andrena glandaria'	'Hymenoptera'	'Andrenidae'	'Andreninae'	'Andrenini'	'Andrena'	'Chrysandrena'	'NA'	'Warncke, 1975'
'TR-34-051'	'http://creativecommons.org/licenses/by/4.0/.'	'2025_Turkey_spring'	'PreservedSpecimen'	'Research collection of the Laboratory of Zoology'	'UMONS'	'TR-34-051'	'Guillaume Ghisbain, Denis Michez & Rémi Santerre'	1	'female'	'adult'	2025-05-01	2025	5	1	'net'	'Maison abandonnée, jardin olivier, close from beach'	'Türkiye'	'Mediterranean Region'	'Mersin'	'Taşucu'	5	'36.3176'	'33.89171'	50	'Andrena hesperia/glandaria'	'Thomas J. Wood'	2025	'NA'	'Andrena glandaria'	'Hymenoptera'	'Andrenidae'	'Andreninae'	'Andrenini'	'Andrena'	'Chrysandrena'	'NA'	'Warncke, 1975'
'TR-34-052'	'http://creativecommons.org/licenses/by/4.0/.'	'2025_Turkey_spring'	'PreservedSpecimen'	'Research collection of the Laboratory of Zoology'	'UMONS'	'TR-34-052'	'Guillaume Ghisbain, Denis Michez & Rémi Santerre'	1	'female'	'adult'	2025-05-01	2025	5	1	'net'	'Maison abandonnée, jardin olivier, close from beach'	'Türkiye'	'Mediterranean Region'	'Mersin'	'Taşucu'	5	'36.3176'	'33.89171'	50	'Andrena hesperia/glandaria'	'Thomas J. Wood'	2025	'NA'	'Andrena glandaria'	'Hymenoptera'	'Andrenidae'	'Andreninae'	'Andrenini'	'Andrena'	'Chrysandrena'	'NA'	'Warncke, 1975'
'TR-34-060'	'http://creativecommons.org/licenses/by/4.0/.'	'2025_Turkey_spring'	'PreservedSpecimen'	'Research collection of the Laboratory of Zoology'	'UMONS'	'TR-34-060'	'Guillaume Ghisbain, Denis Michez & Rémi Santerre'	1	'female'	'adult'	2025-05-01	2025	5	1	'net'	'Maison abandonnée, jardin olivier, close from beach'	'Türkiye'	'Mediterranean Region'	'Mersin'	'Taşucu'	5	'36.3176'	'33.89171'	50	'Andrena hesperia/glandaria'	'Thomas J. Wood'	2025	'NA'	'Andrena glandaria'	'Hymenoptera'	'Andrenidae'	'Andreninae'	'Andrenini'	'Andrena'	'Chrysandrena'	'NA'	'Warncke, 1975'
'TR-34-093'	'http://creativecommons.org/licenses/by/4.0/.'	'2025_Turkey_spring'	'PreservedSpecimen'	'Research collection of the Laboratory of Zoology'	'UMONS'	'TR-34-093'	'Guillaume Ghisbain, Denis Michez & Rémi Santerre'	1	'female'	'adult'	2025-05-01	2025	5	1	'net'	'Maison abandonnée, jardin olivier, close from beach'	'Türkiye'	'Mediterranean Region'	'Mersin'	'Taşucu'	5	'36.3176'	'33.89171'	50	'Andrena hesperia/glandaria'	'Thomas J. Wood'	2025	'NA'	'Andrena glandaria'	'Hymenoptera'	'Andrenidae'	'Andreninae'	'Andrenini'	'Andrena'	'Chrysandrena'	'NA'	'Warncke, 1975'
'TR-34-096'	'http://creativecommons.org/licenses/by/4.0/.'	'2025_Turkey_spring'	'PreservedSpecimen'	'Research collection of the Laboratory of Zoology'	'UMONS'	'TR-34-096'	'Guillaume Ghisbain, Denis Michez & Rémi Santerre'	1	'female'	'adult'	2025-05-01	2025	5	1	'net'	'Maison abandonnée, jardin olivier, close from beach'	'Türkiye'	'Mediterranean Region'	'Mersin'	'Taşucu'	5	'36.3176'	'33.89171'	50	'Andrena hesperia/glandaria'	'Thomas J. Wood'	2025	'NA'	'Andrena glandaria'	'Hymenoptera'	'Andrenidae'	'Andreninae'	'Andrenini'	'Andrena'	'Chrysandrena'	'NA'	'Warncke, 1975'
'TR-34-100'	'http://creativecommons.org/licenses/by/4.0/.'	'2025_Turkey_spring'	'PreservedSpecimen'	'Research collection of the Laboratory of Zoology'	'UMONS'	'TR-34-100'	'Guillaume Ghisbain, Denis Michez & Rémi Santerre'	1	'female'	'adult'	2025-05-01	2025	5	1	'net'	'Maison abandonnée, jardin olivier, close from beach'	'Türkiye'	'Mediterranean Region'	'Mersin'	'Taşucu'	5	'36.3176'	'33.89171'	50	'Andrena hesperia/glandaria'	'Thomas J. Wood'	2025	'NA'	'Andrena glandaria'	'Hymenoptera'	'Andrenidae'	'Andreninae'	'Andrenini'	'Andrena'	'Chrysandrena'	'NA'	'Warncke, 1975'
'TR-35-029'	'http://creativecommons.org/licenses/by/4.0/.'	'2025_Turkey_spring'	'PreservedSpecimen'	'Research collection of the Laboratory of Zoology'	'UMONS'	'TR-35-029'	'Guillaume Ghisbain, Denis Michez & Rémi Santerre'	1	'female'	'adult'	2025-05-01	2025	5	1	'net'	'Salt Marsh'	'Türkiye'	'Mediterranean Region'	'Mersin'	'Taşucu'	3	'36.30151'	'33.92306'	500	'Andrena hesperia/glandaria'	'Thomas J. Wood'	2025	'NA'	'Andrena glandaria'	'Hymenoptera'	'Andrenidae'	'Andreninae'	'Andrenini'	'Andrena'	'Chrysandrena'	'NA'	'Warncke, 1975'
'TR-35-033'	'http://creativecommons.org/licenses/by/4.0/.'	'2025_Turkey_spring'	'PreservedSpecimen'	'Research collection of the Laboratory of Zoology'	'UMONS'	'TR-35-033'	'Guillaume Ghisbain, Denis Michez & Rémi Santerre'	1	'female'	'adult'	2025-05-01	2025	5	1	'net'	'Salt Marsh'	'Türkiye'	'Mediterranean Region'	'Mersin'	'Taşucu'	3	'36.30151'	'33.92306'	500	'Andrena hesperia/glandaria'	'Thomas J. Wood'	2025	'NA'	'Andrena glandaria'	'Hymenoptera'	'Andrenidae'	'Andreninae'	'Andrenini'	'Andrena'	'Chrysandrena'	'NA'	'Warncke, 1975'
'TR-35-038'	'http://creativecommons.org/licenses/by/4.0/.'	'2025_Turkey_spring'	'PreservedSpecimen'	'Research collection of the Laboratory of Zoology'	'UMONS'	'TR-35-038'	'Guillaume Ghisbain, Denis Michez & Rémi Santerre'	1	'female'	'adult'	2025-05-01	2025	5	1	'net'	'Salt Marsh'	'Türkiye'	'Mediterranean Region'	'Mersin'	'Taşucu'	3	'36.30151'	'33.92306'	500	'Andrena hesperia/glandaria'	'Thomas J. Wood'	2025	'NA'	'Andrena glandaria'	'Hymenoptera'	'Andrenidae'	'Andreninae'	'Andrenini'	'Andrena'	'Chrysandrena'	'NA'	'Warncke, 1975'
'TR-35-087'	'http://creativecommons.org/licenses/by/4.0/.'	'2025_Turkey_spring'	'PreservedSpecimen'	'Research collection of the Laboratory of Zoology'	'UMONS'	'TR-35-087'	'Guillaume Ghisbain, Denis Michez & Rémi Santerre'	1	'female'	'adult'	2025-05-01	2025	5	1	'net'	'Salt Marsh'	'Türkiye'	'Mediterranean Region'	'Mersin'	'Taşucu'	3	'36.30151'	'33.92306'	500	'Andrena hesperia/glandaria'	'Thomas J. Wood'	2025	'NA'	'Andrena glandaria'	'Hymenoptera'	'Andrenidae'	'Andreninae'	'Andrenini'	'Andrena'	'Chrysandrena'	'NA'	'Warncke, 1975'
'TR-36-011'	'http://creativecommons.org/licenses/by/4.0/.'	'2025_Turkey_spring'	'PreservedSpecimen'	'Research collection of the Laboratory of Zoology'	'UMONS'	'TR-36-011'	'Guillaume Ghisbain, Denis Michez & Rémi Santerre'	1	'female'	'adult'	2025-05-01	2025	5	1	'net'	'nature reserve close from beach'	'Türkiye'	'Mediterranean Region'	'Mersin'	'Işıklı'	90	'36.21828'	'33.70876'	150	'Andrena hesperia/glandaria'	'Thomas J. Wood'	2025	'NA'	'Andrena glandaria'	'Hymenoptera'	'Andrenidae'	'Andreninae'	'Andrenini'	'Andrena'	'Chrysandrena'	'NA'	'Warncke, 1975'
'TR-36-012'	'http://creativecommons.org/licenses/by/4.0/.'	'2025_Turkey_spring'	'PreservedSpecimen'	'Research collection of the Laboratory of Zoology'	'UMONS'	'TR-36-012'	'Guillaume Ghisbain, Denis Michez & Rémi Santerre'	1	'female'	'adult'	2025-05-01	2025	5	1	'net'	'nature reserve close from beach'	'Türkiye'	'Mediterranean Region'	'Mersin'	'Işıklı'	90	'36.21828'	'33.70876'	150	'Andrena hesperia/glandaria'	'Thomas J. Wood'	2025	'NA'	'Andrena glandaria'	'Hymenoptera'	'Andrenidae'	'Andreninae'	'Andrenini'	'Andrena'	'Chrysandrena'	'NA'	'Warncke, 1975'
'TR-36-013'	'http://creativecommons.org/licenses/by/4.0/.'	'2025_Turkey_spring'	'PreservedSpecimen'	'Research collection of the Laboratory of Zoology'	'UMONS'	'TR-36-013'	'Guillaume Ghisbain, Denis Michez & Rémi Santerre'	1	'female'	'adult'	2025-05-01	2025	5	1	'net'	'nature reserve close from beach'	'Türkiye'	'Mediterranean Region'	'Mersin'	'Işıklı'	90	'36.21828'	'33.70876'	150	'Andrena hesperia/glandaria'	'Thomas J. Wood'	2025	'NA'	'Andrena glandaria'	'Hymenoptera'	'Andrenidae'	'Andreninae'	'Andrenini'	'Andrena'	'Chrysandrena'	'NA'	'Warncke, 1975'
'TR-36-016'	'http://creativecommons.org/licenses/by/4.0/.'	'2025_Turkey_spring'	'PreservedSpecimen'	'Research collection of the Laboratory of Zoology'	'UMONS'	'TR-36-016'	'Guillaume Ghisbain, Denis Michez & Rémi Santerre'	1	'female'	'adult'	2025-05-01	2025	5	1	'net'	'nature reserve close from beach'	'Türkiye'	'Mediterranean Region'	'Mersin'	'Işıklı'	90	'36.21828'	'33.70876'	150	'Andrena hesperia/glandaria'	'Thomas J. Wood'	2025	'NA'	'Andrena glandaria'	'Hymenoptera'	'Andrenidae'	'Andreninae'	'Andrenini'	'Andrena'	'Chrysandrena'	'NA'	'Warncke, 1975'
'TR-24-009'	'http://creativecommons.org/licenses/by/4.0/.'	'2025_Turkey_spring'	'PreservedSpecimen'	'Research collection of the Laboratory of Zoology'	'UMONS'	'TR-24-009'	'Guillaume Ghisbain, Denis Michez & Rémi Santerre'	1	'male'	'adult'	2025-04-28	2025	4	28	'net'	'Pelouse alpine'	'Türkiye'	'Mediterranean Region'	'Osmaniye'	'Dereobası'	1926	'36.96265'	'36.36852'	1000	'Andrena hesperia/glandaria'	'Thomas J. Wood'	2025	'NA'	'Andrena glandaria'	'Hymenoptera'	'Andrenidae'	'Andreninae'	'Andrenini'	'Andrena'	'Chrysandrena'	'NA'	'Warncke, 1975'
'TR-24-064'	'http://creativecommons.org/licenses/by/4.0/.'	'2025_Turkey_spring'	'PreservedSpecimen'	'Research collection of the Laboratory of Zoology'	'UMONS'	'TR-24-064'	'Guillaume Ghisbain, Denis Michez & Rémi Santerre'	1	'male'	'adult'	2025-04-28	2025	4	28	'net'	'Pelouse alpine'	'Türkiye'	'Mediterranean Region'	'Osmaniye'	'Dereobası'	1926	'36.96265'	'36.36852'	1000	'Andrena hesperia/glandaria'	'Thomas J. Wood'	2025	'NA'	'Andrena glandaria'	'Hymenoptera'	'Andrenidae'	'Andreninae'	'Andrenini'	'Andrena'	'Chrysandrena'	'NA'	'Warncke, 1975'
'TR-34-025'	'http://creativecommons.org/licenses/by/4.0/.'	'2025_Turkey_spring'	'PreservedSpecimen'	'Research collection of the Laboratory of Zoology'	'UMONS'	'TR-34-025'	'Guillaume Ghisbain, Denis Michez & Rémi Santerre'	1	'male'	'adult'	2025-05-01	2025	5	1	'net'	'Maison abandonnée, jardin olivier, close from beach'	'Türkiye'	'Mediterranean Region'	'Mersin'	'Taşucu'	5	'36.3176'	'33.89171'	50	'Andrena hesperia/glandaria'	'Thomas J. Wood'	2025	'NA'	'Andrena glandaria'	'Hymenoptera'	'Andrenidae'	'Andreninae'	'Andrenini'	'Andrena'	'Chrysandrena'	'NA'	'Warncke, 1975'
'TR-34-089'	'http://creativecommons.org/licenses/by/4.0/.'	'2025_Turkey_spring'	'PreservedSpecimen'	'Research collection of the Laboratory of Zoology'	'UMONS'	'TR-34-089'	'Guillaume Ghisbain, Denis Michez & Rémi Santerre'	1	'male'	'adult'	2025-05-01	2025	5	1	'net'	'Maison abandonnée, jardin olivier, close from beach'	'Türkiye'	'Mediterranean Region'	'Mersin'	'Taşucu'	5	'36.3176'	'33.89171'	50	'Andrena hesperia/glandaria'	'Thomas J. Wood'	2025	'NA'	'Andrena glandaria'	'Hymenoptera'	'Andrenidae'	'Andreninae'	'Andrenini'	'Andrena'	'Chrysandrena'	'NA'	'Warncke, 1975'
'TR-35-015'	'http://creativecommons.org/licenses/by/4.0/.'	'2025_Turkey_spring'	'PreservedSpecimen'	'Research collection of the Laboratory of Zoology'	'UMONS'	'TR-35-015'	'Guillaume Ghisbain, Denis Michez & Rémi Santerre'	1	'male'	'adult'	2025-05-01	2025	5	1	'net'	'Salt Marsh'	'Türkiye'	'Mediterranean Region'	'Mersin'	'Taşucu'	3	'36.30151'	'33.92306'	500	'Andrena hesperia/glandaria'	'Thomas J. Wood'	2025	'NA'	'Andrena glandaria'	'Hymenoptera'	'Andrenidae'	'Andreninae'	'Andrenini'	'Andrena'	'Chrysandrena'	'NA'	'Warncke, 1975'
'TR-35-017'	'http://creativecommons.org/licenses/by/4.0/.'	'2025_Turkey_spring'	'PreservedSpecimen'	'Research collection of the Laboratory of Zoology'	'UMONS'	'TR-35-017'	'Guillaume Ghisbain, Denis Michez & Rémi Santerre'	1	'male'	'adult'	2025-05-01	2025	5	1	'net'	'Salt Marsh'	'Türkiye'	'Mediterranean Region'	'Mersin'	'Taşucu'	3	'36.30151'	'33.92306'	500	'Andrena hesperia/glandaria'	'Thomas J. Wood'	2025	'NA'	'Andrena glandaria'	'Hymenoptera'	'Andrenidae'	'Andreninae'	'Andrenini'	'Andrena'	'Chrysandrena'	'NA'	'Warncke, 1975'
'TR-35-025'	'http://creativecommons.org/licenses/by/4.0/.'	'2025_Turkey_spring'	'PreservedSpecimen'	'Research collection of the Laboratory of Zoology'	'UMONS'	'TR-35-025'	'Guillaume Ghisbain, Denis Michez & Rémi Santerre'	1	'male'	'adult'	2025-05-01	2025	5	1	'net'	'Salt Marsh'	'Türkiye'	'Mediterranean Region'	'Mersin'	'Taşucu'	3	'36.30151'	'33.92306'	500	'Andrena hesperia/glandaria'	'Thomas J. Wood'	2025	'NA'	'Andrena glandaria'	'Hymenoptera'	'Andrenidae'	'Andreninae'	'Andrenini'	'Andrena'	'Chrysandrena'	'NA'	'Warncke, 1975'
'TR-35-037'	'http://creativecommons.org/licenses/by/4.0/.'	'2025_Turkey_spring'	'PreservedSpecimen'	'Research collection of the Laboratory of Zoology'	'UMONS'	'TR-35-037'	'Guillaume Ghisbain, Denis Michez & Rémi Santerre'	1	'male'	'adult'	2025-05-01	2025	5	1	'net'	'Salt Marsh'	'Türkiye'	'Mediterranean Region'	'Mersin'	'Taşucu'	3	'36.30151'	'33.92306'	500	'Andrena hesperia/glandaria'	'Thomas J. Wood'	2025	'NA'	'Andrena glandaria'	'Hymenoptera'	'Andrenidae'	'Andreninae'	'Andrenini'	'Andrena'	'Chrysandrena'	'NA'	'Warncke, 1975'
'TR-35-066'	'http://creativecommons.org/licenses/by/4.0/.'	'2025_Turkey_spring'	'PreservedSpecimen'	'Research collection of the Laboratory of Zoology'	'UMONS'	'TR-35-066'	'Guillaume Ghisbain, Denis Michez & Rémi Santerre'	1	'male'	'adult'	2025-05-01	2025	5	1	'net'	'Salt Marsh'	'Türkiye'	'Mediterranean Region'	'Mersin'	'Taşucu'	3	'36.30151'	'33.92306'	500	'Andrena hesperia/glandaria'	'Thomas J. Wood'	2025	'NA'	'Andrena glandaria'	'Hymenoptera'	'Andrenidae'	'Andreninae'	'Andrenini'	'Andrena'	'Chrysandrena'	'NA'	'Warncke, 1975'
'TR-35-072'	'http://creativecommons.org/licenses/by/4.0/.'	'2025_Turkey_spring'	'PreservedSpecimen'	'Research collection of the Laboratory of Zoology'	'UMONS'	'TR-35-072'	'Guillaume Ghisbain, Denis Michez & Rémi Santerre'	1	'male'	'adult'	2025-05-01	2025	5	1	'net'	'Salt Marsh'	'Türkiye'	'Mediterranean Region'	'Mersin'	'Taşucu'	3	'36.30151'	'33.92306'	500	'Andrena hesperia/glandaria'	'Thomas J. Wood'	2025	'NA'	'Andrena glandaria'	'Hymenoptera'	'Andrenidae'	'Andreninae'	'Andrenini'	'Andrena'	'Chrysandrena'	'NA'	'Warncke, 1975'
'TR-35-073'	'http://creativecommons.org/licenses/by/4.0/.'	'2025_Turkey_spring'	'PreservedSpecimen'	'Research collection of the Laboratory of Zoology'	'UMONS'	'TR-35-073'	'Guillaume Ghisbain, Denis Michez & Rémi Santerre'	1	'male'	'adult'	2025-05-01	2025	5	1	'net'	'Salt Marsh'	'Türkiye'	'Mediterranean Region'	'Mersin'	'Taşucu'	3	'36.30151'	'33.92306'	500	'Andrena hesperia/glandaria'	'Thomas J. Wood'	2025	'NA'	'Andrena glandaria'	'Hymenoptera'	'Andrenidae'	'Andreninae'	'Andrenini'	'Andrena'	'Chrysandrena'	'NA'	'Warncke, 1975'
'TR-35-091'	'http://creativecommons.org/licenses/by/4.0/.'	'2025_Turkey_spring'	'PreservedSpecimen'	'Research collection of the Laboratory of Zoology'	'UMONS'	'TR-35-091'	'Guillaume Ghisbain, Denis Michez & Rémi Santerre'	1	'male'	'adult'	2025-05-01	2025	5	1	'net'	'Salt Marsh'	'Türkiye'	'Mediterranean Region'	'Mersin'	'Taşucu'	3	'36.30151'	'33.92306'	500	'Andrena hesperia/glandaria'	'Thomas J. Wood'	2025	'NA'	'Andrena glandaria'	'Hymenoptera'	'Andrenidae'	'Andreninae'	'Andrenini'	'Andrena'	'Chrysandrena'	'NA'	'Warncke, 1975'
'TR-36-002'	'http://creativecommons.org/licenses/by/4.0/.'	'2025_Turkey_spring'	'PreservedSpecimen'	'Research collection of the Laboratory of Zoology'	'UMONS'	'TR-36-002'	'Guillaume Ghisbain, Denis Michez & Rémi Santerre'	1	'male'	'adult'	2025-05-01	2025	5	1	'net'	'nature reserve close from beach'	'Türkiye'	'Mediterranean Region'	'Mersin'	'Işıklı'	90	'36.21828'	'33.70876'	150	'Andrena hesperia/glandaria'	'Thomas J. Wood'	2025	'NA'	'Andrena glandaria'	'Hymenoptera'	'Andrenidae'	'Andreninae'	'Andrenini'	'Andrena'	'Chrysandrena'	'NA'	'Warncke, 1975'
'TR-36-022'	'http://creativecommons.org/licenses/by/4.0/.'	'2025_Turkey_spring'	'PreservedSpecimen'	'Research collection of the Laboratory of Zoology'	'UMONS'	'TR-36-022'	'Guillaume Ghisbain, Denis Michez & Rémi Santerre'	1	'male'	'adult'	2025-05-01	2025	5	1	'net'	'nature reserve close from beach'	'Türkiye'	'Mediterranean Region'	'Mersin'	'Işıklı'	90	'36.21828'	'33.70876'	150	'Andrena hesperia/glandaria'	'Thomas J. Wood'	2025	'NA'	'Andrena glandaria'	'Hymenoptera'	'Andrenidae'	'Andreninae'	'Andrenini'	'Andrena'	'Chrysandrena'	'NA'	'Warncke, 1975'
'TR-23-002'	'http://creativecommons.org/licenses/by/4.0/.'	'2025_Turkey_spring'	'PreservedSpecimen'	'Research collection of the Laboratory of Zoology'	'UMONS'	'TR-23-002'	'Guillaume Ghisbain, Denis Michez & Rémi Santerre'	1	'male'	'adult'	2025-04-28	2025	4	28	'net'	'Ouverture pilone electrique dans forêt de pin'	'Türkiye'	'Mediterranean Region'	'Osmaniye'	'Dereobası'	1412	'36.97654'	'36.32773'	200	'Andrena helvola'	'Thomas J. Wood'	2025	'NA'	'Andrena helvola'	'Hymenoptera'	'Andrenidae'	'Andreninae'	'Andrenini'	'Andrena'	'Andrena'	'NA'	'(Linnaeus, 1758)'
'TR-30-017'	'http://creativecommons.org/licenses/by/4.0/.'	'2025_Turkey_spring'	'PreservedSpecimen'	'Research collection of the Laboratory of Zoology'	'UMONS'	'TR-30-017'	'Guillaume Ghisbain, Denis Michez & Rémi Santerre'	1	'female'	'adult'	2025-04-30	2025	4	30	'net'	'Road side, orchard'	'Türkiye'	'Mediterranean Region'	'Mersin'	'Geçimli'	1235	'36.80418'	'33.32723'	50	'Andrena humilis'	'Thomas J. Wood'	2025	'NA'	'Andrena humilis'	'Hymenoptera'	'Andrenidae'	'Andreninae'	'Andrenini'	'Andrena'	'Chlorandrena'	'NA'	'Imhoff, 1832'
'TR-23-033'	'http://creativecommons.org/licenses/by/4.0/.'	'2025_Turkey_spring'	'PreservedSpecimen'	'Research collection of the Laboratory of Zoology'	'UMONS'	'TR-23-033'	'Guillaume Ghisbain, Denis Michez & Rémi Santerre'	1	'male'	'adult'	2025-04-28	2025	4	28	'net'	'Ouverture pilone electrique dans forêt de pin'	'Türkiye'	'Mediterranean Region'	'Osmaniye'	'Dereobası'	1412	'36.97654'	'36.32773'	200	'Andrena humilis'	'Thomas J. Wood'	2025	'NA'	'Andrena humilis'	'Hymenoptera'	'Andrenidae'	'Andreninae'	'Andrenini'	'Andrena'	'Chlorandrena'	'NA'	'Imhoff, 1832'
'TR-23-046'	'http://creativecommons.org/licenses/by/4.0/.'	'2025_Turkey_spring'	'PreservedSpecimen'	'Research collection of the Laboratory of Zoology'	'UMONS'	'TR-23-046'	'Guillaume Ghisbain, Denis Michez & Rémi Santerre'	1	'male'	'adult'	2025-04-28	2025	4	28	'net'	'Ouverture pilone electrique dans forêt de pin'	'Türkiye'	'Mediterranean Region'	'Osmaniye'	'Dereobası'	1412	'36.97654'	'36.32773'	200	'Andrena humilis'	'Thomas J. Wood'	2025	'NA'	'Andrena humilis'	'Hymenoptera'	'Andrenidae'	'Andreninae'	'Andrenini'	'Andrena'	'Chlorandrena'	'NA'	'Imhoff, 1832'
'TR-25-029'	'http://creativecommons.org/licenses/by/4.0/.'	'2025_Turkey_spring'	'PreservedSpecimen'	'Research collection of the Laboratory of Zoology'	'UMONS'	'TR-25-029'	'Guillaume Ghisbain, Denis Michez & Rémi Santerre'	1	'male'	'adult'	2025-04-28	2025	4	28	'net'	'Verger de pommier'	'Türkiye'	'Mediterranean Region'	'Osmaniye'	'Dereobası'	1346	'36.98222'	'36.32254'	100	'Andrena humilis'	'Thomas J. Wood'	2025	'NA'	'Andrena humilis'	'Hymenoptera'	'Andrenidae'	'Andreninae'	'Andrenini'	'Andrena'	'Chlorandrena'	'NA'	'Imhoff, 1832'
'TR-30-028'	'http://creativecommons.org/licenses/by/4.0/.'	'2025_Turkey_spring'	'PreservedSpecimen'	'Research collection of the Laboratory of Zoology'	'UMONS'	'TR-30-028'	'Guillaume Ghisbain, Denis Michez & Rémi Santerre'	1	'male'	'adult'	2025-04-30	2025	4	30	'net'	'Road side, orchard'	'Türkiye'	'Mediterranean Region'	'Mersin'	'Geçimli'	1235	'36.80418'	'33.32723'	50	'Andrena humilis'	'Thomas J. Wood'	2025	'NA'	'Andrena humilis'	'Hymenoptera'	'Andrenidae'	'Andreninae'	'Andrenini'	'Andrena'	'Chlorandrena'	'NA'	'Imhoff, 1832'
'TR-23-005'	'http://creativecommons.org/licenses/by/4.0/.'	'2025_Turkey_spring'	'PreservedSpecimen'	'Research collection of Thomas J. Wood'	'NA'	'TR-23-005'	'Guillaume Ghisbain, Denis Michez & Rémi Santerre'	1	'female'	'adult'	2025-04-28	2025	4	28	'net'	'Ouverture pilone electrique dans forêt de pin'	'Türkiye'	'Mediterranean Region'	'Osmaniye'	'Dereobası'	1412	'36.97654'	'36.32773'	200	'Andrena igraeca'	'Thomas J. Wood'	2025	'NA'	'Andrena igraeca'	'Hymenoptera'	'Andrenidae'	'Andreninae'	'Andrenini'	'Andrena'	'Euandrena'	'NA'	'Pisanty & Wood, 2022'
'TR-23-006'	'http://creativecommons.org/licenses/by/4.0/.'	'2025_Turkey_spring'	'PreservedSpecimen'	'Research collection of the Laboratory of Zoology'	'UMONS'	'TR-23-006'	'Guillaume Ghisbain, Denis Michez & Rémi Santerre'	1	'female'	'adult'	2025-04-28	2025	4	28	'net'	'Ouverture pilone electrique dans forêt de pin'	'Türkiye'	'Mediterranean Region'	'Osmaniye'	'Dereobası'	1412	'36.97654'	'36.32773'	200	'Andrena igraeca'	'Thomas J. Wood'	2025	'NA'	'Andrena igraeca'	'Hymenoptera'	'Andrenidae'	'Andreninae'	'Andrenini'	'Andrena'	'Euandrena'	'NA'	'Pisanty & Wood, 2022'
'TR-23-023'	'http://creativecommons.org/licenses/by/4.0/.'	'2025_Turkey_spring'	'PreservedSpecimen'	'Research collection of the Laboratory of Zoology'	'UMONS'	'TR-23-023'	'Guillaume Ghisbain, Denis Michez & Rémi Santerre'	1	'female'	'adult'	2025-04-28	2025	4	28	'net'	'Ouverture pilone electrique dans forêt de pin'	'Türkiye'	'Mediterranean Region'	'Osmaniye'	'Dereobası'	1412	'36.97654'	'36.32773'	200	'Andrena igraeca'	'Thomas J. Wood'	2025	'NA'	'Andrena igraeca'	'Hymenoptera'	'Andrenidae'	'Andreninae'	'Andrenini'	'Andrena'	'Euandrena'	'NA'	'Pisanty & Wood, 2022'
'TR-23-025'	'http://creativecommons.org/licenses/by/4.0/.'	'2025_Turkey_spring'	'PreservedSpecimen'	'Research collection of the Laboratory of Zoology'	'UMONS'	'TR-23-025'	'Guillaume Ghisbain, Denis Michez & Rémi Santerre'	1	'female'	'adult'	2025-04-28	2025	4	28	'net'	'Ouverture pilone electrique dans forêt de pin'	'Türkiye'	'Mediterranean Region'	'Osmaniye'	'Dereobası'	1412	'36.97654'	'36.32773'	200	'Andrena igraeca'	'Thomas J. Wood'	2025	'NA'	'Andrena igraeca'	'Hymenoptera'	'Andrenidae'	'Andreninae'	'Andrenini'	'Andrena'	'Euandrena'	'NA'	'Pisanty & Wood, 2022'
'TR-23-054'	'http://creativecommons.org/licenses/by/4.0/.'	'2025_Turkey_spring'	'PreservedSpecimen'	'Research collection of the Laboratory of Zoology'	'UMONS'	'TR-23-054'	'Guillaume Ghisbain, Denis Michez & Rémi Santerre'	1	'female'	'adult'	2025-04-28	2025	4	28	'net'	'Ouverture pilone electrique dans forêt de pin'	'Türkiye'	'Mediterranean Region'	'Osmaniye'	'Dereobası'	1412	'36.97654'	'36.32773'	200	'Andrena igraeca'	'Thomas J. Wood'	2025	'NA'	'Andrena igraeca'	'Hymenoptera'	'Andrenidae'	'Andreninae'	'Andrenini'	'Andrena'	'Euandrena'	'NA'	'Pisanty & Wood, 2022'
'TR-24-061'	'http://creativecommons.org/licenses/by/4.0/.'	'2025_Turkey_spring'	'PreservedSpecimen'	'Research collection of Thomas J. Wood'	'NA'	'TR-24-061'	'Guillaume Ghisbain, Denis Michez & Rémi Santerre'	1	'female'	'adult'	2025-04-28	2025	4	28	'net'	'Pelouse alpine'	'Türkiye'	'Mediterranean Region'	'Osmaniye'	'Dereobası'	1926	'36.96265'	'36.36852'	1000	'Andrena igraeca'	'Thomas J. Wood'	2025	'NA'	'Andrena igraeca'	'Hymenoptera'	'Andrenidae'	'Andreninae'	'Andrenini'	'Andrena'	'Euandrena'	'NA'	'Pisanty & Wood, 2022'
'TR-24-133'	'http://creativecommons.org/licenses/by/4.0/.'	'2025_Turkey_spring'	'PreservedSpecimen'	'Research collection of the Laboratory of Zoology'	'UMONS'	'TR-24-133'	'Guillaume Ghisbain, Denis Michez & Rémi Santerre'	1	'female'	'adult'	2025-04-28	2025	4	28	'net'	'Pelouse alpine'	'Türkiye'	'Mediterranean Region'	'Osmaniye'	'Dereobası'	1926	'36.96265'	'36.36852'	1000	'Andrena igraeca'	'Thomas J. Wood'	2025	'NA'	'Andrena igraeca'	'Hymenoptera'	'Andrenidae'	'Andreninae'	'Andrenini'	'Andrena'	'Euandrena'	'NA'	'Pisanty & Wood, 2022'
'TR-24-203'	'http://creativecommons.org/licenses/by/4.0/.'	'2025_Turkey_spring'	'PreservedSpecimen'	'Research collection of the Laboratory of Zoology'	'UMONS'	'TR-24-203'	'Guillaume Ghisbain, Denis Michez & Rémi Santerre'	1	'female'	'adult'	2025-04-28	2025	4	28	'net'	'Pelouse alpine'	'Türkiye'	'Mediterranean Region'	'Osmaniye'	'Dereobası'	1926	'36.96265'	'36.36852'	1000	'Andrena igraeca'	'Thomas J. Wood'	2025	'NA'	'Andrena igraeca'	'Hymenoptera'	'Andrenidae'	'Andreninae'	'Andrenini'	'Andrena'	'Euandrena'	'NA'	'Pisanty & Wood, 2022'
'TR-25-034'	'http://creativecommons.org/licenses/by/4.0/.'	'2025_Turkey_spring'	'PreservedSpecimen'	'Research collection of the Laboratory of Zoology'	'UMONS'	'TR-25-034'	'Guillaume Ghisbain, Denis Michez & Rémi Santerre'	1	'female'	'adult'	2025-04-28	2025	4	28	'net'	'Verger de pommier'	'Türkiye'	'Mediterranean Region'	'Osmaniye'	'Dereobası'	1346	'36.98222'	'36.32254'	100	'Andrena igraeca'	'Thomas J. Wood'	2025	'NA'	'Andrena igraeca'	'Hymenoptera'	'Andrenidae'	'Andreninae'	'Andrenini'	'Andrena'	'Euandrena'	'NA'	'Pisanty & Wood, 2022'
'TR-25-039'	'http://creativecommons.org/licenses/by/4.0/.'	'2025_Turkey_spring'	'PreservedSpecimen'	'Research collection of the Laboratory of Zoology'	'UMONS'	'TR-25-039'	'Guillaume Ghisbain, Denis Michez & Rémi Santerre'	1	'female'	'adult'	2025-04-28	2025	4	28	'net'	'Verger de pommier'	'Türkiye'	'Mediterranean Region'	'Osmaniye'	'Dereobası'	1346	'36.98222'	'36.32254'	100	'Andrena igraeca'	'Thomas J. Wood'	2025	'NA'	'Andrena igraeca'	'Hymenoptera'	'Andrenidae'	'Andreninae'	'Andrenini'	'Andrena'	'Euandrena'	'NA'	'Pisanty & Wood, 2022'
'TR-25-041'	'http://creativecommons.org/licenses/by/4.0/.'	'2025_Turkey_spring'	'PreservedSpecimen'	'Research collection of the Laboratory of Zoology'	'UMONS'	'TR-25-041'	'Guillaume Ghisbain, Denis Michez & Rémi Santerre'	1	'female'	'adult'	2025-04-28	2025	4	28	'net'	'Verger de pommier'	'Türkiye'	'Mediterranean Region'	'Osmaniye'	'Dereobası'	1346	'36.98222'	'36.32254'	100	'Andrena igraeca'	'Thomas J. Wood'	2025	'NA'	'Andrena igraeca'	'Hymenoptera'	'Andrenidae'	'Andreninae'	'Andrenini'	'Andrena'	'Euandrena'	'NA'	'Pisanty & Wood, 2022'
'TR-24-011'	'http://creativecommons.org/licenses/by/4.0/.'	'2025_Turkey_spring'	'PreservedSpecimen'	'Research collection of the Laboratory of Zoology'	'UMONS'	'TR-24-011'	'Guillaume Ghisbain, Denis Michez & Rémi Santerre'	1	'male'	'adult'	2025-04-28	2025	4	28	'net'	'Pelouse alpine'	'Türkiye'	'Mediterranean Region'	'Osmaniye'	'Dereobası'	1926	'36.96265'	'36.36852'	1000	'Andrena igraeca'	'Thomas J. Wood'	2025	'NA'	'Andrena igraeca'	'Hymenoptera'	'Andrenidae'	'Andreninae'	'Andrenini'	'Andrena'	'Euandrena'	'NA'	'Pisanty & Wood, 2022'
'TR-25-038'	'http://creativecommons.org/licenses/by/4.0/.'	'2025_Turkey_spring'	'PreservedSpecimen'	'Research collection of the Laboratory of Zoology'	'UMONS'	'TR-25-038'	'Guillaume Ghisbain, Denis Michez & Rémi Santerre'	1	'male'	'adult'	2025-04-28	2025	4	28	'net'	'Verger de pommier'	'Türkiye'	'Mediterranean Region'	'Osmaniye'	'Dereobası'	1346	'36.98222'	'36.32254'	100	'Andrena igraeca'	'Thomas J. Wood'	2025	'NA'	'Andrena igraeca'	'Hymenoptera'	'Andrenidae'	'Andreninae'	'Andrenini'	'Andrena'	'Euandrena'	'NA'	'Pisanty & Wood, 2022'
'TR-26-034'	'http://creativecommons.org/licenses/by/4.0/.'	'2025_Turkey_spring'	'PreservedSpecimen'	'Research collection of the Laboratory of Zoology'	'UMONS'	'TR-26-034'	'Guillaume Ghisbain, Denis Michez & Rémi Santerre'	1	'male'	'adult'	2025-04-29	2025	4	29	'net'	'Bord de route, milieu agricole'	'Türkiye'	'Central Anatolia Region'	'Konya'	'Ereğli'	1112	'37.61552'	'34.24594'	300	'Andrena impunctata'	'Thomas J. Wood'	2025	'NA'	'Andrena impunctata'	'Hymenoptera'	'Andrenidae'	'Andreninae'	'Andrenini'	'Andrena'	'Graecandrena'	'NA'	'Pérez, 1895'
'TR-02-023'	'http://creativecommons.org/licenses/by/4.0/.'	'2025_Turkey_spring'	'PreservedSpecimen'	'Research collection of the Laboratory of Zoology'	'UMONS'	'TR-02-023'	'Guillaume Ghisbain, Denis Michez & Rémi Santerre'	1	'female'	'adult'	2025-04-23	2025	4	23	'net'	'Bord de route, pied montagne'	'Türkiye'	'Mediterranean Region'	'Antalya'	'Beydiğin'	478	'37.01694'	'31.39717'	300	'Andrena kurda'	'Thomas J. Wood'	2025	'NA'	'Andrena kurda'	'Hymenoptera'	'Andrenidae'	'Andreninae'	'Andrenini'	'Andrena'	'Micrandrena'	'NA'	'Warncke, 1975'
'TR-02-024'	'http://creativecommons.org/licenses/by/4.0/.'	'2025_Turkey_spring'	'PreservedSpecimen'	'Research collection of the Laboratory of Zoology'	'UMONS'	'TR-02-024'	'Guillaume Ghisbain, Denis Michez & Rémi Santerre'	1	'female'	'adult'	2025-04-23	2025	4	23	'net'	'Bord de route, pied montagne'	'Türkiye'	'Mediterranean Region'	'Antalya'	'Beydiğin'	478	'37.01694'	'31.39717'	300	'Andrena kurda'	'Thomas J. Wood'	2025	'NA'	'Andrena kurda'	'Hymenoptera'	'Andrenidae'	'Andreninae'	'Andrenini'	'Andrena'	'Micrandrena'	'NA'	'Warncke, 1975'
'TR-02-028'	'http://creativecommons.org/licenses/by/4.0/.'	'2025_Turkey_spring'	'PreservedSpecimen'	'Research collection of the Laboratory of Zoology'	'UMONS'	'TR-02-028'	'Guillaume Ghisbain, Denis Michez & Rémi Santerre'	1	'female'	'adult'	2025-04-23	2025	4	23	'net'	'Bord de route, pied montagne'	'Türkiye'	'Mediterranean Region'	'Antalya'	'Beydiğin'	478	'37.01694'	'31.39717'	300	'Andrena kurda'	'Thomas J. Wood'	2025	'NA'	'Andrena kurda'	'Hymenoptera'	'Andrenidae'	'Andreninae'	'Andrenini'	'Andrena'	'Micrandrena'	'NA'	'Warncke, 1975'
'TR-02-030'	'http://creativecommons.org/licenses/by/4.0/.'	'2025_Turkey_spring'	'PreservedSpecimen'	'Research collection of the Laboratory of Zoology'	'UMONS'	'TR-02-030'	'Guillaume Ghisbain, Denis Michez & Rémi Santerre'	1	'female'	'adult'	2025-04-23	2025	4	23	'net'	'Bord de route, pied montagne'	'Türkiye'	'Mediterranean Region'	'Antalya'	'Beydiğin'	478	'37.01694'	'31.39717'	300	'Andrena kurda'	'Thomas J. Wood'	2025	'NA'	'Andrena kurda'	'Hymenoptera'	'Andrenidae'	'Andreninae'	'Andrenini'	'Andrena'	'Micrandrena'	'NA'	'Warncke, 1975'
'TR-02-031'	'http://creativecommons.org/licenses/by/4.0/.'	'2025_Turkey_spring'	'PreservedSpecimen'	'Research collection of the Laboratory of Zoology'	'UMONS'	'TR-02-031'	'Guillaume Ghisbain, Denis Michez & Rémi Santerre'	1	'female'	'adult'	2025-04-23	2025	4	23	'net'	'Bord de route, pied montagne'	'Türkiye'	'Mediterranean Region'	'Antalya'	'Beydiğin'	478	'37.01694'	'31.39717'	300	'Andrena kurda'	'Thomas J. Wood'	2025	'NA'	'Andrena kurda'	'Hymenoptera'	'Andrenidae'	'Andreninae'	'Andrenini'	'Andrena'	'Micrandrena'	'NA'	'Warncke, 1975'
'TR-02-032'	'http://creativecommons.org/licenses/by/4.0/.'	'2025_Turkey_spring'	'PreservedSpecimen'	'Research collection of the Laboratory of Zoology'	'UMONS'	'TR-02-032'	'Guillaume Ghisbain, Denis Michez & Rémi Santerre'	1	'female'	'adult'	2025-04-23	2025	4	23	'net'	'Bord de route, pied montagne'	'Türkiye'	'Mediterranean Region'	'Antalya'	'Beydiğin'	478	'37.01694'	'31.39717'	300	'Andrena kurda'	'Thomas J. Wood'	2025	'NA'	'Andrena kurda'	'Hymenoptera'	'Andrenidae'	'Andreninae'	'Andrenini'	'Andrena'	'Micrandrena'	'NA'	'Warncke, 1975'
'TR-02-038'	'http://creativecommons.org/licenses/by/4.0/.'	'2025_Turkey_spring'	'PreservedSpecimen'	'Research collection of the Laboratory of Zoology'	'UMONS'	'TR-02-038'	'Guillaume Ghisbain, Denis Michez & Rémi Santerre'	1	'female'	'adult'	2025-04-23	2025	4	23	'net'	'Bord de route, pied montagne'	'Türkiye'	'Mediterranean Region'	'Antalya'	'Beydiğin'	478	'37.01694'	'31.39717'	300	'Andrena kurda'	'Thomas J. Wood'	2025	'NA'	'Andrena kurda'	'Hymenoptera'	'Andrenidae'	'Andreninae'	'Andrenini'	'Andrena'	'Micrandrena'	'NA'	'Warncke, 1975'
'TR-02-041'	'http://creativecommons.org/licenses/by/4.0/.'	'2025_Turkey_spring'	'PreservedSpecimen'	'Research collection of the Laboratory of Zoology'	'UMONS'	'TR-02-041'	'Guillaume Ghisbain, Denis Michez & Rémi Santerre'	1	'female'	'adult'	2025-04-23	2025	4	23	'net'	'Bord de route, pied montagne'	'Türkiye'	'Mediterranean Region'	'Antalya'	'Beydiğin'	478	'37.01694'	'31.39717'	300	'Andrena kurda'	'Thomas J. Wood'	2025	'NA'	'Andrena kurda'	'Hymenoptera'	'Andrenidae'	'Andreninae'	'Andrenini'	'Andrena'	'Micrandrena'	'NA'	'Warncke, 1975'
'TR-02-045'	'http://creativecommons.org/licenses/by/4.0/.'	'2025_Turkey_spring'	'PreservedSpecimen'	'Research collection of Thomas J. Wood'	'NA'	'TR-02-045'	'Guillaume Ghisbain, Denis Michez & Rémi Santerre'	1	'female'	'adult'	2025-04-23	2025	4	23	'net'	'Bord de route, pied montagne'	'Türkiye'	'Mediterranean Region'	'Antalya'	'Beydiğin'	478	'37.01694'	'31.39717'	300	'Andrena kurda'	'Thomas J. Wood'	2025	'NA'	'Andrena kurda'	'Hymenoptera'	'Andrenidae'	'Andreninae'	'Andrenini'	'Andrena'	'Micrandrena'	'NA'	'Warncke, 1975'
'TR-02-047'	'http://creativecommons.org/licenses/by/4.0/.'	'2025_Turkey_spring'	'PreservedSpecimen'	'Research collection of the Laboratory of Zoology'	'UMONS'	'TR-02-047'	'Guillaume Ghisbain, Denis Michez & Rémi Santerre'	1	'female'	'adult'	2025-04-23	2025	4	23	'net'	'Bord de route, pied montagne'	'Türkiye'	'Mediterranean Region'	'Antalya'	'Beydiğin'	478	'37.01694'	'31.39717'	300	'Andrena kurda'	'Thomas J. Wood'	2025	'NA'	'Andrena kurda'	'Hymenoptera'	'Andrenidae'	'Andreninae'	'Andrenini'	'Andrena'	'Micrandrena'	'NA'	'Warncke, 1975'
'TR-02-057'	'http://creativecommons.org/licenses/by/4.0/.'	'2025_Turkey_spring'	'PreservedSpecimen'	'Research collection of the Laboratory of Zoology'	'UMONS'	'TR-02-057'	'Guillaume Ghisbain, Denis Michez & Rémi Santerre'	1	'female'	'adult'	2025-04-23	2025	4	23	'net'	'Bord de route, pied montagne'	'Türkiye'	'Mediterranean Region'	'Antalya'	'Beydiğin'	478	'37.01694'	'31.39717'	300	'Andrena kurda'	'Thomas J. Wood'	2025	'NA'	'Andrena kurda'	'Hymenoptera'	'Andrenidae'	'Andreninae'	'Andrenini'	'Andrena'	'Micrandrena'	'NA'	'Warncke, 1975'
'TR-02-058'	'http://creativecommons.org/licenses/by/4.0/.'	'2025_Turkey_spring'	'PreservedSpecimen'	'Research collection of Thomas J. Wood'	'NA'	'TR-02-058'	'Guillaume Ghisbain, Denis Michez & Rémi Santerre'	1	'female'	'adult'	2025-04-23	2025	4	23	'net'	'Bord de route, pied montagne'	'Türkiye'	'Mediterranean Region'	'Antalya'	'Beydiğin'	478	'37.01694'	'31.39717'	300	'Andrena kurda'	'Thomas J. Wood'	2025	'NA'	'Andrena kurda'	'Hymenoptera'	'Andrenidae'	'Andreninae'	'Andrenini'	'Andrena'	'Micrandrena'	'NA'	'Warncke, 1975'
'TR-02-061'	'http://creativecommons.org/licenses/by/4.0/.'	'2025_Turkey_spring'	'PreservedSpecimen'	'Research collection of the Laboratory of Zoology'	'UMONS'	'TR-02-061'	'Guillaume Ghisbain, Denis Michez & Rémi Santerre'	1	'female'	'adult'	2025-04-23	2025	4	23	'net'	'Bord de route, pied montagne'	'Türkiye'	'Mediterranean Region'	'Antalya'	'Beydiğin'	478	'37.01694'	'31.39717'	300	'Andrena kurda'	'Thomas J. Wood'	2025	'NA'	'Andrena kurda'	'Hymenoptera'	'Andrenidae'	'Andreninae'	'Andrenini'	'Andrena'	'Micrandrena'	'NA'	'Warncke, 1975'
'TR-02-079'	'http://creativecommons.org/licenses/by/4.0/.'	'2025_Turkey_spring'	'PreservedSpecimen'	'Research collection of the Laboratory of Zoology'	'UMONS'	'TR-02-079'	'Guillaume Ghisbain, Denis Michez & Rémi Santerre'	1	'female'	'adult'	2025-04-23	2025	4	23	'net'	'Bord de route, pied montagne'	'Türkiye'	'Mediterranean Region'	'Antalya'	'Beydiğin'	478	'37.01694'	'31.39717'	300	'Andrena kurda'	'Thomas J. Wood'	2025	'NA'	'Andrena kurda'	'Hymenoptera'	'Andrenidae'	'Andreninae'	'Andrenini'	'Andrena'	'Micrandrena'	'NA'	'Warncke, 1975'
'TR-38-019'	'http://creativecommons.org/licenses/by/4.0/.'	'2025_Turkey_spring'	'PreservedSpecimen'	'Research collection of the Laboratory of Zoology'	'UMONS'	'TR-38-019'	'Guillaume Ghisbain, Denis Michez & Rémi Santerre'	1	'male'	'adult'	2025-05-01	2025	5	1	'net'	'Side road'	'Türkiye'	'Mediterranean Region'	'Mersin'	'Anamur'	465	'36.07575'	'32.63737'	100	'Andrena labialis'	'Thomas J. Wood'	2025	'NA'	'Andrena labialis'	'Hymenoptera'	'Andrenidae'	'Andreninae'	'Andrenini'	'Andrena'	'Holandrena'	'NA'	'(Kirby, 1802)'
'TR-24-233'	'http://creativecommons.org/licenses/by/4.0/.'	'2025_Turkey_spring'	'PreservedSpecimen'	'Research collection of the Laboratory of Zoology'	'UMONS'	'TR-24-233'	'Guillaume Ghisbain, Denis Michez & Rémi Santerre'	1	'female'	'adult'	2025-04-28	2025	4	28	'net'	'Pelouse alpine'	'Türkiye'	'Mediterranean Region'	'Osmaniye'	'Dereobası'	1926	'36.96265'	'36.36852'	1000	'Andrena labiata regina'	'Thomas J. Wood'	2025	'NA'	'Andrena labiata'	'Hymenoptera'	'Andrenidae'	'Andreninae'	'Andrenini'	'Andrena'	'Poecilandrena'	'regina'	'Fabricius, 1781'
'TR-24-091'	'http://creativecommons.org/licenses/by/4.0/.'	'2025_Turkey_spring'	'PreservedSpecimen'	'Research collection of Thomas J. Wood'	'NA'	'TR-24-091'	'Guillaume Ghisbain, Denis Michez & Rémi Santerre'	1	'male'	'adult'	2025-04-28	2025	4	28	'net'	'Pelouse alpine'	'Türkiye'	'Mediterranean Region'	'Osmaniye'	'Dereobası'	1926	'36.96265'	'36.36852'	1000	'Andrena labiata regina'	'Thomas J. Wood'	2025	'NA'	'Andrena labiata'	'Hymenoptera'	'Andrenidae'	'Andreninae'	'Andrenini'	'Andrena'	'Poecilandrena'	'regina'	'Fabricius, 1781'
'TR-24-121'	'http://creativecommons.org/licenses/by/4.0/.'	'2025_Turkey_spring'	'PreservedSpecimen'	'Research collection of the Laboratory of Zoology'	'UMONS'	'TR-24-121'	'Guillaume Ghisbain, Denis Michez & Rémi Santerre'	1	'male'	'adult'	2025-04-28	2025	4	28	'net'	'Pelouse alpine'	'Türkiye'	'Mediterranean Region'	'Osmaniye'	'Dereobası'	1926	'36.96265'	'36.36852'	1000	'Andrena labiata regina'	'Thomas J. Wood'	2025	'NA'	'Andrena labiata'	'Hymenoptera'	'Andrenidae'	'Andreninae'	'Andrenini'	'Andrena'	'Poecilandrena'	'regina'	'Fabricius, 1781'
'TR-24-144'	'http://creativecommons.org/licenses/by/4.0/.'	'2025_Turkey_spring'	'PreservedSpecimen'	'Research collection of Thomas J. Wood'	'NA'	'TR-24-144'	'Guillaume Ghisbain, Denis Michez & Rémi Santerre'	1	'male'	'adult'	2025-04-28	2025	4	28	'net'	'Pelouse alpine'	'Türkiye'	'Mediterranean Region'	'Osmaniye'	'Dereobası'	1926	'36.96265'	'36.36852'	1000	'Andrena labiata regina'	'Thomas J. Wood'	2025	'NA'	'Andrena labiata'	'Hymenoptera'	'Andrenidae'	'Andreninae'	'Andrenini'	'Andrena'	'Poecilandrena'	'regina'	'Fabricius, 1781'
'TR-24-149'	'http://creativecommons.org/licenses/by/4.0/.'	'2025_Turkey_spring'	'PreservedSpecimen'	'Research collection of the Laboratory of Zoology'	'UMONS'	'TR-24-149'	'Guillaume Ghisbain, Denis Michez & Rémi Santerre'	1	'male'	'adult'	2025-04-28	2025	4	28	'net'	'Pelouse alpine'	'Türkiye'	'Mediterranean Region'	'Osmaniye'	'Dereobası'	1926	'36.96265'	'36.36852'	1000	'Andrena labiata regina'	'Thomas J. Wood'	2025	'NA'	'Andrena labiata'	'Hymenoptera'	'Andrenidae'	'Andreninae'	'Andrenini'	'Andrena'	'Poecilandrena'	'regina'	'Fabricius, 1781'
'TR-34-061'	'http://creativecommons.org/licenses/by/4.0/.'	'2025_Turkey_spring'	'PreservedSpecimen'	'Research collection of the Laboratory of Zoology'	'UMONS'	'TR-34-061'	'Guillaume Ghisbain, Denis Michez & Rémi Santerre'	1	'female'	'adult'	2025-05-01	2025	5	1	'net'	'Maison abandonnée, jardin olivier, close from beach'	'Türkiye'	'Mediterranean Region'	'Mersin'	'Taşucu'	5	'36.3176'	'33.89171'	50	'Andrena lamiana'	'Thomas J. Wood'	2025	'NA'	'Andrena lamiana'	'Hymenoptera'	'Andrenidae'	'Andreninae'	'Andrenini'	'Andrena'	'Aciandrena'	'NA'	'Warncke, 1965'
'TR-19-025'	'http://creativecommons.org/licenses/by/4.0/.'	'2025_Turkey_spring'	'PreservedSpecimen'	'Research collection of the Laboratory of Zoology'	'UMONS'	'TR-19-025'	'Guillaume Ghisbain, Denis Michez & Rémi Santerre'	1	'male'	'adult'	2025-04-26	2025	4	26	'net'	'Citrus orchards'	'Türkiye'	'Mediterranean Region'	'Mersin'	'Mezitli'	435	'36.79758'	'34.44253'	200	'Andrena lamiana'	'Thomas J. Wood'	2025	'NA'	'Andrena lamiana'	'Hymenoptera'	'Andrenidae'	'Andreninae'	'Andrenini'	'Andrena'	'Aciandrena'	'NA'	'Warncke, 1965'
'TR-32-072'	'http://creativecommons.org/licenses/by/4.0/.'	'2025_Turkey_spring'	'PreservedSpecimen'	'Research collection of the Laboratory of Zoology'	'UMONS'	'TR-32-072'	'Guillaume Ghisbain, Denis Michez & Rémi Santerre'	1	'male'	'adult'	2025-04-30	2025	4	30	'net'	'Waste land, side road, oliveraie'	'Türkiye'	'Mediterranean Region'	'Mersin'	'Kargıcak'	122	'36.43936'	'33.64495'	300	'Andrena lamiana'	'Thomas J. Wood'	2025	'NA'	'Andrena lamiana'	'Hymenoptera'	'Andrenidae'	'Andreninae'	'Andrenini'	'Andrena'	'Aciandrena'	'NA'	'Warncke, 1965'
'TR-26-004'	'http://creativecommons.org/licenses/by/4.0/.'	'2025_Turkey_spring'	'PreservedSpecimen'	'Research collection of the Laboratory of Zoology'	'UMONS'	'TR-26-004'	'Guillaume Ghisbain, Denis Michez & Rémi Santerre'	1	'female'	'adult'	2025-04-29	2025	4	29	'net'	'Bord de route, milieu agricole'	'Türkiye'	'Central Anatolia Region'	'Konya'	'Ereğli'	1112	'37.61552'	'34.24594'	300	'Andrena lepida'	'Thomas J. Wood'	2025	'NA'	'Andrena lepida'	'Hymenoptera'	'Andrenidae'	'Andreninae'	'Andrenini'	'Andrena'	'Simandrena'	'NA'	'Schenck, 1861'
'TR-26-049'	'http://creativecommons.org/licenses/by/4.0/.'	'2025_Turkey_spring'	'PreservedSpecimen'	'Research collection of the Laboratory of Zoology'	'UMONS'	'TR-26-049'	'Guillaume Ghisbain, Denis Michez & Rémi Santerre'	1	'female'	'adult'	2025-04-29	2025	4	29	'net'	'Bord de route, milieu agricole'	'Türkiye'	'Central Anatolia Region'	'Konya'	'Ereğli'	1112	'37.61552'	'34.24594'	300	'Andrena lepida'	'Thomas J. Wood'	2025	'NA'	'Andrena lepida'	'Hymenoptera'	'Andrenidae'	'Andreninae'	'Andrenini'	'Andrena'	'Simandrena'	'NA'	'Schenck, 1861'
'TR-26-064'	'http://creativecommons.org/licenses/by/4.0/.'	'2025_Turkey_spring'	'PreservedSpecimen'	'Research collection of the Laboratory of Zoology'	'UMONS'	'TR-26-064'	'Guillaume Ghisbain, Denis Michez & Rémi Santerre'	1	'female'	'adult'	2025-04-29	2025	4	29	'net'	'Bord de route, milieu agricole'	'Türkiye'	'Central Anatolia Region'	'Konya'	'Ereğli'	1112	'37.61552'	'34.24594'	300	'Andrena lepida'	'Thomas J. Wood'	2025	'NA'	'Andrena lepida'	'Hymenoptera'	'Andrenidae'	'Andreninae'	'Andrenini'	'Andrena'	'Simandrena'	'NA'	'Schenck, 1861'
'TR-26-078'	'http://creativecommons.org/licenses/by/4.0/.'	'2025_Turkey_spring'	'PreservedSpecimen'	'Research collection of the Laboratory of Zoology'	'UMONS'	'TR-26-078'	'Guillaume Ghisbain, Denis Michez & Rémi Santerre'	1	'female'	'adult'	2025-04-29	2025	4	29	'net'	'Bord de route, milieu agricole'	'Türkiye'	'Central Anatolia Region'	'Konya'	'Ereğli'	1112	'37.61552'	'34.24594'	300	'Andrena lepida'	'Thomas J. Wood'	2025	'NA'	'Andrena lepida'	'Hymenoptera'	'Andrenidae'	'Andreninae'	'Andrenini'	'Andrena'	'Simandrena'	'NA'	'Schenck, 1861'
'TR-26-083'	'http://creativecommons.org/licenses/by/4.0/.'	'2025_Turkey_spring'	'PreservedSpecimen'	'Research collection of the Laboratory of Zoology'	'UMONS'	'TR-26-083'	'Guillaume Ghisbain, Denis Michez & Rémi Santerre'	1	'female'	'adult'	2025-04-29	2025	4	29	'net'	'Bord de route, milieu agricole'	'Türkiye'	'Central Anatolia Region'	'Konya'	'Ereğli'	1112	'37.61552'	'34.24594'	300	'Andrena lepida'	'Thomas J. Wood'	2025	'NA'	'Andrena lepida'	'Hymenoptera'	'Andrenidae'	'Andreninae'	'Andrenini'	'Andrena'	'Simandrena'	'NA'	'Schenck, 1861'
'TR-26-057'	'http://creativecommons.org/licenses/by/4.0/.'	'2025_Turkey_spring'	'PreservedSpecimen'	'Research collection of the Laboratory of Zoology'	'UMONS'	'TR-26-057'	'Guillaume Ghisbain, Denis Michez & Rémi Santerre'	1	'male'	'adult'	2025-04-29	2025	4	29	'net'	'Bord de route, milieu agricole'	'Türkiye'	'Central Anatolia Region'	'Konya'	'Ereğli'	1112	'37.61552'	'34.24594'	300	'Andrena lepida'	'Thomas J. Wood'	2025	'NA'	'Andrena lepida'	'Hymenoptera'	'Andrenidae'	'Andreninae'	'Andrenini'	'Andrena'	'Simandrena'	'NA'	'Schenck, 1861'
'TR-02-044'	'http://creativecommons.org/licenses/by/4.0/.'	'2025_Turkey_spring'	'PreservedSpecimen'	'Research collection of the Laboratory of Zoology'	'UMONS'	'TR-02-044'	'Guillaume Ghisbain, Denis Michez & Rémi Santerre'	1	'female'	'adult'	2025-04-23	2025	4	23	'net'	'Bord de route, pied montagne'	'Türkiye'	'Mediterranean Region'	'Antalya'	'Beydiğin'	478	'37.01694'	'31.39717'	300	'Andrena limata'	'Thomas J. Wood'	2025	'NA'	'Andrena limata'	'Hymenoptera'	'Andrenidae'	'Andreninae'	'Andrenini'	'Andrena'	'Melandrena'	'NA'	'Smith, 1853'
'TR-29-038'	'http://creativecommons.org/licenses/by/4.0/.'	'2025_Turkey_spring'	'PreservedSpecimen'	'Research collection of the Laboratory of Zoology'	'UMONS'	'TR-29-038'	'Guillaume Ghisbain, Denis Michez & Rémi Santerre'	1	'female'	'adult'	2025-04-30	2025	4	30	'net'	'Steppe by a farm'	'Türkiye'	'Central Anatolia Region'	'Karaman'	'Ağılönü'	1030	'37.2287'	'33.32347'	300	'Andrena magunta'	'Thomas J. Wood'	2025	'NA'	'Andrena magunta'	'Hymenoptera'	'Andrenidae'	'Andreninae'	'Andrenini'	'Andrena'	'Micrandrena'	'NA'	'Warncke, 1965'
'TR-34-086'	'http://creativecommons.org/licenses/by/4.0/.'	'2025_Turkey_spring'	'PreservedSpecimen'	'Research collection of the Laboratory of Zoology'	'UMONS'	'TR-34-086'	'Guillaume Ghisbain, Denis Michez & Rémi Santerre'	1	'female'	'adult'	2025-05-01	2025	5	1	'net'	'Maison abandonnée, jardin olivier, close from beach'	'Türkiye'	'Mediterranean Region'	'Mersin'	'Taşucu'	5	'36.3176'	'33.89171'	50	'Andrena merula'	'Thomas J. Wood'	2025	'NA'	'Andrena merula'	'Hymenoptera'	'Andrenidae'	'Andreninae'	'Andrenini'	'Andrena'	'Chrysandrena'	'NA'	'Warncke, 1969'
'TR-34-091'	'http://creativecommons.org/licenses/by/4.0/.'	'2025_Turkey_spring'	'PreservedSpecimen'	'Research collection of the Laboratory of Zoology'	'UMONS'	'TR-34-091'	'Guillaume Ghisbain, Denis Michez & Rémi Santerre'	1	'female'	'adult'	2025-05-01	2025	5	1	'net'	'Maison abandonnée, jardin olivier, close from beach'	'Türkiye'	'Mediterranean Region'	'Mersin'	'Taşucu'	5	'36.3176'	'33.89171'	50	'Andrena merula'	'Thomas J. Wood'	2025	'NA'	'Andrena merula'	'Hymenoptera'	'Andrenidae'	'Andreninae'	'Andrenini'	'Andrena'	'Chrysandrena'	'NA'	'Warncke, 1969'
'TR-36-010'	'http://creativecommons.org/licenses/by/4.0/.'	'2025_Turkey_spring'	'PreservedSpecimen'	'Research collection of the Laboratory of Zoology'	'UMONS'	'TR-36-010'	'Guillaume Ghisbain, Denis Michez & Rémi Santerre'	1	'female'	'adult'	2025-05-01	2025	5	1	'net'	'nature reserve close from beach'	'Türkiye'	'Mediterranean Region'	'Mersin'	'Işıklı'	90	'36.21828'	'33.70876'	150	'Andrena merula'	'Thomas J. Wood'	2025	'NA'	'Andrena merula'	'Hymenoptera'	'Andrenidae'	'Andreninae'	'Andrenini'	'Andrena'	'Chrysandrena'	'NA'	'Warncke, 1969'
'TR-03-017'	'http://creativecommons.org/licenses/by/4.0/.'	'2025_Turkey_spring'	'PreservedSpecimen'	'Research collection of the Laboratory of Zoology'	'UMONS'	'TR-03-017'	'Guillaume Ghisbain, Denis Michez & Rémi Santerre'	1	'female'	'adult'	2025-04-23	2025	4	23	'net'	'Elevated valley overgrazzed with some good meadows'	'Türkiye'	'Mediterranean Region'	'Antalya'	'İbradi'	956	'37.13349'	'31.47374'	100	'Andrena minutula'	'Thomas J. Wood'	2025	'NA'	'Andrena minutula'	'Hymenoptera'	'Andrenidae'	'Andreninae'	'Andrenini'	'Andrena'	'Micrandrena'	'NA'	'(Kirby, 1802)'
'TR-03-024'	'http://creativecommons.org/licenses/by/4.0/.'	'2025_Turkey_spring'	'PreservedSpecimen'	'Research collection of the Laboratory of Zoology'	'UMONS'	'TR-03-024'	'Guillaume Ghisbain, Denis Michez & Rémi Santerre'	1	'female'	'adult'	2025-04-23	2025	4	23	'net'	'Elevated valley overgrazzed with some good meadows'	'Türkiye'	'Mediterranean Region'	'Antalya'	'İbradi'	956	'37.13349'	'31.47374'	100	'Andrena minutula'	'Thomas J. Wood'	2025	'NA'	'Andrena minutula'	'Hymenoptera'	'Andrenidae'	'Andreninae'	'Andrenini'	'Andrena'	'Micrandrena'	'NA'	'(Kirby, 1802)'
'TR-25-051'	'http://creativecommons.org/licenses/by/4.0/.'	'2025_Turkey_spring'	'PreservedSpecimen'	'Research collection of the Laboratory of Zoology'	'UMONS'	'TR-25-051'	'Guillaume Ghisbain, Denis Michez & Rémi Santerre'	1	'female'	'adult'	2025-04-28	2025	4	28	'net'	'Verger de pommier'	'Türkiye'	'Mediterranean Region'	'Osmaniye'	'Dereobası'	1346	'36.98222'	'36.32254'	100	'Andrena minutula'	'Thomas J. Wood'	2025	'NA'	'Andrena minutula'	'Hymenoptera'	'Andrenidae'	'Andreninae'	'Andrenini'	'Andrena'	'Micrandrena'	'NA'	'(Kirby, 1802)'
'TR-02-004'	'http://creativecommons.org/licenses/by/4.0/.'	'2025_Turkey_spring'	'PreservedSpecimen'	'Research collection of the Laboratory of Zoology'	'UMONS'	'TR-02-004'	'Guillaume Ghisbain, Denis Michez & Rémi Santerre'	1	'female'	'adult'	2025-04-23	2025	4	23	'net'	'Bord de route, pied montagne'	'Türkiye'	'Mediterranean Region'	'Antalya'	'Beydiğin'	478	'37.01694'	'31.39717'	300	'Andrena monacha'	'Thomas J. Wood'	2025	'NA'	'Andrena monacha'	'Hymenoptera'	'Andrenidae'	'Andreninae'	'Andrenini'	'Andrena'	'incertae sedis'	'NA'	'Warncke, 1965'
'TR-02-007'	'http://creativecommons.org/licenses/by/4.0/.'	'2025_Turkey_spring'	'PreservedSpecimen'	'Research collection of the Laboratory of Zoology'	'UMONS'	'TR-02-007'	'Guillaume Ghisbain, Denis Michez & Rémi Santerre'	1	'female'	'adult'	2025-04-23	2025	4	23	'net'	'Bord de route, pied montagne'	'Türkiye'	'Mediterranean Region'	'Antalya'	'Beydiğin'	478	'37.01694'	'31.39717'	300	'Andrena monacha'	'Thomas J. Wood'	2025	'NA'	'Andrena monacha'	'Hymenoptera'	'Andrenidae'	'Andreninae'	'Andrenini'	'Andrena'	'incertae sedis'	'NA'	'Warncke, 1965'
'TR-02-010'	'http://creativecommons.org/licenses/by/4.0/.'	'2025_Turkey_spring'	'PreservedSpecimen'	'Research collection of the Laboratory of Zoology'	'UMONS'	'TR-02-010'	'Guillaume Ghisbain, Denis Michez & Rémi Santerre'	1	'female'	'adult'	2025-04-23	2025	4	23	'net'	'Bord de route, pied montagne'	'Türkiye'	'Mediterranean Region'	'Antalya'	'Beydiğin'	478	'37.01694'	'31.39717'	300	'Andrena monacha'	'Thomas J. Wood'	2025	'NA'	'Andrena monacha'	'Hymenoptera'	'Andrenidae'	'Andreninae'	'Andrenini'	'Andrena'	'incertae sedis'	'NA'	'Warncke, 1965'
'TR-02-011'	'http://creativecommons.org/licenses/by/4.0/.'	'2025_Turkey_spring'	'PreservedSpecimen'	'Research collection of the Laboratory of Zoology'	'UMONS'	'TR-02-011'	'Guillaume Ghisbain, Denis Michez & Rémi Santerre'	1	'female'	'adult'	2025-04-23	2025	4	23	'net'	'Bord de route, pied montagne'	'Türkiye'	'Mediterranean Region'	'Antalya'	'Beydiğin'	478	'37.01694'	'31.39717'	300	'Andrena monacha'	'Thomas J. Wood'	2025	'NA'	'Andrena monacha'	'Hymenoptera'	'Andrenidae'	'Andreninae'	'Andrenini'	'Andrena'	'incertae sedis'	'NA'	'Warncke, 1965'
'TR-02-020'	'http://creativecommons.org/licenses/by/4.0/.'	'2025_Turkey_spring'	'PreservedSpecimen'	'Research collection of the Laboratory of Zoology'	'UMONS'	'TR-02-020'	'Guillaume Ghisbain, Denis Michez & Rémi Santerre'	1	'female'	'adult'	2025-04-23	2025	4	23	'net'	'Bord de route, pied montagne'	'Türkiye'	'Mediterranean Region'	'Antalya'	'Beydiğin'	478	'37.01694'	'31.39717'	300	'Andrena monacha'	'Thomas J. Wood'	2025	'NA'	'Andrena monacha'	'Hymenoptera'	'Andrenidae'	'Andreninae'	'Andrenini'	'Andrena'	'incertae sedis'	'NA'	'Warncke, 1965'
'TR-02-022'	'http://creativecommons.org/licenses/by/4.0/.'	'2025_Turkey_spring'	'PreservedSpecimen'	'Research collection of the Laboratory of Zoology'	'UMONS'	'TR-02-022'	'Guillaume Ghisbain, Denis Michez & Rémi Santerre'	1	'female'	'adult'	2025-04-23	2025	4	23	'net'	'Bord de route, pied montagne'	'Türkiye'	'Mediterranean Region'	'Antalya'	'Beydiğin'	478	'37.01694'	'31.39717'	300	'Andrena monacha'	'Thomas J. Wood'	2025	'NA'	'Andrena monacha'	'Hymenoptera'	'Andrenidae'	'Andreninae'	'Andrenini'	'Andrena'	'incertae sedis'	'NA'	'Warncke, 1965'
'TR-02-026'	'http://creativecommons.org/licenses/by/4.0/.'	'2025_Turkey_spring'	'PreservedSpecimen'	'Research collection of the Laboratory of Zoology'	'UMONS'	'TR-02-026'	'Guillaume Ghisbain, Denis Michez & Rémi Santerre'	1	'female'	'adult'	2025-04-23	2025	4	23	'net'	'Bord de route, pied montagne'	'Türkiye'	'Mediterranean Region'	'Antalya'	'Beydiğin'	478	'37.01694'	'31.39717'	300	'Andrena monacha'	'Thomas J. Wood'	2025	'NA'	'Andrena monacha'	'Hymenoptera'	'Andrenidae'	'Andreninae'	'Andrenini'	'Andrena'	'incertae sedis'	'NA'	'Warncke, 1965'
'TR-03-054'	'http://creativecommons.org/licenses/by/4.0/.'	'2025_Turkey_spring'	'PreservedSpecimen'	'Research collection of the Laboratory of Zoology'	'UMONS'	'TR-03-054'	'Guillaume Ghisbain, Denis Michez & Rémi Santerre'	1	'female'	'adult'	2025-04-23	2025	4	23	'net'	'Elevated valley overgrazzed with some good meadows'	'Türkiye'	'Mediterranean Region'	'Antalya'	'İbradi'	956	'37.13349'	'31.47374'	100	'Andrena monacha'	'Thomas J. Wood'	2025	'NA'	'Andrena monacha'	'Hymenoptera'	'Andrenidae'	'Andreninae'	'Andrenini'	'Andrena'	'incertae sedis'	'NA'	'Warncke, 1965'
'TR-03-101'	'http://creativecommons.org/licenses/by/4.0/.'	'2025_Turkey_spring'	'PreservedSpecimen'	'Research collection of the Laboratory of Zoology'	'UMONS'	'TR-03-101'	'Guillaume Ghisbain, Denis Michez & Rémi Santerre'	1	'female'	'adult'	2025-04-23	2025	4	23	'net'	'Elevated valley overgrazzed with some good meadows'	'Türkiye'	'Mediterranean Region'	'Antalya'	'İbradi'	956	'37.13349'	'31.47374'	100	'Andrena monacha'	'Thomas J. Wood'	2025	'NA'	'Andrena monacha'	'Hymenoptera'	'Andrenidae'	'Andreninae'	'Andrenini'	'Andrena'	'incertae sedis'	'NA'	'Warncke, 1965'
'TR-31-012'	'http://creativecommons.org/licenses/by/4.0/.'	'2025_Turkey_spring'	'PreservedSpecimen'	'Research collection of the Laboratory of Zoology'	'UMONS'	'TR-31-012'	'Guillaume Ghisbain, Denis Michez & Rémi Santerre'	1	'female'	'adult'	2025-04-30	2025	4	30	'net'	'Orcard close from river'	'Türkiye'	'Mediterranean Region'	'Mersin'	'Köselerli'	141	'36.56897'	'33.4402'	100	'Andrena monacha'	'Thomas J. Wood'	2025	'NA'	'Andrena monacha'	'Hymenoptera'	'Andrenidae'	'Andreninae'	'Andrenini'	'Andrena'	'incertae sedis'	'NA'	'Warncke, 1965'
'TR-02-027'	'http://creativecommons.org/licenses/by/4.0/.'	'2025_Turkey_spring'	'PreservedSpecimen'	'Research collection of the Laboratory of Zoology'	'UMONS'	'TR-02-027'	'Guillaume Ghisbain, Denis Michez & Rémi Santerre'	1	'male'	'adult'	2025-04-23	2025	4	23	'net'	'Bord de route, pied montagne'	'Türkiye'	'Mediterranean Region'	'Antalya'	'Beydiğin'	478	'37.01694'	'31.39717'	300	'Andrena monacha'	'Thomas J. Wood'	2025	'NA'	'Andrena monacha'	'Hymenoptera'	'Andrenidae'	'Andreninae'	'Andrenini'	'Andrena'	'incertae sedis'	'NA'	'Warncke, 1965'
'TR-02-068'	'http://creativecommons.org/licenses/by/4.0/.'	'2025_Turkey_spring'	'PreservedSpecimen'	'Research collection of the Laboratory of Zoology'	'UMONS'	'TR-02-068'	'Guillaume Ghisbain, Denis Michez & Rémi Santerre'	1	'male'	'adult'	2025-04-23	2025	4	23	'net'	'Bord de route, pied montagne'	'Türkiye'	'Mediterranean Region'	'Antalya'	'Beydiğin'	478	'37.01694'	'31.39717'	300	'Andrena monacha'	'Thomas J. Wood'	2025	'NA'	'Andrena monacha'	'Hymenoptera'	'Andrenidae'	'Andreninae'	'Andrenini'	'Andrena'	'incertae sedis'	'NA'	'Warncke, 1965'
'TR-30-040'	'http://creativecommons.org/licenses/by/4.0/.'	'2025_Turkey_spring'	'PreservedSpecimen'	'Research collection of the Laboratory of Zoology'	'UMONS'	'TR-30-040'	'Guillaume Ghisbain, Denis Michez & Rémi Santerre'	1	'male'	'adult'	2025-04-30	2025	4	30	'net'	'Road side, orchard'	'Türkiye'	'Mediterranean Region'	'Mersin'	'Geçimli'	1235	'36.80418'	'33.32723'	50	'Andrena morio'	'Thomas J. Wood'	2025	'NA'	'Andrena morio'	'Hymenoptera'	'Andrenidae'	'Andreninae'	'Andrenini'	'Andrena'	'Melandrena'	'NA'	'Brullé, 1832'
'TR-11-024'	'http://creativecommons.org/licenses/by/4.0/.'	'2025_Turkey_spring'	'PreservedSpecimen'	'Research collection of the Laboratory of Zoology'	'UMONS'	'TR-11-024'	'Guillaume Ghisbain, Denis Michez & Rémi Santerre'	1	'female'	'adult'	2025-04-24	2025	4	24	'net'	'Side road'	'Türkiye'	'Mediterranean Region'	'Mersin'	'Anamur'	465	'36.07575'	'32.63737'	100	'Andrena neocypriaca'	'Thomas J. Wood'	2025	'NA'	'Andrena neocypriaca'	'Hymenoptera'	'Andrenidae'	'Andreninae'	'Andrenini'	'Andrena'	'Ulandrena'	'NA'	'Mavromoustakis, 1956'
'TR-39-037'	'http://creativecommons.org/licenses/by/4.0/.'	'2025_Turkey_spring'	'PreservedSpecimen'	'Research collection of the Laboratory of Zoology'	'UMONS'	'TR-39-037'	'Guillaume Ghisbain, Denis Michez & Rémi Santerre'	1	'female'	'adult'	2025-05-02	2025	5	2	'net'	'Crops, meadows'	'Türkiye'	'Mediterranean Region'	'Antalya'	'Aşağıışıklar'	92	'36.80344'	'31.51136'	150	'Andrena neocypriaca'	'Thomas J. Wood'	2025	'NA'	'Andrena neocypriaca'	'Hymenoptera'	'Andrenidae'	'Andreninae'	'Andrenini'	'Andrena'	'Ulandrena'	'NA'	'Mavromoustakis, 1956'
'TR-36-028'	'http://creativecommons.org/licenses/by/4.0/.'	'2025_Turkey_spring'	'PreservedSpecimen'	'Research collection of the Laboratory of Zoology'	'UMONS'	'TR-36-028'	'Guillaume Ghisbain, Denis Michez & Rémi Santerre'	1	'male'	'adult'	2025-05-01	2025	5	1	'net'	'nature reserve close from beach'	'Türkiye'	'Mediterranean Region'	'Mersin'	'Işıklı'	90	'36.21828'	'33.70876'	150	'Andrena neocypriaca'	'Thomas J. Wood'	2025	'NA'	'Andrena neocypriaca'	'Hymenoptera'	'Andrenidae'	'Andreninae'	'Andrenini'	'Andrena'	'Ulandrena'	'NA'	'Mavromoustakis, 1956'
'TR-36-029'	'http://creativecommons.org/licenses/by/4.0/.'	'2025_Turkey_spring'	'PreservedSpecimen'	'Research collection of the Laboratory of Zoology'	'UMONS'	'TR-36-029'	'Guillaume Ghisbain, Denis Michez & Rémi Santerre'	1	'male'	'adult'	2025-05-01	2025	5	1	'net'	'nature reserve close from beach'	'Türkiye'	'Mediterranean Region'	'Mersin'	'Işıklı'	90	'36.21828'	'33.70876'	150	'Andrena neocypriaca'	'Thomas J. Wood'	2025	'NA'	'Andrena neocypriaca'	'Hymenoptera'	'Andrenidae'	'Andreninae'	'Andrenini'	'Andrena'	'Ulandrena'	'NA'	'Mavromoustakis, 1956'
'TR-39-038'	'http://creativecommons.org/licenses/by/4.0/.'	'2025_Turkey_spring'	'PreservedSpecimen'	'Research collection of the Laboratory of Zoology'	'UMONS'	'TR-39-038'	'Guillaume Ghisbain, Denis Michez & Rémi Santerre'	1	'male'	'adult'	2025-05-02	2025	5	2	'net'	'Crops, meadows'	'Türkiye'	'Mediterranean Region'	'Antalya'	'Aşağıışıklar'	92	'36.80344'	'31.51136'	150	'Andrena neocypriaca'	'Thomas J. Wood'	2025	'NA'	'Andrena neocypriaca'	'Hymenoptera'	'Andrenidae'	'Andreninae'	'Andrenini'	'Andrena'	'Ulandrena'	'NA'	'Mavromoustakis, 1956'
'TR-40-002'	'http://creativecommons.org/licenses/by/4.0/.'	'2025_Turkey_spring'	'PreservedSpecimen'	'Research collection of the Laboratory of Zoology'	'UMONS'	'TR-40-002'	'Guillaume Ghisbain, Denis Michez & Rémi Santerre'	1	'male'	'adult'	2025-05-02	2025	5	2	'net'	'Flanc de montagne'	'Türkiye'	'Mediterranean Region'	'Antalya'	'Saraçlı'	101	'36.84154'	'31.56881'	200	'Andrena neocypriaca'	'Thomas J. Wood'	2025	'NA'	'Andrena neocypriaca'	'Hymenoptera'	'Andrenidae'	'Andreninae'	'Andrenini'	'Andrena'	'Ulandrena'	'NA'	'Mavromoustakis, 1956'
'TR-40-003'	'http://creativecommons.org/licenses/by/4.0/.'	'2025_Turkey_spring'	'PreservedSpecimen'	'Research collection of the Laboratory of Zoology'	'UMONS'	'TR-40-003'	'Guillaume Ghisbain, Denis Michez & Rémi Santerre'	1	'male'	'adult'	2025-05-02	2025	5	2	'net'	'Flanc de montagne'	'Türkiye'	'Mediterranean Region'	'Antalya'	'Saraçlı'	101	'36.84154'	'31.56881'	200	'Andrena neocypriaca'	'Thomas J. Wood'	2025	'NA'	'Andrena neocypriaca'	'Hymenoptera'	'Andrenidae'	'Andreninae'	'Andrenini'	'Andrena'	'Ulandrena'	'NA'	'Mavromoustakis, 1956'
'TR-40-010'	'http://creativecommons.org/licenses/by/4.0/.'	'2025_Turkey_spring'	'PreservedSpecimen'	'Research collection of the Laboratory of Zoology'	'UMONS'	'TR-40-010'	'Guillaume Ghisbain, Denis Michez & Rémi Santerre'	1	'male'	'adult'	2025-05-02	2025	5	2	'net'	'Flanc de montagne'	'Türkiye'	'Mediterranean Region'	'Antalya'	'Saraçlı'	101	'36.84154'	'31.56881'	200	'Andrena neocypriaca'	'Thomas J. Wood'	2025	'NA'	'Andrena neocypriaca'	'Hymenoptera'	'Andrenidae'	'Andreninae'	'Andrenini'	'Andrena'	'Ulandrena'	'NA'	'Mavromoustakis, 1956'
'TR-40-013'	'http://creativecommons.org/licenses/by/4.0/.'	'2025_Turkey_spring'	'PreservedSpecimen'	'Research collection of the Laboratory of Zoology'	'UMONS'	'TR-40-013'	'Guillaume Ghisbain, Denis Michez & Rémi Santerre'	1	'male'	'adult'	2025-05-02	2025	5	2	'net'	'Flanc de montagne'	'Türkiye'	'Mediterranean Region'	'Antalya'	'Saraçlı'	101	'36.84154'	'31.56881'	200	'Andrena neocypriaca'	'Thomas J. Wood'	2025	'NA'	'Andrena neocypriaca'	'Hymenoptera'	'Andrenidae'	'Andreninae'	'Andrenini'	'Andrena'	'Ulandrena'	'NA'	'Mavromoustakis, 1956'
'TR-41-007'	'http://creativecommons.org/licenses/by/4.0/.'	'2025_Turkey_spring'	'PreservedSpecimen'	'Research collection of the Laboratory of Zoology'	'UMONS'	'TR-41-007'	'Guillaume Ghisbain, Denis Michez & Rémi Santerre'	1	'male'	'adult'	2025-05-02	2025	5	2	'net'	'Bord de lac, flanc de montagne'	'Türkiye'	'Mediterranean Region'	'Antalya'	'Güzelyalı'	148	'36.89485'	'31.53827'	200	'Andrena neocypriaca'	'Thomas J. Wood'	2025	'NA'	'Andrena neocypriaca'	'Hymenoptera'	'Andrenidae'	'Andreninae'	'Andrenini'	'Andrena'	'Ulandrena'	'NA'	'Mavromoustakis, 1956'
'TR-23-052'	'http://creativecommons.org/licenses/by/4.0/.'	'2025_Turkey_spring'	'PreservedSpecimen'	'Research collection of the Laboratory of Zoology'	'UMONS'	'TR-23-052'	'Guillaume Ghisbain, Denis Michez & Rémi Santerre'	1	'male'	'adult'	2025-04-28	2025	4	28	'net'	'Ouverture pilone electrique dans forêt de pin'	'Türkiye'	'Mediterranean Region'	'Osmaniye'	'Dereobası'	1412	'36.97654'	'36.32773'	200	'Andrena nigroaenea'	'Thomas J. Wood'	2025	'NA'	'Andrena nigroaenea'	'Hymenoptera'	'Andrenidae'	'Andreninae'	'Andrenini'	'Andrena'	'Melandrena'	'NA'	'(Kirby, 1802)'
'TR-24-020'	'http://creativecommons.org/licenses/by/4.0/.'	'2025_Turkey_spring'	'PreservedSpecimen'	'Research collection of the Laboratory of Zoology'	'UMONS'	'TR-24-020'	'Guillaume Ghisbain, Denis Michez & Rémi Santerre'	1	'male'	'adult'	2025-04-28	2025	4	28	'net'	'Pelouse alpine'	'Türkiye'	'Mediterranean Region'	'Osmaniye'	'Dereobası'	1926	'36.96265'	'36.36852'	1000	'Andrena nigroaenea'	'Thomas J. Wood'	2025	'NA'	'Andrena nigroaenea'	'Hymenoptera'	'Andrenidae'	'Andreninae'	'Andrenini'	'Andrena'	'Melandrena'	'NA'	'(Kirby, 1802)'
'TR-25-010'	'http://creativecommons.org/licenses/by/4.0/.'	'2025_Turkey_spring'	'PreservedSpecimen'	'Research collection of the Laboratory of Zoology'	'UMONS'	'TR-25-010'	'Guillaume Ghisbain, Denis Michez & Rémi Santerre'	1	'male'	'adult'	2025-04-28	2025	4	28	'net'	'Verger de pommier'	'Türkiye'	'Mediterranean Region'	'Osmaniye'	'Dereobası'	1346	'36.98222'	'36.32254'	100	'Andrena nigroaenea'	'Thomas J. Wood'	2025	'NA'	'Andrena nigroaenea'	'Hymenoptera'	'Andrenidae'	'Andreninae'	'Andrenini'	'Andrena'	'Melandrena'	'NA'	'(Kirby, 1802)'
'TR-25-020'	'http://creativecommons.org/licenses/by/4.0/.'	'2025_Turkey_spring'	'PreservedSpecimen'	'Research collection of the Laboratory of Zoology'	'UMONS'	'TR-25-020'	'Guillaume Ghisbain, Denis Michez & Rémi Santerre'	1	'male'	'adult'	2025-04-28	2025	4	28	'net'	'Verger de pommier'	'Türkiye'	'Mediterranean Region'	'Osmaniye'	'Dereobası'	1346	'36.98222'	'36.32254'	100	'Andrena nigroaenea'	'Thomas J. Wood'	2025	'NA'	'Andrena nigroaenea'	'Hymenoptera'	'Andrenidae'	'Andreninae'	'Andrenini'	'Andrena'	'Melandrena'	'NA'	'(Kirby, 1802)'
'TR-25-037'	'http://creativecommons.org/licenses/by/4.0/.'	'2025_Turkey_spring'	'PreservedSpecimen'	'Research collection of the Laboratory of Zoology'	'UMONS'	'TR-25-037'	'Guillaume Ghisbain, Denis Michez & Rémi Santerre'	1	'male'	'adult'	2025-04-28	2025	4	28	'net'	'Verger de pommier'	'Türkiye'	'Mediterranean Region'	'Osmaniye'	'Dereobası'	1346	'36.98222'	'36.32254'	100	'Andrena nigroaenea'	'Thomas J. Wood'	2025	'NA'	'Andrena nigroaenea'	'Hymenoptera'	'Andrenidae'	'Andreninae'	'Andrenini'	'Andrena'	'Melandrena'	'NA'	'(Kirby, 1802)'
'TR-25-045'	'http://creativecommons.org/licenses/by/4.0/.'	'2025_Turkey_spring'	'PreservedSpecimen'	'Research collection of the Laboratory of Zoology'	'UMONS'	'TR-25-045'	'Guillaume Ghisbain, Denis Michez & Rémi Santerre'	1	'male'	'adult'	2025-04-28	2025	4	28	'net'	'Verger de pommier'	'Türkiye'	'Mediterranean Region'	'Osmaniye'	'Dereobası'	1346	'36.98222'	'36.32254'	100	'Andrena nigroaenea'	'Thomas J. Wood'	2025	'NA'	'Andrena nigroaenea'	'Hymenoptera'	'Andrenidae'	'Andreninae'	'Andrenini'	'Andrena'	'Melandrena'	'NA'	'(Kirby, 1802)'
'TR-03-103'	'http://creativecommons.org/licenses/by/4.0/.'	'2025_Turkey_spring'	'PreservedSpecimen'	'Research collection of the Laboratory of Zoology'	'UMONS'	'TR-03-103'	'Guillaume Ghisbain, Denis Michez & Rémi Santerre'	1	'female'	'adult'	2025-04-23	2025	4	23	'net'	'Elevated valley overgrazzed with some good meadows'	'Türkiye'	'Mediterranean Region'	'Antalya'	'İbradi'	956	'37.13349'	'31.47374'	100	'Andrena optata'	'Thomas J. Wood'	2025	'NA'	'Andrena optata'	'Hymenoptera'	'Andrenidae'	'Andreninae'	'Andrenini'	'Andrena'	'Truncandrena'	'NA'	'Warncke, 1975'
'TR-03-133'	'http://creativecommons.org/licenses/by/4.0/.'	'2025_Turkey_spring'	'PreservedSpecimen'	'Research collection of the Laboratory of Zoology'	'UMONS'	'TR-03-133'	'Guillaume Ghisbain, Denis Michez & Rémi Santerre'	1	'female'	'adult'	2025-04-23	2025	4	23	'net'	'Elevated valley overgrazzed with some good meadows'	'Türkiye'	'Mediterranean Region'	'Antalya'	'İbradi'	956	'37.13349'	'31.47374'	100	'Andrena optata'	'Thomas J. Wood'	2025	'NA'	'Andrena optata'	'Hymenoptera'	'Andrenidae'	'Andreninae'	'Andrenini'	'Andrena'	'Truncandrena'	'NA'	'Warncke, 1975'
'TR-03-136'	'http://creativecommons.org/licenses/by/4.0/.'	'2025_Turkey_spring'	'PreservedSpecimen'	'Research collection of the Laboratory of Zoology'	'UMONS'	'TR-03-136'	'Guillaume Ghisbain, Denis Michez & Rémi Santerre'	1	'female'	'adult'	2025-04-23	2025	4	23	'net'	'Elevated valley overgrazzed with some good meadows'	'Türkiye'	'Mediterranean Region'	'Antalya'	'İbradi'	956	'37.13349'	'31.47374'	100	'Andrena optata'	'Thomas J. Wood'	2025	'NA'	'Andrena optata'	'Hymenoptera'	'Andrenidae'	'Andreninae'	'Andrenini'	'Andrena'	'Truncandrena'	'NA'	'Warncke, 1975'
'TR-41-036'	'http://creativecommons.org/licenses/by/4.0/.'	'2025_Turkey_spring'	'PreservedSpecimen'	'Research collection of the Laboratory of Zoology'	'UMONS'	'TR-41-036'	'Guillaume Ghisbain, Denis Michez & Rémi Santerre'	1	'female'	'adult'	2025-05-02	2025	5	2	'net'	'Bord de lac, flanc de montagne'	'Türkiye'	'Mediterranean Region'	'Antalya'	'Güzelyalı'	148	'36.89485'	'31.53827'	200	'Andrena optata'	'Thomas J. Wood'	2025	'NA'	'Andrena optata'	'Hymenoptera'	'Andrenidae'	'Andreninae'	'Andrenini'	'Andrena'	'Truncandrena'	'NA'	'Warncke, 1975'
'TR-41-037'	'http://creativecommons.org/licenses/by/4.0/.'	'2025_Turkey_spring'	'PreservedSpecimen'	'Research collection of the Laboratory of Zoology'	'UMONS'	'TR-41-037'	'Guillaume Ghisbain, Denis Michez & Rémi Santerre'	1	'female'	'adult'	2025-05-02	2025	5	2	'net'	'Bord de lac, flanc de montagne'	'Türkiye'	'Mediterranean Region'	'Antalya'	'Güzelyalı'	148	'36.89485'	'31.53827'	200	'Andrena optata'	'Thomas J. Wood'	2025	'NA'	'Andrena optata'	'Hymenoptera'	'Andrenidae'	'Andreninae'	'Andrenini'	'Andrena'	'Truncandrena'	'NA'	'Warncke, 1975'
'TR-03-110'	'http://creativecommons.org/licenses/by/4.0/.'	'2025_Turkey_spring'	'PreservedSpecimen'	'Research collection of the Laboratory of Zoology'	'UMONS'	'TR-03-110'	'Guillaume Ghisbain, Denis Michez & Rémi Santerre'	1	'male'	'adult'	2025-04-23	2025	4	23	'net'	'Elevated valley overgrazzed with some good meadows'	'Türkiye'	'Mediterranean Region'	'Antalya'	'İbradi'	956	'37.13349'	'31.47374'	100	'Andrena optata'	'Thomas J. Wood'	2025	'NA'	'Andrena optata'	'Hymenoptera'	'Andrenidae'	'Andreninae'	'Andrenini'	'Andrena'	'Truncandrena'	'NA'	'Warncke, 1975'
'TR-03-115'	'http://creativecommons.org/licenses/by/4.0/.'	'2025_Turkey_spring'	'PreservedSpecimen'	'Research collection of the Laboratory of Zoology'	'UMONS'	'TR-03-115'	'Guillaume Ghisbain, Denis Michez & Rémi Santerre'	1	'male'	'adult'	2025-04-23	2025	4	23	'net'	'Elevated valley overgrazzed with some good meadows'	'Türkiye'	'Mediterranean Region'	'Antalya'	'İbradi'	956	'37.13349'	'31.47374'	100	'Andrena optata'	'Thomas J. Wood'	2025	'NA'	'Andrena optata'	'Hymenoptera'	'Andrenidae'	'Andreninae'	'Andrenini'	'Andrena'	'Truncandrena'	'NA'	'Warncke, 1975'
'TR-21-001'	'http://creativecommons.org/licenses/by/4.0/.'	'2025_Turkey_spring'	'PreservedSpecimen'	'Research collection of the Laboratory of Zoology'	'UMONS'	'TR-21-001'	'Guillaume Ghisbain, Denis Michez & Rémi Santerre'	1	'female'	'adult'	2025-04-27	2025	4	27	'net'	'Clairière'	'Türkiye'	'Mediterranean Region'	'Adana'	'Örcün'	107	'37.12593'	'35.28524'	100	'Andrena paradoxa'	'Thomas J. Wood'	2025	'NA'	'Andrena paradoxa'	'Hymenoptera'	'Andrenidae'	'Andreninae'	'Andrenini'	'Andrena'	'Ulandrena'	'NA'	'Friese, 1921'
'TR-21-056'	'http://creativecommons.org/licenses/by/4.0/.'	'2025_Turkey_spring'	'PreservedSpecimen'	'Research collection of the Laboratory of Zoology'	'UMONS'	'TR-21-056'	'Guillaume Ghisbain, Denis Michez & Rémi Santerre'	1	'female'	'adult'	2025-04-27	2025	4	27	'net'	'Clairière'	'Türkiye'	'Mediterranean Region'	'Adana'	'Örcün'	107	'37.12593'	'35.28524'	100	'Andrena paradoxa'	'Thomas J. Wood'	2025	'NA'	'Andrena paradoxa'	'Hymenoptera'	'Andrenidae'	'Andreninae'	'Andrenini'	'Andrena'	'Ulandrena'	'NA'	'Friese, 1921'
'TR-21-075'	'http://creativecommons.org/licenses/by/4.0/.'	'2025_Turkey_spring'	'PreservedSpecimen'	'Research collection of the Laboratory of Zoology'	'UMONS'	'TR-21-075'	'Guillaume Ghisbain, Denis Michez & Rémi Santerre'	1	'female'	'adult'	2025-04-27	2025	4	27	'net'	'Clairière'	'Türkiye'	'Mediterranean Region'	'Adana'	'Örcün'	107	'37.12593'	'35.28524'	100	'Andrena paradoxa'	'Thomas J. Wood'	2025	'NA'	'Andrena paradoxa'	'Hymenoptera'	'Andrenidae'	'Andreninae'	'Andrenini'	'Andrena'	'Ulandrena'	'NA'	'Friese, 1921'
'TR-21-082'	'http://creativecommons.org/licenses/by/4.0/.'	'2025_Turkey_spring'	'PreservedSpecimen'	'Research collection of Thomas J. Wood'	'NA'	'TR-21-082'	'Guillaume Ghisbain, Denis Michez & Rémi Santerre'	1	'female'	'adult'	2025-04-27	2025	4	27	'net'	'Clairière'	'Türkiye'	'Mediterranean Region'	'Adana'	'Örcün'	107	'37.12593'	'35.28524'	100	'Andrena paradoxa'	'Thomas J. Wood'	2025	'NA'	'Andrena paradoxa'	'Hymenoptera'	'Andrenidae'	'Andreninae'	'Andrenini'	'Andrena'	'Ulandrena'	'NA'	'Friese, 1921'
'TR-21-131'	'http://creativecommons.org/licenses/by/4.0/.'	'2025_Turkey_spring'	'PreservedSpecimen'	'Research collection of the Laboratory of Zoology'	'UMONS'	'TR-21-131'	'Guillaume Ghisbain, Denis Michez & Rémi Santerre'	1	'female'	'adult'	2025-04-27	2025	4	27	'net'	'Clairière'	'Türkiye'	'Mediterranean Region'	'Adana'	'Örcün'	107	'37.12593'	'35.28524'	100	'Andrena paradoxa'	'Thomas J. Wood'	2025	'NA'	'Andrena paradoxa'	'Hymenoptera'	'Andrenidae'	'Andreninae'	'Andrenini'	'Andrena'	'Ulandrena'	'NA'	'Friese, 1921'
'TR-21-134'	'http://creativecommons.org/licenses/by/4.0/.'	'2025_Turkey_spring'	'PreservedSpecimen'	'Research collection of the Laboratory of Zoology'	'UMONS'	'TR-21-134'	'Guillaume Ghisbain, Denis Michez & Rémi Santerre'	1	'female'	'adult'	2025-04-27	2025	4	27	'net'	'Clairière'	'Türkiye'	'Mediterranean Region'	'Adana'	'Örcün'	107	'37.12593'	'35.28524'	100	'Andrena paradoxa'	'Thomas J. Wood'	2025	'NA'	'Andrena paradoxa'	'Hymenoptera'	'Andrenidae'	'Andreninae'	'Andrenini'	'Andrena'	'Ulandrena'	'NA'	'Friese, 1921'
'TR-21-034'	'http://creativecommons.org/licenses/by/4.0/.'	'2025_Turkey_spring'	'PreservedSpecimen'	'Research collection of the Laboratory of Zoology'	'UMONS'	'TR-21-034'	'Guillaume Ghisbain, Denis Michez & Rémi Santerre'	1	'male'	'adult'	2025-04-27	2025	4	27	'net'	'Clairière'	'Türkiye'	'Mediterranean Region'	'Adana'	'Örcün'	107	'37.12593'	'35.28524'	100	'Andrena paradoxa'	'Thomas J. Wood'	2025	'NA'	'Andrena paradoxa'	'Hymenoptera'	'Andrenidae'	'Andreninae'	'Andrenini'	'Andrena'	'Ulandrena'	'NA'	'Friese, 1921'
'TR-21-087'	'http://creativecommons.org/licenses/by/4.0/.'	'2025_Turkey_spring'	'PreservedSpecimen'	'Research collection of the Laboratory of Zoology'	'UMONS'	'TR-21-087'	'Guillaume Ghisbain, Denis Michez & Rémi Santerre'	1	'male'	'adult'	2025-04-27	2025	4	27	'net'	'Clairière'	'Türkiye'	'Mediterranean Region'	'Adana'	'Örcün'	107	'37.12593'	'35.28524'	100	'Andrena paradoxa'	'Thomas J. Wood'	2025	'NA'	'Andrena paradoxa'	'Hymenoptera'	'Andrenidae'	'Andreninae'	'Andrenini'	'Andrena'	'Ulandrena'	'NA'	'Friese, 1921'
'TR-21-155'	'http://creativecommons.org/licenses/by/4.0/.'	'2025_Turkey_spring'	'PreservedSpecimen'	'Research collection of the Laboratory of Zoology'	'UMONS'	'TR-21-155'	'Guillaume Ghisbain, Denis Michez & Rémi Santerre'	1	'male'	'adult'	2025-04-27	2025	4	27	'net'	'Clairière'	'Türkiye'	'Mediterranean Region'	'Adana'	'Örcün'	107	'37.12593'	'35.28524'	100	'Andrena paradoxa'	'Thomas J. Wood'	2025	'NA'	'Andrena paradoxa'	'Hymenoptera'	'Andrenidae'	'Andreninae'	'Andrenini'	'Andrena'	'Ulandrena'	'NA'	'Friese, 1921'
'TR-21-169'	'http://creativecommons.org/licenses/by/4.0/.'	'2025_Turkey_spring'	'PreservedSpecimen'	'Research collection of Thomas J. Wood'	'NA'	'TR-21-169'	'Guillaume Ghisbain, Denis Michez & Rémi Santerre'	1	'male'	'adult'	2025-04-27	2025	4	27	'net'	'Clairière'	'Türkiye'	'Mediterranean Region'	'Adana'	'Örcün'	107	'37.12593'	'35.28524'	100	'Andrena paradoxa'	'Thomas J. Wood'	2025	'NA'	'Andrena paradoxa'	'Hymenoptera'	'Andrenidae'	'Andreninae'	'Andrenini'	'Andrena'	'Ulandrena'	'NA'	'Friese, 1921'
'TR-03-135'	'http://creativecommons.org/licenses/by/4.0/.'	'2025_Turkey_spring'	'PreservedSpecimen'	'Research collection of the Laboratory of Zoology'	'UMONS'	'TR-03-135'	'Guillaume Ghisbain, Denis Michez & Rémi Santerre'	1	'female'	'adult'	2025-04-23	2025	4	23	'net'	'Elevated valley overgrazzed with some good meadows'	'Türkiye'	'Mediterranean Region'	'Antalya'	'İbradi'	956	'37.13349'	'31.47374'	100	'Andrena pareklisiae'	'Thomas J. Wood'	2025	'NA'	'Andrena pareklisiae'	'Hymenoptera'	'Andrenidae'	'Andreninae'	'Andrenini'	'Andrena'	'Truncandrena'	'NA'	'Mavromoustakis, 1957'
'TR-03-167'	'http://creativecommons.org/licenses/by/4.0/.'	'2025_Turkey_spring'	'PreservedSpecimen'	'Research collection of the Laboratory of Zoology'	'UMONS'	'TR-03-167'	'Guillaume Ghisbain, Denis Michez & Rémi Santerre'	1	'female'	'adult'	2025-04-23	2025	4	23	'net'	'Elevated valley overgrazzed with some good meadows'	'Türkiye'	'Mediterranean Region'	'Antalya'	'İbradi'	956	'37.13349'	'31.47374'	100	'Andrena pareklisiae'	'Thomas J. Wood'	2025	'NA'	'Andrena pareklisiae'	'Hymenoptera'	'Andrenidae'	'Andreninae'	'Andrenini'	'Andrena'	'Truncandrena'	'NA'	'Mavromoustakis, 1957'
'TR-24-100'	'http://creativecommons.org/licenses/by/4.0/.'	'2025_Turkey_spring'	'PreservedSpecimen'	'Research collection of the Laboratory of Zoology'	'UMONS'	'TR-24-100'	'Guillaume Ghisbain, Denis Michez & Rémi Santerre'	1	'male'	'adult'	2025-04-28	2025	4	28	'net'	'Pelouse alpine'	'Türkiye'	'Mediterranean Region'	'Osmaniye'	'Dereobası'	1926	'36.96265'	'36.36852'	1000	'Andrena pareklisiae'	'Thomas J. Wood'	2025	'NA'	'Andrena pareklisiae'	'Hymenoptera'	'Andrenidae'	'Andreninae'	'Andrenini'	'Andrena'	'Truncandrena'	'NA'	'Mavromoustakis, 1957'
'TR-26-072'	'http://creativecommons.org/licenses/by/4.0/.'	'2025_Turkey_spring'	'PreservedSpecimen'	'Research collection of the Laboratory of Zoology'	'UMONS'	'TR-26-072'	'Guillaume Ghisbain, Denis Michez & Rémi Santerre'	1	'female'	'adult'	2025-04-29	2025	4	29	'net'	'Bord de route, milieu agricole'	'Türkiye'	'Central Anatolia Region'	'Konya'	'Ereğli'	1112	'37.61552'	'34.24594'	300	'Andrena pilipes'	'Thomas J. Wood'	2025	'NA'	'Andrena pilipes'	'Hymenoptera'	'Andrenidae'	'Andreninae'	'Andrenini'	'Andrena'	'Plastandrena'	'NA'	'Fabricius, 1781'
'TR-26-074'	'http://creativecommons.org/licenses/by/4.0/.'	'2025_Turkey_spring'	'PreservedSpecimen'	'Research collection of the Laboratory of Zoology'	'UMONS'	'TR-26-074'	'Guillaume Ghisbain, Denis Michez & Rémi Santerre'	1	'female'	'adult'	2025-04-29	2025	4	29	'net'	'Bord de route, milieu agricole'	'Türkiye'	'Central Anatolia Region'	'Konya'	'Ereğli'	1112	'37.61552'	'34.24594'	300	'Andrena pilipes'	'Thomas J. Wood'	2025	'NA'	'Andrena pilipes'	'Hymenoptera'	'Andrenidae'	'Andreninae'	'Andrenini'	'Andrena'	'Plastandrena'	'NA'	'Fabricius, 1781'
'TR-26-076'	'http://creativecommons.org/licenses/by/4.0/.'	'2025_Turkey_spring'	'PreservedSpecimen'	'Research collection of the Laboratory of Zoology'	'UMONS'	'TR-26-076'	'Guillaume Ghisbain, Denis Michez & Rémi Santerre'	1	'female'	'adult'	2025-04-29	2025	4	29	'net'	'Bord de route, milieu agricole'	'Türkiye'	'Central Anatolia Region'	'Konya'	'Ereğli'	1112	'37.61552'	'34.24594'	300	'Andrena pilipes'	'Thomas J. Wood'	2025	'NA'	'Andrena pilipes'	'Hymenoptera'	'Andrenidae'	'Andreninae'	'Andrenini'	'Andrena'	'Plastandrena'	'NA'	'Fabricius, 1781'
'TR-26-079'	'http://creativecommons.org/licenses/by/4.0/.'	'2025_Turkey_spring'	'PreservedSpecimen'	'Research collection of the Laboratory of Zoology'	'UMONS'	'TR-26-079'	'Guillaume Ghisbain, Denis Michez & Rémi Santerre'	1	'female'	'adult'	2025-04-29	2025	4	29	'net'	'Bord de route, milieu agricole'	'Türkiye'	'Central Anatolia Region'	'Konya'	'Ereğli'	1112	'37.61552'	'34.24594'	300	'Andrena pilipes'	'Thomas J. Wood'	2025	'NA'	'Andrena pilipes'	'Hymenoptera'	'Andrenidae'	'Andreninae'	'Andrenini'	'Andrena'	'Plastandrena'	'NA'	'Fabricius, 1781'
'TR-26-080'	'http://creativecommons.org/licenses/by/4.0/.'	'2025_Turkey_spring'	'PreservedSpecimen'	'Research collection of the Laboratory of Zoology'	'UMONS'	'TR-26-080'	'Guillaume Ghisbain, Denis Michez & Rémi Santerre'	1	'female'	'adult'	2025-04-29	2025	4	29	'net'	'Bord de route, milieu agricole'	'Türkiye'	'Central Anatolia Region'	'Konya'	'Ereğli'	1112	'37.61552'	'34.24594'	300	'Andrena pilipes'	'Thomas J. Wood'	2025	'NA'	'Andrena pilipes'	'Hymenoptera'	'Andrenidae'	'Andreninae'	'Andrenini'	'Andrena'	'Plastandrena'	'NA'	'Fabricius, 1781'
'TR-29-002'	'http://creativecommons.org/licenses/by/4.0/.'	'2025_Turkey_spring'	'PreservedSpecimen'	'Research collection of the Laboratory of Zoology'	'UMONS'	'TR-29-002'	'Guillaume Ghisbain, Denis Michez & Rémi Santerre'	1	'female'	'adult'	2025-04-30	2025	4	30	'net'	'Steppe by a farm'	'Türkiye'	'Central Anatolia Region'	'Karaman'	'Ağılönü'	1030	'37.2287'	'33.32347'	300	'Andrena pilipes'	'Thomas J. Wood'	2025	'NA'	'Andrena pilipes'	'Hymenoptera'	'Andrenidae'	'Andreninae'	'Andrenini'	'Andrena'	'Plastandrena'	'NA'	'Fabricius, 1781'
'TR-29-006'	'http://creativecommons.org/licenses/by/4.0/.'	'2025_Turkey_spring'	'PreservedSpecimen'	'Research collection of the Laboratory of Zoology'	'UMONS'	'TR-29-006'	'Guillaume Ghisbain, Denis Michez & Rémi Santerre'	1	'female'	'adult'	2025-04-30	2025	4	30	'net'	'Steppe by a farm'	'Türkiye'	'Central Anatolia Region'	'Karaman'	'Ağılönü'	1030	'37.2287'	'33.32347'	300	'Andrena pilipes'	'Thomas J. Wood'	2025	'NA'	'Andrena pilipes'	'Hymenoptera'	'Andrenidae'	'Andreninae'	'Andrenini'	'Andrena'	'Plastandrena'	'NA'	'Fabricius, 1781'
'TR-29-031'	'http://creativecommons.org/licenses/by/4.0/.'	'2025_Turkey_spring'	'PreservedSpecimen'	'Research collection of the Laboratory of Zoology'	'UMONS'	'TR-29-031'	'Guillaume Ghisbain, Denis Michez & Rémi Santerre'	1	'female'	'adult'	2025-04-30	2025	4	30	'net'	'Steppe by a farm'	'Türkiye'	'Central Anatolia Region'	'Karaman'	'Ağılönü'	1030	'37.2287'	'33.32347'	300	'Andrena pilipes'	'Thomas J. Wood'	2025	'NA'	'Andrena pilipes'	'Hymenoptera'	'Andrenidae'	'Andreninae'	'Andrenini'	'Andrena'	'Plastandrena'	'NA'	'Fabricius, 1781'
'TR-29-034'	'http://creativecommons.org/licenses/by/4.0/.'	'2025_Turkey_spring'	'PreservedSpecimen'	'Research collection of the Laboratory of Zoology'	'UMONS'	'TR-29-034'	'Guillaume Ghisbain, Denis Michez & Rémi Santerre'	1	'female'	'adult'	2025-04-30	2025	4	30	'net'	'Steppe by a farm'	'Türkiye'	'Central Anatolia Region'	'Karaman'	'Ağılönü'	1030	'37.2287'	'33.32347'	300	'Andrena pilipes'	'Thomas J. Wood'	2025	'NA'	'Andrena pilipes'	'Hymenoptera'	'Andrenidae'	'Andreninae'	'Andrenini'	'Andrena'	'Plastandrena'	'NA'	'Fabricius, 1781'
'TR-24-046'	'http://creativecommons.org/licenses/by/4.0/.'	'2025_Turkey_spring'	'PreservedSpecimen'	'Research collection of the Laboratory of Zoology'	'UMONS'	'TR-24-046'	'Guillaume Ghisbain, Denis Michez & Rémi Santerre'	1	'female'	'adult'	2025-04-28	2025	4	28	'net'	'Pelouse alpine'	'Türkiye'	'Mediterranean Region'	'Osmaniye'	'Dereobası'	1926	'36.96265'	'36.36852'	1000	'Andrena pulicaria'	'Thomas J. Wood'	2025	'NA'	'Andrena pulicaria'	'Hymenoptera'	'Andrenidae'	'Andreninae'	'Andrenini'	'Andrena'	'Aciandrena'	'NA'	'Warncke, 1975'
'TR-24-068'	'http://creativecommons.org/licenses/by/4.0/.'	'2025_Turkey_spring'	'PreservedSpecimen'	'Research collection of the Laboratory of Zoology'	'UMONS'	'TR-24-068'	'Guillaume Ghisbain, Denis Michez & Rémi Santerre'	1	'female'	'adult'	2025-04-28	2025	4	28	'net'	'Pelouse alpine'	'Türkiye'	'Mediterranean Region'	'Osmaniye'	'Dereobası'	1926	'36.96265'	'36.36852'	1000	'Andrena pulicaria'	'Thomas J. Wood'	2025	'NA'	'Andrena pulicaria'	'Hymenoptera'	'Andrenidae'	'Andreninae'	'Andrenini'	'Andrena'	'Aciandrena'	'NA'	'Warncke, 1975'
'TR-24-069'	'http://creativecommons.org/licenses/by/4.0/.'	'2025_Turkey_spring'	'PreservedSpecimen'	'Research collection of the Laboratory of Zoology'	'UMONS'	'TR-24-069'	'Guillaume Ghisbain, Denis Michez & Rémi Santerre'	1	'female'	'adult'	2025-04-28	2025	4	28	'net'	'Pelouse alpine'	'Türkiye'	'Mediterranean Region'	'Osmaniye'	'Dereobası'	1926	'36.96265'	'36.36852'	1000	'Andrena pulicaria'	'Thomas J. Wood'	2025	'NA'	'Andrena pulicaria'	'Hymenoptera'	'Andrenidae'	'Andreninae'	'Andrenini'	'Andrena'	'Aciandrena'	'NA'	'Warncke, 1975'
'TR-24-094'	'http://creativecommons.org/licenses/by/4.0/.'	'2025_Turkey_spring'	'PreservedSpecimen'	'Research collection of the Laboratory of Zoology'	'UMONS'	'TR-24-094'	'Guillaume Ghisbain, Denis Michez & Rémi Santerre'	1	'female'	'adult'	2025-04-28	2025	4	28	'net'	'Pelouse alpine'	'Türkiye'	'Mediterranean Region'	'Osmaniye'	'Dereobası'	1926	'36.96265'	'36.36852'	1000	'Andrena pulicaria'	'Thomas J. Wood'	2025	'NA'	'Andrena pulicaria'	'Hymenoptera'	'Andrenidae'	'Andreninae'	'Andrenini'	'Andrena'	'Aciandrena'	'NA'	'Warncke, 1975'
'TR-24-110'	'http://creativecommons.org/licenses/by/4.0/.'	'2025_Turkey_spring'	'PreservedSpecimen'	'Research collection of the Laboratory of Zoology'	'UMONS'	'TR-24-110'	'Guillaume Ghisbain, Denis Michez & Rémi Santerre'	1	'female'	'adult'	2025-04-28	2025	4	28	'net'	'Pelouse alpine'	'Türkiye'	'Mediterranean Region'	'Osmaniye'	'Dereobası'	1926	'36.96265'	'36.36852'	1000	'Andrena pulicaria'	'Thomas J. Wood'	2025	'NA'	'Andrena pulicaria'	'Hymenoptera'	'Andrenidae'	'Andreninae'	'Andrenini'	'Andrena'	'Aciandrena'	'NA'	'Warncke, 1975'
'TR-24-111'	'http://creativecommons.org/licenses/by/4.0/.'	'2025_Turkey_spring'	'PreservedSpecimen'	'Research collection of the Laboratory of Zoology'	'UMONS'	'TR-24-111'	'Guillaume Ghisbain, Denis Michez & Rémi Santerre'	1	'female'	'adult'	2025-04-28	2025	4	28	'net'	'Pelouse alpine'	'Türkiye'	'Mediterranean Region'	'Osmaniye'	'Dereobası'	1926	'36.96265'	'36.36852'	1000	'Andrena pulicaria'	'Thomas J. Wood'	2025	'NA'	'Andrena pulicaria'	'Hymenoptera'	'Andrenidae'	'Andreninae'	'Andrenini'	'Andrena'	'Aciandrena'	'NA'	'Warncke, 1975'
'TR-24-137'	'http://creativecommons.org/licenses/by/4.0/.'	'2025_Turkey_spring'	'PreservedSpecimen'	'Research collection of Thomas J. Wood'	'NA'	'TR-24-137'	'Guillaume Ghisbain, Denis Michez & Rémi Santerre'	1	'female'	'adult'	2025-04-28	2025	4	28	'net'	'Pelouse alpine'	'Türkiye'	'Mediterranean Region'	'Osmaniye'	'Dereobası'	1926	'36.96265'	'36.36852'	1000	'Andrena pulicaria'	'Thomas J. Wood'	2025	'NA'	'Andrena pulicaria'	'Hymenoptera'	'Andrenidae'	'Andreninae'	'Andrenini'	'Andrena'	'Aciandrena'	'NA'	'Warncke, 1975'
'TR-24-152'	'http://creativecommons.org/licenses/by/4.0/.'	'2025_Turkey_spring'	'PreservedSpecimen'	'Research collection of the Laboratory of Zoology'	'UMONS'	'TR-24-152'	'Guillaume Ghisbain, Denis Michez & Rémi Santerre'	1	'female'	'adult'	2025-04-28	2025	4	28	'net'	'Pelouse alpine'	'Türkiye'	'Mediterranean Region'	'Osmaniye'	'Dereobası'	1926	'36.96265'	'36.36852'	1000	'Andrena pulicaria'	'Thomas J. Wood'	2025	'NA'	'Andrena pulicaria'	'Hymenoptera'	'Andrenidae'	'Andreninae'	'Andrenini'	'Andrena'	'Aciandrena'	'NA'	'Warncke, 1975'
'TR-24-156'	'http://creativecommons.org/licenses/by/4.0/.'	'2025_Turkey_spring'	'PreservedSpecimen'	'Research collection of the Laboratory of Zoology'	'UMONS'	'TR-24-156'	'Guillaume Ghisbain, Denis Michez & Rémi Santerre'	1	'female'	'adult'	2025-04-28	2025	4	28	'net'	'Pelouse alpine'	'Türkiye'	'Mediterranean Region'	'Osmaniye'	'Dereobası'	1926	'36.96265'	'36.36852'	1000	'Andrena pulicaria'	'Thomas J. Wood'	2025	'NA'	'Andrena pulicaria'	'Hymenoptera'	'Andrenidae'	'Andreninae'	'Andrenini'	'Andrena'	'Aciandrena'	'NA'	'Warncke, 1975'
'TR-24-169'	'http://creativecommons.org/licenses/by/4.0/.'	'2025_Turkey_spring'	'PreservedSpecimen'	'Research collection of Thomas J. Wood'	'NA'	'TR-24-169'	'Guillaume Ghisbain, Denis Michez & Rémi Santerre'	1	'female'	'adult'	2025-04-28	2025	4	28	'net'	'Pelouse alpine'	'Türkiye'	'Mediterranean Region'	'Osmaniye'	'Dereobası'	1926	'36.96265'	'36.36852'	1000	'Andrena pulicaria'	'Thomas J. Wood'	2025	'NA'	'Andrena pulicaria'	'Hymenoptera'	'Andrenidae'	'Andreninae'	'Andrenini'	'Andrena'	'Aciandrena'	'NA'	'Warncke, 1975'
'TR-24-047'	'http://creativecommons.org/licenses/by/4.0/.'	'2025_Turkey_spring'	'PreservedSpecimen'	'Research collection of the Laboratory of Zoology'	'UMONS'	'TR-24-047'	'Guillaume Ghisbain, Denis Michez & Rémi Santerre'	1	'male'	'adult'	2025-04-28	2025	4	28	'net'	'Pelouse alpine'	'Türkiye'	'Mediterranean Region'	'Osmaniye'	'Dereobası'	1926	'36.96265'	'36.36852'	1000	'Andrena pulicaria'	'Thomas J. Wood'	2025	'NA'	'Andrena pulicaria'	'Hymenoptera'	'Andrenidae'	'Andreninae'	'Andrenini'	'Andrena'	'Aciandrena'	'NA'	'Warncke, 1975'
'TR-24-051'	'http://creativecommons.org/licenses/by/4.0/.'	'2025_Turkey_spring'	'PreservedSpecimen'	'Research collection of the Laboratory of Zoology'	'UMONS'	'TR-24-051'	'Guillaume Ghisbain, Denis Michez & Rémi Santerre'	1	'male'	'adult'	2025-04-28	2025	4	28	'net'	'Pelouse alpine'	'Türkiye'	'Mediterranean Region'	'Osmaniye'	'Dereobası'	1926	'36.96265'	'36.36852'	1000	'Andrena pulicaria'	'Thomas J. Wood'	2025	'NA'	'Andrena pulicaria'	'Hymenoptera'	'Andrenidae'	'Andreninae'	'Andrenini'	'Andrena'	'Aciandrena'	'NA'	'Warncke, 1975'
'TR-24-053'	'http://creativecommons.org/licenses/by/4.0/.'	'2025_Turkey_spring'	'PreservedSpecimen'	'Research collection of the Laboratory of Zoology'	'UMONS'	'TR-24-053'	'Guillaume Ghisbain, Denis Michez & Rémi Santerre'	1	'male'	'adult'	2025-04-28	2025	4	28	'net'	'Pelouse alpine'	'Türkiye'	'Mediterranean Region'	'Osmaniye'	'Dereobası'	1926	'36.96265'	'36.36852'	1000	'Andrena pulicaria'	'Thomas J. Wood'	2025	'NA'	'Andrena pulicaria'	'Hymenoptera'	'Andrenidae'	'Andreninae'	'Andrenini'	'Andrena'	'Aciandrena'	'NA'	'Warncke, 1975'
'TR-24-080'	'http://creativecommons.org/licenses/by/4.0/.'	'2025_Turkey_spring'	'PreservedSpecimen'	'Research collection of Thomas J. Wood'	'NA'	'TR-24-080'	'Guillaume Ghisbain, Denis Michez & Rémi Santerre'	1	'male'	'adult'	2025-04-28	2025	4	28	'net'	'Pelouse alpine'	'Türkiye'	'Mediterranean Region'	'Osmaniye'	'Dereobası'	1926	'36.96265'	'36.36852'	1000	'Andrena pulicaria'	'Thomas J. Wood'	2025	'NA'	'Andrena pulicaria'	'Hymenoptera'	'Andrenidae'	'Andreninae'	'Andrenini'	'Andrena'	'Aciandrena'	'NA'	'Warncke, 1975'
'TR-24-103'	'http://creativecommons.org/licenses/by/4.0/.'	'2025_Turkey_spring'	'PreservedSpecimen'	'Research collection of the Laboratory of Zoology'	'UMONS'	'TR-24-103'	'Guillaume Ghisbain, Denis Michez & Rémi Santerre'	1	'male'	'adult'	2025-04-28	2025	4	28	'net'	'Pelouse alpine'	'Türkiye'	'Mediterranean Region'	'Osmaniye'	'Dereobası'	1926	'36.96265'	'36.36852'	1000	'Andrena pulicaria'	'Thomas J. Wood'	2025	'NA'	'Andrena pulicaria'	'Hymenoptera'	'Andrenidae'	'Andreninae'	'Andrenini'	'Andrena'	'Aciandrena'	'NA'	'Warncke, 1975'
'TR-24-115'	'http://creativecommons.org/licenses/by/4.0/.'	'2025_Turkey_spring'	'PreservedSpecimen'	'Research collection of the Laboratory of Zoology'	'UMONS'	'TR-24-115'	'Guillaume Ghisbain, Denis Michez & Rémi Santerre'	1	'male'	'adult'	2025-04-28	2025	4	28	'net'	'Pelouse alpine'	'Türkiye'	'Mediterranean Region'	'Osmaniye'	'Dereobası'	1926	'36.96265'	'36.36852'	1000	'Andrena pulicaria'	'Thomas J. Wood'	2025	'NA'	'Andrena pulicaria'	'Hymenoptera'	'Andrenidae'	'Andreninae'	'Andrenini'	'Andrena'	'Aciandrena'	'NA'	'Warncke, 1975'
'TR-24-116'	'http://creativecommons.org/licenses/by/4.0/.'	'2025_Turkey_spring'	'PreservedSpecimen'	'Research collection of the Laboratory of Zoology'	'UMONS'	'TR-24-116'	'Guillaume Ghisbain, Denis Michez & Rémi Santerre'	1	'male'	'adult'	2025-04-28	2025	4	28	'net'	'Pelouse alpine'	'Türkiye'	'Mediterranean Region'	'Osmaniye'	'Dereobası'	1926	'36.96265'	'36.36852'	1000	'Andrena pulicaria'	'Thomas J. Wood'	2025	'NA'	'Andrena pulicaria'	'Hymenoptera'	'Andrenidae'	'Andreninae'	'Andrenini'	'Andrena'	'Aciandrena'	'NA'	'Warncke, 1975'
'TR-24-134'	'http://creativecommons.org/licenses/by/4.0/.'	'2025_Turkey_spring'	'PreservedSpecimen'	'Research collection of the Laboratory of Zoology'	'UMONS'	'TR-24-134'	'Guillaume Ghisbain, Denis Michez & Rémi Santerre'	1	'male'	'adult'	2025-04-28	2025	4	28	'net'	'Pelouse alpine'	'Türkiye'	'Mediterranean Region'	'Osmaniye'	'Dereobası'	1926	'36.96265'	'36.36852'	1000	'Andrena pulicaria'	'Thomas J. Wood'	2025	'NA'	'Andrena pulicaria'	'Hymenoptera'	'Andrenidae'	'Andreninae'	'Andrenini'	'Andrena'	'Aciandrena'	'NA'	'Warncke, 1975'
'TR-24-173'	'http://creativecommons.org/licenses/by/4.0/.'	'2025_Turkey_spring'	'PreservedSpecimen'	'Research collection of Thomas J. Wood'	'NA'	'TR-24-173'	'Guillaume Ghisbain, Denis Michez & Rémi Santerre'	1	'male'	'adult'	2025-04-28	2025	4	28	'net'	'Pelouse alpine'	'Türkiye'	'Mediterranean Region'	'Osmaniye'	'Dereobası'	1926	'36.96265'	'36.36852'	1000	'Andrena pulicaria'	'Thomas J. Wood'	2025	'NA'	'Andrena pulicaria'	'Hymenoptera'	'Andrenidae'	'Andreninae'	'Andrenini'	'Andrena'	'Aciandrena'	'NA'	'Warncke, 1975'
'TR-24-202'	'http://creativecommons.org/licenses/by/4.0/.'	'2025_Turkey_spring'	'PreservedSpecimen'	'Research collection of the Laboratory of Zoology'	'UMONS'	'TR-24-202'	'Guillaume Ghisbain, Denis Michez & Rémi Santerre'	1	'male'	'adult'	2025-04-28	2025	4	28	'net'	'Pelouse alpine'	'Türkiye'	'Mediterranean Region'	'Osmaniye'	'Dereobası'	1926	'36.96265'	'36.36852'	1000	'Andrena pulicaria'	'Thomas J. Wood'	2025	'NA'	'Andrena pulicaria'	'Hymenoptera'	'Andrenidae'	'Andreninae'	'Andrenini'	'Andrena'	'Aciandrena'	'NA'	'Warncke, 1975'
'TR-24-229'	'http://creativecommons.org/licenses/by/4.0/.'	'2025_Turkey_spring'	'PreservedSpecimen'	'Research collection of the Laboratory of Zoology'	'UMONS'	'TR-24-229'	'Guillaume Ghisbain, Denis Michez & Rémi Santerre'	1	'male'	'adult'	2025-04-28	2025	4	28	'net'	'Pelouse alpine'	'Türkiye'	'Mediterranean Region'	'Osmaniye'	'Dereobası'	1926	'36.96265'	'36.36852'	1000	'Andrena pulicaria'	'Thomas J. Wood'	2025	'NA'	'Andrena pulicaria'	'Hymenoptera'	'Andrenidae'	'Andreninae'	'Andrenini'	'Andrena'	'Aciandrena'	'NA'	'Warncke, 1975'
'TR-21-086'	'http://creativecommons.org/licenses/by/4.0/.'	'2025_Turkey_spring'	'PreservedSpecimen'	'Research collection of the Laboratory of Zoology'	'UMONS'	'TR-21-086'	'Guillaume Ghisbain, Denis Michez & Rémi Santerre'	1	'female'	'adult'	2025-04-27	2025	4	27	'net'	'Clairière'	'Türkiye'	'Mediterranean Region'	'Adana'	'Örcün'	107	'37.12593'	'35.28524'	100	'Andrena pyropygia'	'Thomas J. Wood'	2025	'NA'	'Andrena pyropygia'	'Hymenoptera'	'Andrenidae'	'Andreninae'	'Andrenini'	'Andrena'	'Melandrena'	'NA'	'Kriechbaumer, 1873'
'TR-21-078'	'http://creativecommons.org/licenses/by/4.0/.'	'2025_Turkey_spring'	'PreservedSpecimen'	'Research collection of the Laboratory of Zoology'	'UMONS'	'TR-21-078'	'Guillaume Ghisbain, Denis Michez & Rémi Santerre'	1	'male'	'adult'	2025-04-27	2025	4	27	'net'	'Clairière'	'Türkiye'	'Mediterranean Region'	'Adana'	'Örcün'	107	'37.12593'	'35.28524'	100	'Andrena pyropygia'	'Thomas J. Wood'	2025	'NA'	'Andrena pyropygia'	'Hymenoptera'	'Andrenidae'	'Andreninae'	'Andrenini'	'Andrena'	'Melandrena'	'NA'	'Kriechbaumer, 1873'
'TR-21-084'	'http://creativecommons.org/licenses/by/4.0/.'	'2025_Turkey_spring'	'PreservedSpecimen'	'Research collection of the Laboratory of Zoology'	'UMONS'	'TR-21-084'	'Guillaume Ghisbain, Denis Michez & Rémi Santerre'	1	'male'	'adult'	2025-04-27	2025	4	27	'net'	'Clairière'	'Türkiye'	'Mediterranean Region'	'Adana'	'Örcün'	107	'37.12593'	'35.28524'	100	'Andrena pyropygia'	'Thomas J. Wood'	2025	'NA'	'Andrena pyropygia'	'Hymenoptera'	'Andrenidae'	'Andreninae'	'Andrenini'	'Andrena'	'Melandrena'	'NA'	'Kriechbaumer, 1873'
'TR-21-013'	'http://creativecommons.org/licenses/by/4.0/.'	'2025_Turkey_spring'	'PreservedSpecimen'	'Research collection of the Laboratory of Zoology'	'UMONS'	'TR-21-013'	'Guillaume Ghisbain, Denis Michez & Rémi Santerre'	1	'female'	'adult'	2025-04-27	2025	4	27	'net'	'Clairière'	'Türkiye'	'Mediterranean Region'	'Adana'	'Örcün'	107	'37.12593'	'35.28524'	100	'Andrena rotundilabris'	'Thomas J. Wood'	2025	'NA'	'Andrena rotundilabris'	'Hymenoptera'	'Andrenidae'	'Andreninae'	'Andrenini'	'Andrena'	'Truncandrena'	'NA'	'Morawitz, 1878'
'TR-21-071'	'http://creativecommons.org/licenses/by/4.0/.'	'2025_Turkey_spring'	'PreservedSpecimen'	'Research collection of the Laboratory of Zoology'	'UMONS'	'TR-21-071'	'Guillaume Ghisbain, Denis Michez & Rémi Santerre'	1	'female'	'adult'	2025-04-27	2025	4	27	'net'	'Clairière'	'Türkiye'	'Mediterranean Region'	'Adana'	'Örcün'	107	'37.12593'	'35.28524'	100	'Andrena rotundilabris'	'Thomas J. Wood'	2025	'NA'	'Andrena rotundilabris'	'Hymenoptera'	'Andrenidae'	'Andreninae'	'Andrenini'	'Andrena'	'Truncandrena'	'NA'	'Morawitz, 1878'
'TR-21-073'	'http://creativecommons.org/licenses/by/4.0/.'	'2025_Turkey_spring'	'PreservedSpecimen'	'Research collection of the Laboratory of Zoology'	'UMONS'	'TR-21-073'	'Guillaume Ghisbain, Denis Michez & Rémi Santerre'	1	'female'	'adult'	2025-04-27	2025	4	27	'net'	'Clairière'	'Türkiye'	'Mediterranean Region'	'Adana'	'Örcün'	107	'37.12593'	'35.28524'	100	'Andrena rotundilabris'	'Thomas J. Wood'	2025	'NA'	'Andrena rotundilabris'	'Hymenoptera'	'Andrenidae'	'Andreninae'	'Andrenini'	'Andrena'	'Truncandrena'	'NA'	'Morawitz, 1878'
'TR-21-109'	'http://creativecommons.org/licenses/by/4.0/.'	'2025_Turkey_spring'	'PreservedSpecimen'	'Research collection of the Laboratory of Zoology'	'UMONS'	'TR-21-109'	'Guillaume Ghisbain, Denis Michez & Rémi Santerre'	1	'female'	'adult'	2025-04-27	2025	4	27	'net'	'Clairière'	'Türkiye'	'Mediterranean Region'	'Adana'	'Örcün'	107	'37.12593'	'35.28524'	100	'Andrena rotundilabris'	'Thomas J. Wood'	2025	'NA'	'Andrena rotundilabris'	'Hymenoptera'	'Andrenidae'	'Andreninae'	'Andrenini'	'Andrena'	'Truncandrena'	'NA'	'Morawitz, 1878'
'TR-21-115'	'http://creativecommons.org/licenses/by/4.0/.'	'2025_Turkey_spring'	'PreservedSpecimen'	'Research collection of the Laboratory of Zoology'	'UMONS'	'TR-21-115'	'Guillaume Ghisbain, Denis Michez & Rémi Santerre'	1	'female'	'adult'	2025-04-27	2025	4	27	'net'	'Clairière'	'Türkiye'	'Mediterranean Region'	'Adana'	'Örcün'	107	'37.12593'	'35.28524'	100	'Andrena rotundilabris'	'Thomas J. Wood'	2025	'NA'	'Andrena rotundilabris'	'Hymenoptera'	'Andrenidae'	'Andreninae'	'Andrenini'	'Andrena'	'Truncandrena'	'NA'	'Morawitz, 1878'
'TR-21-150'	'http://creativecommons.org/licenses/by/4.0/.'	'2025_Turkey_spring'	'PreservedSpecimen'	'Research collection of the Laboratory of Zoology'	'UMONS'	'TR-21-150'	'Guillaume Ghisbain, Denis Michez & Rémi Santerre'	1	'female'	'adult'	2025-04-27	2025	4	27	'net'	'Clairière'	'Türkiye'	'Mediterranean Region'	'Adana'	'Örcün'	107	'37.12593'	'35.28524'	100	'Andrena rotundilabris'	'Thomas J. Wood'	2025	'NA'	'Andrena rotundilabris'	'Hymenoptera'	'Andrenidae'	'Andreninae'	'Andrenini'	'Andrena'	'Truncandrena'	'NA'	'Morawitz, 1878'
'TR-21-154'	'http://creativecommons.org/licenses/by/4.0/.'	'2025_Turkey_spring'	'PreservedSpecimen'	'Research collection of Thomas J. Wood'	'NA'	'TR-21-154'	'Guillaume Ghisbain, Denis Michez & Rémi Santerre'	1	'female'	'adult'	2025-04-27	2025	4	27	'net'	'Clairière'	'Türkiye'	'Mediterranean Region'	'Adana'	'Örcün'	107	'37.12593'	'35.28524'	100	'Andrena rotundilabris'	'Thomas J. Wood'	2025	'NA'	'Andrena rotundilabris'	'Hymenoptera'	'Andrenidae'	'Andreninae'	'Andrenini'	'Andrena'	'Truncandrena'	'NA'	'Morawitz, 1878'
'TR-21-170'	'http://creativecommons.org/licenses/by/4.0/.'	'2025_Turkey_spring'	'PreservedSpecimen'	'Research collection of the Laboratory of Zoology'	'UMONS'	'TR-21-170'	'Guillaume Ghisbain, Denis Michez & Rémi Santerre'	1	'female'	'adult'	2025-04-27	2025	4	27	'net'	'Clairière'	'Türkiye'	'Mediterranean Region'	'Adana'	'Örcün'	107	'37.12593'	'35.28524'	100	'Andrena rotundilabris'	'Thomas J. Wood'	2025	'NA'	'Andrena rotundilabris'	'Hymenoptera'	'Andrenidae'	'Andreninae'	'Andrenini'	'Andrena'	'Truncandrena'	'NA'	'Morawitz, 1878'
'TR-21-100'	'http://creativecommons.org/licenses/by/4.0/.'	'2025_Turkey_spring'	'PreservedSpecimen'	'Research collection of the Laboratory of Zoology'	'UMONS'	'TR-21-100'	'Guillaume Ghisbain, Denis Michez & Rémi Santerre'	1	'male'	'adult'	2025-04-27	2025	4	27	'net'	'Clairière'	'Türkiye'	'Mediterranean Region'	'Adana'	'Örcün'	107	'37.12593'	'35.28524'	100	'Andrena rotundilabris'	'Thomas J. Wood'	2025	'NA'	'Andrena rotundilabris'	'Hymenoptera'	'Andrenidae'	'Andreninae'	'Andrenini'	'Andrena'	'Truncandrena'	'NA'	'Morawitz, 1878'
'TR-21-128'	'http://creativecommons.org/licenses/by/4.0/.'	'2025_Turkey_spring'	'PreservedSpecimen'	'Research collection of Thomas J. Wood'	'NA'	'TR-21-128'	'Guillaume Ghisbain, Denis Michez & Rémi Santerre'	1	'male'	'adult'	2025-04-27	2025	4	27	'net'	'Clairière'	'Türkiye'	'Mediterranean Region'	'Adana'	'Örcün'	107	'37.12593'	'35.28524'	100	'Andrena rotundilabris'	'Thomas J. Wood'	2025	'NA'	'Andrena rotundilabris'	'Hymenoptera'	'Andrenidae'	'Andreninae'	'Andrenini'	'Andrena'	'Truncandrena'	'NA'	'Morawitz, 1878'
'TR-05-024'	'http://creativecommons.org/licenses/by/4.0/.'	'2025_Turkey_spring'	'PreservedSpecimen'	'Research collection of the Laboratory of Zoology'	'UMONS'	'TR-05-024'	'Guillaume Ghisbain, Denis Michez & Rémi Santerre'	1	'female'	'adult'	2025-04-23	2025	4	23	'net'	'Meadow by village'	'Türkiye'	'Mediterranean Region'	'Antalya'	'Alaçeşme'	782	'36.97435'	'31.73537'	150	'Andrena rugothorace'	'Thomas J. Wood'	2025	'NA'	'Andrena rugothorace'	'Hymenoptera'	'Andrenidae'	'Andreninae'	'Andrenini'	'Andrena'	'Micrandrena'	'NA'	'Warncke, 1965'
'TR-06-009'	'http://creativecommons.org/licenses/by/4.0/.'	'2025_Turkey_spring'	'PreservedSpecimen'	'Research collection of the Laboratory of Zoology'	'UMONS'	'TR-06-009'	'Guillaume Ghisbain, Denis Michez & Rémi Santerre'	1	'male'	'adult'	2025-04-23	2025	4	23	'net'	'Side road'	'Türkiye'	'Mediterranean Region'	'Antalya'	'Gençler'	341	'36.79182'	'31.75336'	100	'Andrena rugothorace'	'Thomas J. Wood'	2025	'NA'	'Andrena rugothorace'	'Hymenoptera'	'Andrenidae'	'Andreninae'	'Andrenini'	'Andrena'	'Micrandrena'	'NA'	'Warncke, 1965'
'TR-22-002'	'http://creativecommons.org/licenses/by/4.0/.'	'2025_Turkey_spring'	'PreservedSpecimen'	'Research collection of the Laboratory of Zoology'	'UMONS'	'TR-22-002'	'Guillaume Ghisbain, Denis Michez & Rémi Santerre'	1	'male'	'adult'	2025-04-27	2025	4	27	'net'	'Flan de pente'	'Türkiye'	'Mediterranean Region'	'Adana'	'Sarıçam'	140	'37.07968'	'35.36758'	100	'Andrena rugothorace'	'Thomas J. Wood'	2025	'NA'	'Andrena rugothorace'	'Hymenoptera'	'Andrenidae'	'Andreninae'	'Andrenini'	'Andrena'	'Micrandrena'	'NA'	'Warncke, 1965'
'TR-22-005'	'http://creativecommons.org/licenses/by/4.0/.'	'2025_Turkey_spring'	'PreservedSpecimen'	'Research collection of the Laboratory of Zoology'	'UMONS'	'TR-22-005'	'Guillaume Ghisbain, Denis Michez & Rémi Santerre'	1	'male'	'adult'	2025-04-27	2025	4	27	'net'	'Flan de pente'	'Türkiye'	'Mediterranean Region'	'Adana'	'Sarıçam'	140	'37.07968'	'35.36758'	100	'Andrena rugothorace'	'Thomas J. Wood'	2025	'NA'	'Andrena rugothorace'	'Hymenoptera'	'Andrenidae'	'Andreninae'	'Andrenini'	'Andrena'	'Micrandrena'	'NA'	'Warncke, 1965'
'TR-22-021'	'http://creativecommons.org/licenses/by/4.0/.'	'2025_Turkey_spring'	'PreservedSpecimen'	'Research collection of the Laboratory of Zoology'	'UMONS'	'TR-22-021'	'Guillaume Ghisbain, Denis Michez & Rémi Santerre'	1	'male'	'adult'	2025-04-27	2025	4	27	'net'	'Flan de pente'	'Türkiye'	'Mediterranean Region'	'Adana'	'Sarıçam'	140	'37.07968'	'35.36758'	100	'Andrena rugothorace'	'Thomas J. Wood'	2025	'NA'	'Andrena rugothorace'	'Hymenoptera'	'Andrenidae'	'Andreninae'	'Andrenini'	'Andrena'	'Micrandrena'	'NA'	'Warncke, 1965'
'TR-22-022'	'http://creativecommons.org/licenses/by/4.0/.'	'2025_Turkey_spring'	'PreservedSpecimen'	'Research collection of the Laboratory of Zoology'	'UMONS'	'TR-22-022'	'Guillaume Ghisbain, Denis Michez & Rémi Santerre'	1	'male'	'adult'	2025-04-27	2025	4	27	'net'	'Flan de pente'	'Türkiye'	'Mediterranean Region'	'Adana'	'Sarıçam'	140	'37.07968'	'35.36758'	100	'Andrena rugothorace'	'Thomas J. Wood'	2025	'NA'	'Andrena rugothorace'	'Hymenoptera'	'Andrenidae'	'Andreninae'	'Andrenini'	'Andrena'	'Micrandrena'	'NA'	'Warncke, 1965'
'TR-22-023'	'http://creativecommons.org/licenses/by/4.0/.'	'2025_Turkey_spring'	'PreservedSpecimen'	'Research collection of the Laboratory of Zoology'	'UMONS'	'TR-22-023'	'Guillaume Ghisbain, Denis Michez & Rémi Santerre'	1	'male'	'adult'	2025-04-27	2025	4	27	'net'	'Flan de pente'	'Türkiye'	'Mediterranean Region'	'Adana'	'Sarıçam'	140	'37.07968'	'35.36758'	100	'Andrena rugothorace'	'Thomas J. Wood'	2025	'NA'	'Andrena rugothorace'	'Hymenoptera'	'Andrenidae'	'Andreninae'	'Andrenini'	'Andrena'	'Micrandrena'	'NA'	'Warncke, 1965'
'TR-22-025'	'http://creativecommons.org/licenses/by/4.0/.'	'2025_Turkey_spring'	'PreservedSpecimen'	'Research collection of the Laboratory of Zoology'	'UMONS'	'TR-22-025'	'Guillaume Ghisbain, Denis Michez & Rémi Santerre'	1	'male'	'adult'	2025-04-27	2025	4	27	'net'	'Flan de pente'	'Türkiye'	'Mediterranean Region'	'Adana'	'Sarıçam'	140	'37.07968'	'35.36758'	100	'Andrena rugothorace'	'Thomas J. Wood'	2025	'NA'	'Andrena rugothorace'	'Hymenoptera'	'Andrenidae'	'Andreninae'	'Andrenini'	'Andrena'	'Micrandrena'	'NA'	'Warncke, 1965'
'TR-22-030'	'http://creativecommons.org/licenses/by/4.0/.'	'2025_Turkey_spring'	'PreservedSpecimen'	'Research collection of the Laboratory of Zoology'	'UMONS'	'TR-22-030'	'Guillaume Ghisbain, Denis Michez & Rémi Santerre'	1	'male'	'adult'	2025-04-27	2025	4	27	'net'	'Flan de pente'	'Türkiye'	'Mediterranean Region'	'Adana'	'Sarıçam'	140	'37.07968'	'35.36758'	100	'Andrena rugothorace'	'Thomas J. Wood'	2025	'NA'	'Andrena rugothorace'	'Hymenoptera'	'Andrenidae'	'Andreninae'	'Andrenini'	'Andrena'	'Micrandrena'	'NA'	'Warncke, 1965'
'TR-22-032'	'http://creativecommons.org/licenses/by/4.0/.'	'2025_Turkey_spring'	'PreservedSpecimen'	'Research collection of the Laboratory of Zoology'	'UMONS'	'TR-22-032'	'Guillaume Ghisbain, Denis Michez & Rémi Santerre'	1	'male'	'adult'	2025-04-27	2025	4	27	'net'	'Flan de pente'	'Türkiye'	'Mediterranean Region'	'Adana'	'Sarıçam'	140	'37.07968'	'35.36758'	100	'Andrena rugothorace'	'Thomas J. Wood'	2025	'NA'	'Andrena rugothorace'	'Hymenoptera'	'Andrenidae'	'Andreninae'	'Andrenini'	'Andrena'	'Micrandrena'	'NA'	'Warncke, 1965'
'TR-22-033'	'http://creativecommons.org/licenses/by/4.0/.'	'2025_Turkey_spring'	'PreservedSpecimen'	'Research collection of the Laboratory of Zoology'	'UMONS'	'TR-22-033'	'Guillaume Ghisbain, Denis Michez & Rémi Santerre'	1	'male'	'adult'	2025-04-27	2025	4	27	'net'	'Flan de pente'	'Türkiye'	'Mediterranean Region'	'Adana'	'Sarıçam'	140	'37.07968'	'35.36758'	100	'Andrena rugothorace'	'Thomas J. Wood'	2025	'NA'	'Andrena rugothorace'	'Hymenoptera'	'Andrenidae'	'Andreninae'	'Andrenini'	'Andrena'	'Micrandrena'	'NA'	'Warncke, 1965'
'TR-22-034'	'http://creativecommons.org/licenses/by/4.0/.'	'2025_Turkey_spring'	'PreservedSpecimen'	'Research collection of the Laboratory of Zoology'	'UMONS'	'TR-22-034'	'Guillaume Ghisbain, Denis Michez & Rémi Santerre'	1	'male'	'adult'	2025-04-27	2025	4	27	'net'	'Flan de pente'	'Türkiye'	'Mediterranean Region'	'Adana'	'Sarıçam'	140	'37.07968'	'35.36758'	100	'Andrena rugothorace'	'Thomas J. Wood'	2025	'NA'	'Andrena rugothorace'	'Hymenoptera'	'Andrenidae'	'Andreninae'	'Andrenini'	'Andrena'	'Micrandrena'	'NA'	'Warncke, 1965'
'TR-22-035'	'http://creativecommons.org/licenses/by/4.0/.'	'2025_Turkey_spring'	'PreservedSpecimen'	'Research collection of the Laboratory of Zoology'	'UMONS'	'TR-22-035'	'Guillaume Ghisbain, Denis Michez & Rémi Santerre'	1	'male'	'adult'	2025-04-27	2025	4	27	'net'	'Flan de pente'	'Türkiye'	'Mediterranean Region'	'Adana'	'Sarıçam'	140	'37.07968'	'35.36758'	100	'Andrena rugothorace'	'Thomas J. Wood'	2025	'NA'	'Andrena rugothorace'	'Hymenoptera'	'Andrenidae'	'Andreninae'	'Andrenini'	'Andrena'	'Micrandrena'	'NA'	'Warncke, 1965'
'TR-22-036'	'http://creativecommons.org/licenses/by/4.0/.'	'2025_Turkey_spring'	'PreservedSpecimen'	'Research collection of the Laboratory of Zoology'	'UMONS'	'TR-22-036'	'Guillaume Ghisbain, Denis Michez & Rémi Santerre'	1	'male'	'adult'	2025-04-27	2025	4	27	'net'	'Flan de pente'	'Türkiye'	'Mediterranean Region'	'Adana'	'Sarıçam'	140	'37.07968'	'35.36758'	100	'Andrena rugothorace'	'Thomas J. Wood'	2025	'NA'	'Andrena rugothorace'	'Hymenoptera'	'Andrenidae'	'Andreninae'	'Andrenini'	'Andrena'	'Micrandrena'	'NA'	'Warncke, 1965'
'TR-22-037'	'http://creativecommons.org/licenses/by/4.0/.'	'2025_Turkey_spring'	'PreservedSpecimen'	'Research collection of the Laboratory of Zoology'	'UMONS'	'TR-22-037'	'Guillaume Ghisbain, Denis Michez & Rémi Santerre'	1	'male'	'adult'	2025-04-27	2025	4	27	'net'	'Flan de pente'	'Türkiye'	'Mediterranean Region'	'Adana'	'Sarıçam'	140	'37.07968'	'35.36758'	100	'Andrena rugothorace'	'Thomas J. Wood'	2025	'NA'	'Andrena rugothorace'	'Hymenoptera'	'Andrenidae'	'Andreninae'	'Andrenini'	'Andrena'	'Micrandrena'	'NA'	'Warncke, 1965'
'TR-22-040'	'http://creativecommons.org/licenses/by/4.0/.'	'2025_Turkey_spring'	'PreservedSpecimen'	'Research collection of the Laboratory of Zoology'	'UMONS'	'TR-22-040'	'Guillaume Ghisbain, Denis Michez & Rémi Santerre'	1	'male'	'adult'	2025-04-27	2025	4	27	'net'	'Flan de pente'	'Türkiye'	'Mediterranean Region'	'Adana'	'Sarıçam'	140	'37.07968'	'35.36758'	100	'Andrena rugothorace'	'Thomas J. Wood'	2025	'NA'	'Andrena rugothorace'	'Hymenoptera'	'Andrenidae'	'Andreninae'	'Andrenini'	'Andrena'	'Micrandrena'	'NA'	'Warncke, 1965'
'TR-22-042'	'http://creativecommons.org/licenses/by/4.0/.'	'2025_Turkey_spring'	'PreservedSpecimen'	'Research collection of the Laboratory of Zoology'	'UMONS'	'TR-22-042'	'Guillaume Ghisbain, Denis Michez & Rémi Santerre'	1	'male'	'adult'	2025-04-27	2025	4	27	'net'	'Flan de pente'	'Türkiye'	'Mediterranean Region'	'Adana'	'Sarıçam'	140	'37.07968'	'35.36758'	100	'Andrena rugothorace'	'Thomas J. Wood'	2025	'NA'	'Andrena rugothorace'	'Hymenoptera'	'Andrenidae'	'Andreninae'	'Andrenini'	'Andrena'	'Micrandrena'	'NA'	'Warncke, 1965'
'TR-22-049'	'http://creativecommons.org/licenses/by/4.0/.'	'2025_Turkey_spring'	'PreservedSpecimen'	'Research collection of the Laboratory of Zoology'	'UMONS'	'TR-22-049'	'Guillaume Ghisbain, Denis Michez & Rémi Santerre'	1	'male'	'adult'	2025-04-27	2025	4	27	'net'	'Flan de pente'	'Türkiye'	'Mediterranean Region'	'Adana'	'Sarıçam'	140	'37.07968'	'35.36758'	100	'Andrena rugothorace'	'Thomas J. Wood'	2025	'NA'	'Andrena rugothorace'	'Hymenoptera'	'Andrenidae'	'Andreninae'	'Andrenini'	'Andrena'	'Micrandrena'	'NA'	'Warncke, 1965'
'TR-24-065'	'http://creativecommons.org/licenses/by/4.0/.'	'2025_Turkey_spring'	'PreservedSpecimen'	'Research collection of the Laboratory of Zoology'	'UMONS'	'TR-24-065'	'Guillaume Ghisbain, Denis Michez & Rémi Santerre'	1	'male'	'adult'	2025-04-28	2025	4	28	'net'	'Pelouse alpine'	'Türkiye'	'Mediterranean Region'	'Osmaniye'	'Dereobası'	1926	'36.96265'	'36.36852'	1000	'Andrena rugothorace'	'Thomas J. Wood'	2025	'NA'	'Andrena rugothorace'	'Hymenoptera'	'Andrenidae'	'Andreninae'	'Andrenini'	'Andrena'	'Micrandrena'	'NA'	'Warncke, 1965'
'TR-24-076'	'http://creativecommons.org/licenses/by/4.0/.'	'2025_Turkey_spring'	'PreservedSpecimen'	'Research collection of the Laboratory of Zoology'	'UMONS'	'TR-24-076'	'Guillaume Ghisbain, Denis Michez & Rémi Santerre'	1	'male'	'adult'	2025-04-28	2025	4	28	'net'	'Pelouse alpine'	'Türkiye'	'Mediterranean Region'	'Osmaniye'	'Dereobası'	1926	'36.96265'	'36.36852'	1000	'Andrena rugothorace'	'Thomas J. Wood'	2025	'NA'	'Andrena rugothorace'	'Hymenoptera'	'Andrenidae'	'Andreninae'	'Andrenini'	'Andrena'	'Micrandrena'	'NA'	'Warncke, 1965'
'TR-24-118'	'http://creativecommons.org/licenses/by/4.0/.'	'2025_Turkey_spring'	'PreservedSpecimen'	'Research collection of the Laboratory of Zoology'	'UMONS'	'TR-24-118'	'Guillaume Ghisbain, Denis Michez & Rémi Santerre'	1	'male'	'adult'	2025-04-28	2025	4	28	'net'	'Pelouse alpine'	'Türkiye'	'Mediterranean Region'	'Osmaniye'	'Dereobası'	1926	'36.96265'	'36.36852'	1000	'Andrena rugothorace'	'Thomas J. Wood'	2025	'NA'	'Andrena rugothorace'	'Hymenoptera'	'Andrenidae'	'Andreninae'	'Andrenini'	'Andrena'	'Micrandrena'	'NA'	'Warncke, 1965'
'TR-24-148'	'http://creativecommons.org/licenses/by/4.0/.'	'2025_Turkey_spring'	'PreservedSpecimen'	'Research collection of the Laboratory of Zoology'	'UMONS'	'TR-24-148'	'Guillaume Ghisbain, Denis Michez & Rémi Santerre'	1	'male'	'adult'	2025-04-28	2025	4	28	'net'	'Pelouse alpine'	'Türkiye'	'Mediterranean Region'	'Osmaniye'	'Dereobası'	1926	'36.96265'	'36.36852'	1000	'Andrena rugothorace'	'Thomas J. Wood'	2025	'NA'	'Andrena rugothorace'	'Hymenoptera'	'Andrenidae'	'Andreninae'	'Andrenini'	'Andrena'	'Micrandrena'	'NA'	'Warncke, 1965'
'TR-24-151'	'http://creativecommons.org/licenses/by/4.0/.'	'2025_Turkey_spring'	'PreservedSpecimen'	'Research collection of the Laboratory of Zoology'	'UMONS'	'TR-24-151'	'Guillaume Ghisbain, Denis Michez & Rémi Santerre'	1	'male'	'adult'	2025-04-28	2025	4	28	'net'	'Pelouse alpine'	'Türkiye'	'Mediterranean Region'	'Osmaniye'	'Dereobası'	1926	'36.96265'	'36.36852'	1000	'Andrena rugothorace'	'Thomas J. Wood'	2025	'NA'	'Andrena rugothorace'	'Hymenoptera'	'Andrenidae'	'Andreninae'	'Andrenini'	'Andrena'	'Micrandrena'	'NA'	'Warncke, 1965'
'TR-24-090'	'http://creativecommons.org/licenses/by/4.0/.'	'2025_Turkey_spring'	'PreservedSpecimen'	'Research collection of the Laboratory of Zoology'	'UMONS'	'TR-24-090'	'Guillaume Ghisbain, Denis Michez & Rémi Santerre'	1	'female'	'adult'	2025-04-28	2025	4	28	'net'	'Pelouse alpine'	'Türkiye'	'Mediterranean Region'	'Osmaniye'	'Dereobası'	1926	'36.96265'	'36.36852'	1000	'Andrena rugulosa'	'Thomas J. Wood'	2025	'First digitised as A. angulosa'	'Andrena rugulosa'	'Hymenoptera'	'Andrenidae'	'Andreninae'	'Andrenini'	'Andrena'	'Micrandrena'	'NA'	'Stöckhert, 1935'
'TR-03-006'	'http://creativecommons.org/licenses/by/4.0/.'	'2025_Turkey_spring'	'PreservedSpecimen'	'Research collection of the Laboratory of Zoology'	'UMONS'	'TR-03-006'	'Guillaume Ghisbain, Denis Michez & Rémi Santerre'	1	'female'	'adult'	2025-04-23	2025	4	23	'net'	'Elevated valley overgrazzed with some good meadows'	'Türkiye'	'Mediterranean Region'	'Antalya'	'İbradi'	956	'37.13349'	'31.47374'	100	'Andrena rusticola'	'Thomas J. Wood'	2025	'NA'	'Andrena rusticola'	'Hymenoptera'	'Andrenidae'	'Andreninae'	'Andrenini'	'Andrena'	'Poecilandrena'	'NA'	'Warncke, 1975'
'TR-03-041'	'http://creativecommons.org/licenses/by/4.0/.'	'2025_Turkey_spring'	'PreservedSpecimen'	'Research collection of the Laboratory of Zoology'	'UMONS'	'TR-03-041'	'Guillaume Ghisbain, Denis Michez & Rémi Santerre'	1	'female'	'adult'	2025-04-23	2025	4	23	'net'	'Elevated valley overgrazzed with some good meadows'	'Türkiye'	'Mediterranean Region'	'Antalya'	'İbradi'	956	'37.13349'	'31.47374'	100	'Andrena rusticola'	'Thomas J. Wood'	2025	'NA'	'Andrena rusticola'	'Hymenoptera'	'Andrenidae'	'Andreninae'	'Andrenini'	'Andrena'	'Poecilandrena'	'NA'	'Warncke, 1975'
'TR-03-085'	'http://creativecommons.org/licenses/by/4.0/.'	'2025_Turkey_spring'	'PreservedSpecimen'	'Research collection of the Laboratory of Zoology'	'UMONS'	'TR-03-085'	'Guillaume Ghisbain, Denis Michez & Rémi Santerre'	1	'female'	'adult'	2025-04-23	2025	4	23	'net'	'Elevated valley overgrazzed with some good meadows'	'Türkiye'	'Mediterranean Region'	'Antalya'	'İbradi'	956	'37.13349'	'31.47374'	100	'Andrena rusticola'	'Thomas J. Wood'	2025	'NA'	'Andrena rusticola'	'Hymenoptera'	'Andrenidae'	'Andreninae'	'Andrenini'	'Andrena'	'Poecilandrena'	'NA'	'Warncke, 1975'
'TR-03-087'	'http://creativecommons.org/licenses/by/4.0/.'	'2025_Turkey_spring'	'PreservedSpecimen'	'Research collection of the Laboratory of Zoology'	'UMONS'	'TR-03-087'	'Guillaume Ghisbain, Denis Michez & Rémi Santerre'	1	'female'	'adult'	2025-04-23	2025	4	23	'net'	'Elevated valley overgrazzed with some good meadows'	'Türkiye'	'Mediterranean Region'	'Antalya'	'İbradi'	956	'37.13349'	'31.47374'	100	'Andrena rusticola'	'Thomas J. Wood'	2025	'NA'	'Andrena rusticola'	'Hymenoptera'	'Andrenidae'	'Andreninae'	'Andrenini'	'Andrena'	'Poecilandrena'	'NA'	'Warncke, 1975'
'TR-03-164'	'http://creativecommons.org/licenses/by/4.0/.'	'2025_Turkey_spring'	'PreservedSpecimen'	'Research collection of the Laboratory of Zoology'	'UMONS'	'TR-03-164'	'Guillaume Ghisbain, Denis Michez & Rémi Santerre'	1	'female'	'adult'	2025-04-23	2025	4	23	'net'	'Elevated valley overgrazzed with some good meadows'	'Türkiye'	'Mediterranean Region'	'Antalya'	'İbradi'	956	'37.13349'	'31.47374'	100	'Andrena rusticola'	'Thomas J. Wood'	2025	'NA'	'Andrena rusticola'	'Hymenoptera'	'Andrenidae'	'Andreninae'	'Andrenini'	'Andrena'	'Poecilandrena'	'NA'	'Warncke, 1975'
'TR-03-119'	'http://creativecommons.org/licenses/by/4.0/.'	'2025_Turkey_spring'	'PreservedSpecimen'	'Research collection of the Laboratory of Zoology'	'UMONS'	'TR-03-119'	'Guillaume Ghisbain, Denis Michez & Rémi Santerre'	1	'female'	'adult'	2025-04-23	2025	4	23	'net'	'Elevated valley overgrazzed with some good meadows'	'Türkiye'	'Mediterranean Region'	'Antalya'	'İbradi'	956	'37.13349'	'31.47374'	100	'Andrena schlettereri'	'Thomas J. Wood'	2025	'NA'	'Andrena schlettereri'	'Hymenoptera'	'Andrenidae'	'Andreninae'	'Andrenini'	'Andrena'	'Notandrena'	'NA'	'Friese, 1896'
'TR-03-127'	'http://creativecommons.org/licenses/by/4.0/.'	'2025_Turkey_spring'	'PreservedSpecimen'	'Research collection of the Laboratory of Zoology'	'UMONS'	'TR-03-127'	'Guillaume Ghisbain, Denis Michez & Rémi Santerre'	1	'female'	'adult'	2025-04-23	2025	4	23	'net'	'Elevated valley overgrazzed with some good meadows'	'Türkiye'	'Mediterranean Region'	'Antalya'	'İbradi'	956	'37.13349'	'31.47374'	100	'Andrena schlettereri'	'Thomas J. Wood'	2025	'NA'	'Andrena schlettereri'	'Hymenoptera'	'Andrenidae'	'Andreninae'	'Andrenini'	'Andrena'	'Notandrena'	'NA'	'Friese, 1896'
'TR-03-140'	'http://creativecommons.org/licenses/by/4.0/.'	'2025_Turkey_spring'	'PreservedSpecimen'	'Research collection of the Laboratory of Zoology'	'UMONS'	'TR-03-140'	'Guillaume Ghisbain, Denis Michez & Rémi Santerre'	1	'female'	'adult'	2025-04-23	2025	4	23	'net'	'Elevated valley overgrazzed with some good meadows'	'Türkiye'	'Mediterranean Region'	'Antalya'	'İbradi'	956	'37.13349'	'31.47374'	100	'Andrena schlettereri'	'Thomas J. Wood'	2025	'NA'	'Andrena schlettereri'	'Hymenoptera'	'Andrenidae'	'Andreninae'	'Andrenini'	'Andrena'	'Notandrena'	'NA'	'Friese, 1896'
'TR-03-141'	'http://creativecommons.org/licenses/by/4.0/.'	'2025_Turkey_spring'	'PreservedSpecimen'	'Research collection of the Laboratory of Zoology'	'UMONS'	'TR-03-141'	'Guillaume Ghisbain, Denis Michez & Rémi Santerre'	1	'female'	'adult'	2025-04-23	2025	4	23	'net'	'Elevated valley overgrazzed with some good meadows'	'Türkiye'	'Mediterranean Region'	'Antalya'	'İbradi'	956	'37.13349'	'31.47374'	100	'Andrena schlettereri'	'Thomas J. Wood'	2025	'NA'	'Andrena schlettereri'	'Hymenoptera'	'Andrenidae'	'Andreninae'	'Andrenini'	'Andrena'	'Notandrena'	'NA'	'Friese, 1896'
'TR-03-151'	'http://creativecommons.org/licenses/by/4.0/.'	'2025_Turkey_spring'	'PreservedSpecimen'	'Research collection of the Laboratory of Zoology'	'UMONS'	'TR-03-151'	'Guillaume Ghisbain, Denis Michez & Rémi Santerre'	1	'female'	'adult'	2025-04-23	2025	4	23	'net'	'Elevated valley overgrazzed with some good meadows'	'Türkiye'	'Mediterranean Region'	'Antalya'	'İbradi'	956	'37.13349'	'31.47374'	100	'Andrena schlettereri'	'Thomas J. Wood'	2025	'NA'	'Andrena schlettereri'	'Hymenoptera'	'Andrenidae'	'Andreninae'	'Andrenini'	'Andrena'	'Notandrena'	'NA'	'Friese, 1896'
'TR-03-153'	'http://creativecommons.org/licenses/by/4.0/.'	'2025_Turkey_spring'	'PreservedSpecimen'	'Research collection of Thomas J. Wood'	'NA'	'TR-03-153'	'Guillaume Ghisbain, Denis Michez & Rémi Santerre'	1	'female'	'adult'	2025-04-23	2025	4	23	'net'	'Elevated valley overgrazzed with some good meadows'	'Türkiye'	'Mediterranean Region'	'Antalya'	'İbradi'	956	'37.13349'	'31.47374'	100	'Andrena schlettereri'	'Thomas J. Wood'	2025	'NA'	'Andrena schlettereri'	'Hymenoptera'	'Andrenidae'	'Andreninae'	'Andrenini'	'Andrena'	'Notandrena'	'NA'	'Friese, 1896'
'TR-03-154'	'http://creativecommons.org/licenses/by/4.0/.'	'2025_Turkey_spring'	'PreservedSpecimen'	'Research collection of the Laboratory of Zoology'	'UMONS'	'TR-03-154'	'Guillaume Ghisbain, Denis Michez & Rémi Santerre'	1	'female'	'adult'	2025-04-23	2025	4	23	'net'	'Elevated valley overgrazzed with some good meadows'	'Türkiye'	'Mediterranean Region'	'Antalya'	'İbradi'	956	'37.13349'	'31.47374'	100	'Andrena schlettereri'	'Thomas J. Wood'	2025	'NA'	'Andrena schlettereri'	'Hymenoptera'	'Andrenidae'	'Andreninae'	'Andrenini'	'Andrena'	'Notandrena'	'NA'	'Friese, 1896'
'TR-03-162'	'http://creativecommons.org/licenses/by/4.0/.'	'2025_Turkey_spring'	'PreservedSpecimen'	'Research collection of the Laboratory of Zoology'	'UMONS'	'TR-03-162'	'Guillaume Ghisbain, Denis Michez & Rémi Santerre'	1	'female'	'adult'	2025-04-23	2025	4	23	'net'	'Elevated valley overgrazzed with some good meadows'	'Türkiye'	'Mediterranean Region'	'Antalya'	'İbradi'	956	'37.13349'	'31.47374'	100	'Andrena schlettereri'	'Thomas J. Wood'	2025	'NA'	'Andrena schlettereri'	'Hymenoptera'	'Andrenidae'	'Andreninae'	'Andrenini'	'Andrena'	'Notandrena'	'NA'	'Friese, 1896'
'TR-03-172'	'http://creativecommons.org/licenses/by/4.0/.'	'2025_Turkey_spring'	'PreservedSpecimen'	'Research collection of the Laboratory of Zoology'	'UMONS'	'TR-03-172'	'Guillaume Ghisbain, Denis Michez & Rémi Santerre'	1	'female'	'adult'	2025-04-23	2025	4	23	'net'	'Elevated valley overgrazzed with some good meadows'	'Türkiye'	'Mediterranean Region'	'Antalya'	'İbradi'	956	'37.13349'	'31.47374'	100	'Andrena schlettereri'	'Thomas J. Wood'	2025	'NA'	'Andrena schlettereri'	'Hymenoptera'	'Andrenidae'	'Andreninae'	'Andrenini'	'Andrena'	'Notandrena'	'NA'	'Friese, 1896'
'TR-26-081'	'http://creativecommons.org/licenses/by/4.0/.'	'2025_Turkey_spring'	'PreservedSpecimen'	'Research collection of the Laboratory of Zoology'	'UMONS'	'TR-26-081'	'Guillaume Ghisbain, Denis Michez & Rémi Santerre'	1	'female'	'adult'	2025-04-29	2025	4	29	'net'	'Bord de route, milieu agricole'	'Türkiye'	'Central Anatolia Region'	'Konya'	'Ereğli'	1112	'37.61552'	'34.24594'	300	'Andrena schmiedeknechti'	'Thomas J. Wood'	2025	'NA'	'Andrena schmiedeknechti'	'Hymenoptera'	'Andrenidae'	'Andreninae'	'Andrenini'	'Andrena'	'Truncandrena'	'NA'	'Magretti, 1883'
'TR-03-036'	'http://creativecommons.org/licenses/by/4.0/.'	'2025_Turkey_spring'	'PreservedSpecimen'	'Research collection of the Laboratory of Zoology'	'UMONS'	'TR-03-036'	'Guillaume Ghisbain, Denis Michez & Rémi Santerre'	1	'female'	'adult'	2025-04-23	2025	4	23	'net'	'Elevated valley overgrazzed with some good meadows'	'Türkiye'	'Mediterranean Region'	'Antalya'	'İbradi'	956	'37.13349'	'31.47374'	100	'Andrena semirubra'	'Thomas J. Wood'	2025	'NA'	'Andrena semirubra'	'Hymenoptera'	'Andrenidae'	'Andreninae'	'Andrenini'	'Andrena'	'Poecilandrena'	'NA'	'Morawitz, 1876'
'TR-03-013'	'http://creativecommons.org/licenses/by/4.0/.'	'2025_Turkey_spring'	'PreservedSpecimen'	'Research collection of the Laboratory of Zoology'	'UMONS'	'TR-03-013'	'Guillaume Ghisbain, Denis Michez & Rémi Santerre'	1	'female'	'adult'	2025-04-23	2025	4	23	'net'	'Elevated valley overgrazzed with some good meadows'	'Türkiye'	'Mediterranean Region'	'Antalya'	'İbradi'	956	'37.13349'	'31.47374'	100	'Andrena sillata'	'Thomas J. Wood'	2025	'NA'	'Andrena sillata'	'Hymenoptera'	'Andrenidae'	'Andreninae'	'Andrenini'	'Andrena'	'Micrandrena'	'NA'	'Warncke, 1975'
'TR-05-068'	'http://creativecommons.org/licenses/by/4.0/.'	'2025_Turkey_spring'	'PreservedSpecimen'	'Research collection of the Laboratory of Zoology'	'UMONS'	'TR-05-068'	'Guillaume Ghisbain, Denis Michez & Rémi Santerre'	1	'female'	'adult'	2025-04-23	2025	4	23	'net'	'Meadow by village'	'Türkiye'	'Mediterranean Region'	'Antalya'	'Alaçeşme'	782	'36.97435'	'31.73537'	150	'Andrena sp.'	'Rémi Santerre'	2025	'NA'	'Andrena sp.'	'Hymenoptera'	'Andrenidae'	'Andreninae'	'Andrenini'	'Andrena'	'NA'	'NA'	'NA'
'TR-09-052'	'http://creativecommons.org/licenses/by/4.0/.'	'2025_Turkey_spring'	'PreservedSpecimen'	'Research collection of the Laboratory of Zoology'	'UMONS'	'TR-09-052'	'Guillaume Ghisbain, Denis Michez & Rémi Santerre'	1	'female'	'adult'	2025-04-24	2025	4	24	'net'	'Crop of coliflower'	'Türkiye'	'Mediterranean Region'	'Antalya'	'İshaklı'	5	'36.42687'	'32.15643'	100	'Andrena sp.'	'Thomas J. Wood'	2025	'NA'	'Andrena sp.'	'Hymenoptera'	'Andrenidae'	'Andreninae'	'Andrenini'	'Andrena'	'NA'	'NA'	'NA'
'TR-09-053'	'http://creativecommons.org/licenses/by/4.0/.'	'2025_Turkey_spring'	'PreservedSpecimen'	'Research collection of the Laboratory of Zoology'	'UMONS'	'TR-09-053'	'Guillaume Ghisbain, Denis Michez & Rémi Santerre'	1	'female'	'adult'	2025-04-24	2025	4	24	'net'	'Crop of coliflower'	'Türkiye'	'Mediterranean Region'	'Antalya'	'İshaklı'	5	'36.42687'	'32.15643'	100	'Andrena sp.'	'Thomas J. Wood'	2025	'NA'	'Andrena sp.'	'Hymenoptera'	'Andrenidae'	'Andreninae'	'Andrenini'	'Andrena'	'NA'	'NA'	'NA'
'TR-09-065'	'http://creativecommons.org/licenses/by/4.0/.'	'2025_Turkey_spring'	'PreservedSpecimen'	'Research collection of the Laboratory of Zoology'	'UMONS'	'TR-09-065'	'Guillaume Ghisbain, Denis Michez & Rémi Santerre'	1	'female'	'adult'	2025-04-24	2025	4	24	'net'	'Crop of coliflower'	'Türkiye'	'Mediterranean Region'	'Antalya'	'İshaklı'	5	'36.42687'	'32.15643'	100	'Andrena sp.'	'Rémi Santerre'	2025	'NA'	'Andrena sp.'	'Hymenoptera'	'Andrenidae'	'Andreninae'	'Andrenini'	'Andrena'	'NA'	'NA'	'NA'
'TR-19-062'	'http://creativecommons.org/licenses/by/4.0/.'	'2025_Turkey_spring'	'PreservedSpecimen'	'Research collection of the Laboratory of Zoology'	'UMONS'	'TR-19-062'	'Guillaume Ghisbain, Denis Michez & Rémi Santerre'	1	'female'	'adult'	2025-04-26	2025	4	26	'net'	'Citrus orchards'	'Türkiye'	'Mediterranean Region'	'Mersin'	'Mezitli'	435	'36.79758'	'34.44253'	200	'Andrena sp.'	'Rémi Santerre'	2025	'NA'	'Andrena sp.'	'Hymenoptera'	'Andrenidae'	'Andreninae'	'Andrenini'	'Andrena'	'NA'	'NA'	'NA'
'TR-21-015'	'http://creativecommons.org/licenses/by/4.0/.'	'2025_Turkey_spring'	'PreservedSpecimen'	'Research collection of the Laboratory of Zoology'	'UMONS'	'TR-21-015'	'Guillaume Ghisbain, Denis Michez & Rémi Santerre'	1	'female'	'adult'	2025-04-27	2025	4	27	'net'	'Clairière'	'Türkiye'	'Mediterranean Region'	'Adana'	'Örcün'	107	'37.12593'	'35.28524'	100	'Andrena sp.'	'Thomas J. Wood'	2025	'NA'	'Andrena sp.'	'Hymenoptera'	'Andrenidae'	'Andreninae'	'Andrenini'	'Andrena'	'NA'	'NA'	'NA'
'TR-21-024'	'http://creativecommons.org/licenses/by/4.0/.'	'2025_Turkey_spring'	'PreservedSpecimen'	'Research collection of the Laboratory of Zoology'	'UMONS'	'TR-21-024'	'Guillaume Ghisbain, Denis Michez & Rémi Santerre'	1	'female'	'adult'	2025-04-27	2025	4	27	'net'	'Clairière'	'Türkiye'	'Mediterranean Region'	'Adana'	'Örcün'	107	'37.12593'	'35.28524'	100	'Andrena sp.'	'Rémi Santerre'	2025	'NA'	'Andrena sp.'	'Hymenoptera'	'Andrenidae'	'Andreninae'	'Andrenini'	'Andrena'	'NA'	'NA'	'NA'
'TR-24-013'	'http://creativecommons.org/licenses/by/4.0/.'	'2025_Turkey_spring'	'PreservedSpecimen'	'Research collection of the Laboratory of Zoology'	'UMONS'	'TR-24-013'	'Guillaume Ghisbain, Denis Michez & Rémi Santerre'	1	'female'	'adult'	2025-04-28	2025	4	28	'net'	'Pelouse alpine'	'Türkiye'	'Mediterranean Region'	'Osmaniye'	'Dereobası'	1926	'36.96265'	'36.36852'	1000	'Andrena sp.'	'Thomas J. Wood'	2025	'NA'	'Andrena sp.'	'Hymenoptera'	'Andrenidae'	'Andreninae'	'Andrenini'	'Andrena'	'NA'	'NA'	'NA'
'TR-26-031'	'http://creativecommons.org/licenses/by/4.0/.'	'2025_Turkey_spring'	'PreservedSpecimen'	'Research collection of the Laboratory of Zoology'	'UMONS'	'TR-26-031'	'Guillaume Ghisbain, Denis Michez & Rémi Santerre'	1	'female'	'adult'	2025-04-29	2025	4	29	'net'	'Bord de route, milieu agricole'	'Türkiye'	'Central Anatolia Region'	'Konya'	'Ereğli'	1112	'37.61552'	'34.24594'	300	'Andrena (Orandrena) sp.'	'Thomas J. Wood'	2025	'NA'	'Andrena sp.'	'Hymenoptera'	'Andrenidae'	'Andreninae'	'Andrenini'	'Andrena'	'Orandrena'	'NA'	'NA'
'TR-26-065'	'http://creativecommons.org/licenses/by/4.0/.'	'2025_Turkey_spring'	'PreservedSpecimen'	'Research collection of the Laboratory of Zoology'	'UMONS'	'TR-26-065'	'Guillaume Ghisbain, Denis Michez & Rémi Santerre'	1	'female'	'adult'	2025-04-29	2025	4	29	'net'	'Bord de route, milieu agricole'	'Türkiye'	'Central Anatolia Region'	'Konya'	'Ereğli'	1112	'37.61552'	'34.24594'	300	'Andrena sp.'	'Thomas J. Wood'	2025	'NA'	'Andrena sp.'	'Hymenoptera'	'Andrenidae'	'Andreninae'	'Andrenini'	'Andrena'	'NA'	'NA'	'NA'
'TR-26-067'	'http://creativecommons.org/licenses/by/4.0/.'	'2025_Turkey_spring'	'PreservedSpecimen'	'Research collection of the Laboratory of Zoology'	'UMONS'	'TR-26-067'	'Guillaume Ghisbain, Denis Michez & Rémi Santerre'	1	'female'	'adult'	2025-04-29	2025	4	29	'net'	'Bord de route, milieu agricole'	'Türkiye'	'Central Anatolia Region'	'Konya'	'Ereğli'	1112	'37.61552'	'34.24594'	300	'Andrena (Orandrena) sp.'	'Thomas J. Wood'	2025	'NA'	'Andrena sp.'	'Hymenoptera'	'Andrenidae'	'Andreninae'	'Andrenini'	'Andrena'	'Orandrena'	'NA'	'NA'
'TR-30-033'	'http://creativecommons.org/licenses/by/4.0/.'	'2025_Turkey_spring'	'PreservedSpecimen'	'Research collection of the Laboratory of Zoology'	'UMONS'	'TR-30-033'	'Guillaume Ghisbain, Denis Michez & Rémi Santerre'	1	'female'	'adult'	2025-04-30	2025	4	30	'net'	'Road side, orchard'	'Türkiye'	'Mediterranean Region'	'Mersin'	'Geçimli'	1235	'36.80418'	'33.32723'	50	'Andrena sp.'	'Thomas J. Wood'	2025	'NA'	'Andrena sp.'	'Hymenoptera'	'Andrenidae'	'Andreninae'	'Andrenini'	'Andrena'	'NA'	'NA'	'NA'
'TR-41-021'	'http://creativecommons.org/licenses/by/4.0/.'	'2025_Turkey_spring'	'PreservedSpecimen'	'Research collection of the Laboratory of Zoology'	'UMONS'	'TR-41-021'	'Guillaume Ghisbain, Denis Michez & Rémi Santerre'	1	'female'	'adult'	2025-05-02	2025	5	2	'net'	'Bord de lac, flanc de montagne'	'Türkiye'	'Mediterranean Region'	'Antalya'	'Güzelyalı'	148	'36.89485'	'31.53827'	200	'Andrena sp.'	'Thomas J. Wood'	2025	'NA'	'Andrena sp.'	'Hymenoptera'	'Andrenidae'	'Andreninae'	'Andrenini'	'Andrena'	'NA'	'NA'	'NA'
'TR-24-001'	'http://creativecommons.org/licenses/by/4.0/.'	'2025_Turkey_spring'	'PreservedSpecimen'	'Research collection of the Laboratory of Zoology'	'UMONS'	'TR-24-001'	'Guillaume Ghisbain, Denis Michez & Rémi Santerre'	1	'male'	'adult'	2025-04-28	2025	4	28	'net'	'Pelouse alpine'	'Türkiye'	'Mediterranean Region'	'Osmaniye'	'Dereobası'	1926	'36.96265'	'36.36852'	1000	'Andrena sp.'	'Thomas J. Wood'	2025	'NA'	'Andrena sp.'	'Hymenoptera'	'Andrenidae'	'Andreninae'	'Andrenini'	'Andrena'	'NA'	'NA'	'NA'
'TR-24-015'	'http://creativecommons.org/licenses/by/4.0/.'	'2025_Turkey_spring'	'PreservedSpecimen'	'Research collection of the Laboratory of Zoology'	'UMONS'	'TR-24-015'	'Guillaume Ghisbain, Denis Michez & Rémi Santerre'	1	'male'	'adult'	2025-04-28	2025	4	28	'net'	'Pelouse alpine'	'Türkiye'	'Mediterranean Region'	'Osmaniye'	'Dereobası'	1926	'36.96265'	'36.36852'	1000	'Andrena sp.'	'Thomas J. Wood'	2025	'NA'	'Andrena sp.'	'Hymenoptera'	'Andrenidae'	'Andreninae'	'Andrenini'	'Andrena'	'NA'	'NA'	'NA'
'TR-24-035'	'http://creativecommons.org/licenses/by/4.0/.'	'2025_Turkey_spring'	'PreservedSpecimen'	'Research collection of the Laboratory of Zoology'	'UMONS'	'TR-24-035'	'Guillaume Ghisbain, Denis Michez & Rémi Santerre'	1	'male'	'adult'	2025-04-28	2025	4	28	'net'	'Pelouse alpine'	'Türkiye'	'Mediterranean Region'	'Osmaniye'	'Dereobası'	1926	'36.96265'	'36.36852'	1000	'Andrena (Taeniandrena) sp.'	'Thomas J. Wood'	2025	'NA'	'Andrena sp.'	'Hymenoptera'	'Andrenidae'	'Andreninae'	'Andrenini'	'Andrena'	'Taeniandrena'	'NA'	'NA'
'TR-24-043'	'http://creativecommons.org/licenses/by/4.0/.'	'2025_Turkey_spring'	'PreservedSpecimen'	'Research collection of the Laboratory of Zoology'	'UMONS'	'TR-24-043'	'Guillaume Ghisbain, Denis Michez & Rémi Santerre'	1	'male'	'adult'	2025-04-28	2025	4	28	'net'	'Pelouse alpine'	'Türkiye'	'Mediterranean Region'	'Osmaniye'	'Dereobası'	1926	'36.96265'	'36.36852'	1000	'Andrena sp.'	'Thomas J. Wood'	2025	'NA'	'Andrena sp.'	'Hymenoptera'	'Andrenidae'	'Andreninae'	'Andrenini'	'Andrena'	'NA'	'NA'	'NA'
'TR-24-112'	'http://creativecommons.org/licenses/by/4.0/.'	'2025_Turkey_spring'	'PreservedSpecimen'	'Research collection of the Laboratory of Zoology'	'UMONS'	'TR-24-112'	'Guillaume Ghisbain, Denis Michez & Rémi Santerre'	1	'male'	'adult'	2025-04-28	2025	4	28	'net'	'Pelouse alpine'	'Türkiye'	'Mediterranean Region'	'Osmaniye'	'Dereobası'	1926	'36.96265'	'36.36852'	1000	'Andrena (Taeniandrena) sp.'	'Thomas J. Wood'	2025	'NA'	'Andrena sp.'	'Hymenoptera'	'Andrenidae'	'Andreninae'	'Andrenini'	'Andrena'	'Taeniandrena'	'NA'	'NA'
'TR-24-190'	'http://creativecommons.org/licenses/by/4.0/.'	'2025_Turkey_spring'	'PreservedSpecimen'	'Research collection of the Laboratory of Zoology'	'UMONS'	'TR-24-190'	'Guillaume Ghisbain, Denis Michez & Rémi Santerre'	1	'male'	'adult'	2025-04-28	2025	4	28	'net'	'Pelouse alpine'	'Türkiye'	'Mediterranean Region'	'Osmaniye'	'Dereobası'	1926	'36.96265'	'36.36852'	1000	'Andrena sp.'	'Thomas J. Wood'	2025	'NA'	'Andrena sp.'	'Hymenoptera'	'Andrenidae'	'Andreninae'	'Andrenini'	'Andrena'	'NA'	'NA'	'NA'
'TR-30-007'	'http://creativecommons.org/licenses/by/4.0/.'	'2025_Turkey_spring'	'PreservedSpecimen'	'Research collection of the Laboratory of Zoology'	'UMONS'	'TR-30-007'	'Guillaume Ghisbain, Denis Michez & Rémi Santerre'	1	'male'	'adult'	2025-04-30	2025	4	30	'net'	'Road side, orchard'	'Türkiye'	'Mediterranean Region'	'Mersin'	'Geçimli'	1235	'36.80418'	'33.32723'	50	'Andrena sp.'	'Rémi Santerre'	2025	'First identified as A. phoenicia Pisanty, 2025 by TJ Wood, but the genitalia is strongly mismatching'	'Andrena sp.'	'Hymenoptera'	'Andrenidae'	'Andreninae'	'Andrenini'	'Andrena'	'Micrandrena'	'NA'	'NA'
'TR-34-084'	'http://creativecommons.org/licenses/by/4.0/.'	'2025_Turkey_spring'	'PreservedSpecimen'	'Research collection of the Laboratory of Zoology'	'UMONS'	'TR-34-084'	'Guillaume Ghisbain, Denis Michez & Rémi Santerre'	1	'male'	'adult'	2025-05-01	2025	5	1	'net'	'Maison abandonnée, jardin olivier, close from beach'	'Türkiye'	'Mediterranean Region'	'Mersin'	'Taşucu'	5	'36.3176'	'33.89171'	50	'Andrena sp. stylopised'	'Thomas J. Wood'	2025	'Stylopised'	'Andrena sp.'	'Hymenoptera'	'Andrenidae'	'Andreninae'	'Andrenini'	'Andrena'	'NA'	'NA'	'NA'
'TR-23-039'	'http://creativecommons.org/licenses/by/4.0/.'	'2025_Turkey_spring'	'PreservedSpecimen'	'Research collection of the Laboratory of Zoology'	'UMONS'	'TR-23-039'	'Guillaume Ghisbain, Denis Michez & Rémi Santerre'	1	'unknown'	'adult'	2025-04-28	2025	4	28	'net'	'Ouverture pilone electrique dans forêt de pin'	'Türkiye'	'Mediterranean Region'	'Osmaniye'	'Dereobası'	1412	'36.97654'	'36.32773'	200	'Andrena sp. stylopised'	'Thomas J. Wood'	2025	'Stylopised'	'Andrena sp.'	'Hymenoptera'	'Andrenidae'	'Andreninae'	'Andrenini'	'Andrena'	'NA'	'NA'	'NA'
'TR-24-135'	'http://creativecommons.org/licenses/by/4.0/.'	'2025_Turkey_spring'	'PreservedSpecimen'	'Research collection of the Laboratory of Zoology'	'UMONS'	'TR-24-135'	'Guillaume Ghisbain, Denis Michez & Rémi Santerre'	1	'unknown'	'adult'	2025-04-28	2025	4	28	'net'	'Pelouse alpine'	'Türkiye'	'Mediterranean Region'	'Osmaniye'	'Dereobası'	1926	'36.96265'	'36.36852'	1000	'Andrena sp. stylopised'	'Thomas J. Wood'	2025	'Stylopised'	'Andrena sp.'	'Hymenoptera'	'Andrenidae'	'Andreninae'	'Andrenini'	'Andrena'	'NA'	'NA'	'NA'
'TR-32-063'	'http://creativecommons.org/licenses/by/4.0/.'	'2025_Turkey_spring'	'PreservedSpecimen'	'Research collection of the Laboratory of Zoology'	'UMONS'	'TR-32-063'	'Guillaume Ghisbain, Denis Michez & Rémi Santerre'	1	'unknown'	'adult'	2025-04-30	2025	4	30	'net'	'Waste land, side road, oliveraie'	'Türkiye'	'Mediterranean Region'	'Mersin'	'Kargıcak'	122	'36.43936'	'33.64495'	300	'Andrena sp. stylopised'	'Thomas J. Wood'	2025	'Stylopised'	'Andrena sp.'	'Hymenoptera'	'Andrenidae'	'Andreninae'	'Andrenini'	'Andrena'	'NA'	'NA'	'NA'
'TR-34-002'	'http://creativecommons.org/licenses/by/4.0/.'	'2025_Turkey_spring'	'PreservedSpecimen'	'Research collection of the Laboratory of Zoology'	'UMONS'	'TR-34-002'	'Guillaume Ghisbain, Denis Michez & Rémi Santerre'	1	'unknown'	'adult'	2025-05-01	2025	5	1	'net'	'Maison abandonnée, jardin olivier, close from beach'	'Türkiye'	'Mediterranean Region'	'Mersin'	'Taşucu'	5	'36.3176'	'33.89171'	50	'Andrena sp. stylopised'	'Thomas J. Wood'	2025	'Stylopised'	'Andrena sp.'	'Hymenoptera'	'Andrenidae'	'Andreninae'	'Andrenini'	'Andrena'	'NA'	'NA'	'NA'
'TR-34-072'	'http://creativecommons.org/licenses/by/4.0/.'	'2025_Turkey_spring'	'PreservedSpecimen'	'Research collection of the Laboratory of Zoology'	'UMONS'	'TR-34-072'	'Guillaume Ghisbain, Denis Michez & Rémi Santerre'	1	'unknown'	'adult'	2025-05-01	2025	5	1	'net'	'Maison abandonnée, jardin olivier, close from beach'	'Türkiye'	'Mediterranean Region'	'Mersin'	'Taşucu'	5	'36.3176'	'33.89171'	50	'Andrena sp. stylopised'	'Thomas J. Wood'	2025	'Stylopised'	'Andrena sp.'	'Hymenoptera'	'Andrenidae'	'Andreninae'	'Andrenini'	'Andrena'	'NA'	'NA'	'NA'
'TR-09-001'	'http://creativecommons.org/licenses/by/4.0/.'	'2025_Turkey_spring'	'PreservedSpecimen'	'Research collection of the Laboratory of Zoology'	'UMONS'	'TR-09-001'	'Guillaume Ghisbain, Denis Michez & Rémi Santerre'	1	'female'	'adult'	2025-04-24	2025	4	24	'net'	'Crop of coliflower'	'Türkiye'	'Mediterranean Region'	'Antalya'	'İshaklı'	5	'36.42687'	'32.15643'	100	'Andrena spreta'	'Thomas J. Wood'	2025	'NA'	'Andrena spreta'	'Hymenoptera'	'Andrenidae'	'Andreninae'	'Andrenini'	'Andrena'	'Micrandrena'	'NA'	'Pérez, 1895'
'TR-09-002'	'http://creativecommons.org/licenses/by/4.0/.'	'2025_Turkey_spring'	'PreservedSpecimen'	'Research collection of the Laboratory of Zoology'	'UMONS'	'TR-09-002'	'Guillaume Ghisbain, Denis Michez & Rémi Santerre'	1	'female'	'adult'	2025-04-24	2025	4	24	'net'	'Crop of coliflower'	'Türkiye'	'Mediterranean Region'	'Antalya'	'İshaklı'	5	'36.42687'	'32.15643'	100	'Andrena spreta'	'Thomas J. Wood'	2025	'NA'	'Andrena spreta'	'Hymenoptera'	'Andrenidae'	'Andreninae'	'Andrenini'	'Andrena'	'Micrandrena'	'NA'	'Pérez, 1895'
'TR-09-003'	'http://creativecommons.org/licenses/by/4.0/.'	'2025_Turkey_spring'	'PreservedSpecimen'	'Research collection of the Laboratory of Zoology'	'UMONS'	'TR-09-003'	'Guillaume Ghisbain, Denis Michez & Rémi Santerre'	1	'female'	'adult'	2025-04-24	2025	4	24	'net'	'Crop of coliflower'	'Türkiye'	'Mediterranean Region'	'Antalya'	'İshaklı'	5	'36.42687'	'32.15643'	100	'Andrena spreta'	'Thomas J. Wood'	2025	'NA'	'Andrena spreta'	'Hymenoptera'	'Andrenidae'	'Andreninae'	'Andrenini'	'Andrena'	'Micrandrena'	'NA'	'Pérez, 1895'
'TR-09-006'	'http://creativecommons.org/licenses/by/4.0/.'	'2025_Turkey_spring'	'PreservedSpecimen'	'Research collection of the Laboratory of Zoology'	'UMONS'	'TR-09-006'	'Guillaume Ghisbain, Denis Michez & Rémi Santerre'	1	'female'	'adult'	2025-04-24	2025	4	24	'net'	'Crop of coliflower'	'Türkiye'	'Mediterranean Region'	'Antalya'	'İshaklı'	5	'36.42687'	'32.15643'	100	'Andrena spreta'	'Thomas J. Wood'	2025	'NA'	'Andrena spreta'	'Hymenoptera'	'Andrenidae'	'Andreninae'	'Andrenini'	'Andrena'	'Micrandrena'	'NA'	'Pérez, 1895'
'TR-09-012'	'http://creativecommons.org/licenses/by/4.0/.'	'2025_Turkey_spring'	'PreservedSpecimen'	'Research collection of the Laboratory of Zoology'	'UMONS'	'TR-09-012'	'Guillaume Ghisbain, Denis Michez & Rémi Santerre'	1	'female'	'adult'	2025-04-24	2025	4	24	'net'	'Crop of coliflower'	'Türkiye'	'Mediterranean Region'	'Antalya'	'İshaklı'	5	'36.42687'	'32.15643'	100	'Andrena spreta'	'Thomas J. Wood'	2025	'NA'	'Andrena spreta'	'Hymenoptera'	'Andrenidae'	'Andreninae'	'Andrenini'	'Andrena'	'Micrandrena'	'NA'	'Pérez, 1895'
'TR-09-014'	'http://creativecommons.org/licenses/by/4.0/.'	'2025_Turkey_spring'	'PreservedSpecimen'	'Research collection of the Laboratory of Zoology'	'UMONS'	'TR-09-014'	'Guillaume Ghisbain, Denis Michez & Rémi Santerre'	1	'female'	'adult'	2025-04-24	2025	4	24	'net'	'Crop of coliflower'	'Türkiye'	'Mediterranean Region'	'Antalya'	'İshaklı'	5	'36.42687'	'32.15643'	100	'Andrena spreta'	'Thomas J. Wood'	2025	'NA'	'Andrena spreta'	'Hymenoptera'	'Andrenidae'	'Andreninae'	'Andrenini'	'Andrena'	'Micrandrena'	'NA'	'Pérez, 1895'
'TR-09-016'	'http://creativecommons.org/licenses/by/4.0/.'	'2025_Turkey_spring'	'PreservedSpecimen'	'Research collection of the Laboratory of Zoology'	'UMONS'	'TR-09-016'	'Guillaume Ghisbain, Denis Michez & Rémi Santerre'	1	'female'	'adult'	2025-04-24	2025	4	24	'net'	'Crop of coliflower'	'Türkiye'	'Mediterranean Region'	'Antalya'	'İshaklı'	5	'36.42687'	'32.15643'	100	'Andrena spreta'	'Thomas J. Wood'	2025	'NA'	'Andrena spreta'	'Hymenoptera'	'Andrenidae'	'Andreninae'	'Andrenini'	'Andrena'	'Micrandrena'	'NA'	'Pérez, 1895'
'TR-09-017'	'http://creativecommons.org/licenses/by/4.0/.'	'2025_Turkey_spring'	'PreservedSpecimen'	'Research collection of the Laboratory of Zoology'	'UMONS'	'TR-09-017'	'Guillaume Ghisbain, Denis Michez & Rémi Santerre'	1	'female'	'adult'	2025-04-24	2025	4	24	'net'	'Crop of coliflower'	'Türkiye'	'Mediterranean Region'	'Antalya'	'İshaklı'	5	'36.42687'	'32.15643'	100	'Andrena spreta'	'Thomas J. Wood'	2025	'NA'	'Andrena spreta'	'Hymenoptera'	'Andrenidae'	'Andreninae'	'Andrenini'	'Andrena'	'Micrandrena'	'NA'	'Pérez, 1895'
'TR-09-020'	'http://creativecommons.org/licenses/by/4.0/.'	'2025_Turkey_spring'	'PreservedSpecimen'	'Research collection of the Laboratory of Zoology'	'UMONS'	'TR-09-020'	'Guillaume Ghisbain, Denis Michez & Rémi Santerre'	1	'female'	'adult'	2025-04-24	2025	4	24	'net'	'Crop of coliflower'	'Türkiye'	'Mediterranean Region'	'Antalya'	'İshaklı'	5	'36.42687'	'32.15643'	100	'Andrena spreta'	'Thomas J. Wood'	2025	'NA'	'Andrena spreta'	'Hymenoptera'	'Andrenidae'	'Andreninae'	'Andrenini'	'Andrena'	'Micrandrena'	'NA'	'Pérez, 1895'
'TR-09-021'	'http://creativecommons.org/licenses/by/4.0/.'	'2025_Turkey_spring'	'PreservedSpecimen'	'Research collection of the Laboratory of Zoology'	'UMONS'	'TR-09-021'	'Guillaume Ghisbain, Denis Michez & Rémi Santerre'	1	'female'	'adult'	2025-04-24	2025	4	24	'net'	'Crop of coliflower'	'Türkiye'	'Mediterranean Region'	'Antalya'	'İshaklı'	5	'36.42687'	'32.15643'	100	'Andrena spreta'	'Thomas J. Wood'	2025	'NA'	'Andrena spreta'	'Hymenoptera'	'Andrenidae'	'Andreninae'	'Andrenini'	'Andrena'	'Micrandrena'	'NA'	'Pérez, 1895'
'TR-09-024'	'http://creativecommons.org/licenses/by/4.0/.'	'2025_Turkey_spring'	'PreservedSpecimen'	'Research collection of the Laboratory of Zoology'	'UMONS'	'TR-09-024'	'Guillaume Ghisbain, Denis Michez & Rémi Santerre'	1	'female'	'adult'	2025-04-24	2025	4	24	'net'	'Crop of coliflower'	'Türkiye'	'Mediterranean Region'	'Antalya'	'İshaklı'	5	'36.42687'	'32.15643'	100	'Andrena spreta'	'Thomas J. Wood'	2025	'NA'	'Andrena spreta'	'Hymenoptera'	'Andrenidae'	'Andreninae'	'Andrenini'	'Andrena'	'Micrandrena'	'NA'	'Pérez, 1895'
'TR-09-029'	'http://creativecommons.org/licenses/by/4.0/.'	'2025_Turkey_spring'	'PreservedSpecimen'	'Research collection of the Laboratory of Zoology'	'UMONS'	'TR-09-029'	'Guillaume Ghisbain, Denis Michez & Rémi Santerre'	1	'female'	'adult'	2025-04-24	2025	4	24	'net'	'Crop of coliflower'	'Türkiye'	'Mediterranean Region'	'Antalya'	'İshaklı'	5	'36.42687'	'32.15643'	100	'Andrena spreta'	'Thomas J. Wood'	2025	'NA'	'Andrena spreta'	'Hymenoptera'	'Andrenidae'	'Andreninae'	'Andrenini'	'Andrena'	'Micrandrena'	'NA'	'Pérez, 1895'
'TR-09-030'	'http://creativecommons.org/licenses/by/4.0/.'	'2025_Turkey_spring'	'PreservedSpecimen'	'Research collection of the Laboratory of Zoology'	'UMONS'	'TR-09-030'	'Guillaume Ghisbain, Denis Michez & Rémi Santerre'	1	'female'	'adult'	2025-04-24	2025	4	24	'net'	'Crop of coliflower'	'Türkiye'	'Mediterranean Region'	'Antalya'	'İshaklı'	5	'36.42687'	'32.15643'	100	'Andrena spreta'	'Thomas J. Wood'	2025	'NA'	'Andrena spreta'	'Hymenoptera'	'Andrenidae'	'Andreninae'	'Andrenini'	'Andrena'	'Micrandrena'	'NA'	'Pérez, 1895'
'TR-09-031'	'http://creativecommons.org/licenses/by/4.0/.'	'2025_Turkey_spring'	'PreservedSpecimen'	'Research collection of the Laboratory of Zoology'	'UMONS'	'TR-09-031'	'Guillaume Ghisbain, Denis Michez & Rémi Santerre'	1	'female'	'adult'	2025-04-24	2025	4	24	'net'	'Crop of coliflower'	'Türkiye'	'Mediterranean Region'	'Antalya'	'İshaklı'	5	'36.42687'	'32.15643'	100	'Andrena spreta'	'Thomas J. Wood'	2025	'NA'	'Andrena spreta'	'Hymenoptera'	'Andrenidae'	'Andreninae'	'Andrenini'	'Andrena'	'Micrandrena'	'NA'	'Pérez, 1895'
'TR-09-033'	'http://creativecommons.org/licenses/by/4.0/.'	'2025_Turkey_spring'	'PreservedSpecimen'	'Research collection of the Laboratory of Zoology'	'UMONS'	'TR-09-033'	'Guillaume Ghisbain, Denis Michez & Rémi Santerre'	1	'female'	'adult'	2025-04-24	2025	4	24	'net'	'Crop of coliflower'	'Türkiye'	'Mediterranean Region'	'Antalya'	'İshaklı'	5	'36.42687'	'32.15643'	100	'Andrena spreta'	'Thomas J. Wood'	2025	'NA'	'Andrena spreta'	'Hymenoptera'	'Andrenidae'	'Andreninae'	'Andrenini'	'Andrena'	'Micrandrena'	'NA'	'Pérez, 1895'
'TR-09-035'	'http://creativecommons.org/licenses/by/4.0/.'	'2025_Turkey_spring'	'PreservedSpecimen'	'Research collection of the Laboratory of Zoology'	'UMONS'	'TR-09-035'	'Guillaume Ghisbain, Denis Michez & Rémi Santerre'	1	'female'	'adult'	2025-04-24	2025	4	24	'net'	'Crop of coliflower'	'Türkiye'	'Mediterranean Region'	'Antalya'	'İshaklı'	5	'36.42687'	'32.15643'	100	'Andrena spreta'	'Thomas J. Wood'	2025	'NA'	'Andrena spreta'	'Hymenoptera'	'Andrenidae'	'Andreninae'	'Andrenini'	'Andrena'	'Micrandrena'	'NA'	'Pérez, 1895'
'TR-09-036'	'http://creativecommons.org/licenses/by/4.0/.'	'2025_Turkey_spring'	'PreservedSpecimen'	'Research collection of the Laboratory of Zoology'	'UMONS'	'TR-09-036'	'Guillaume Ghisbain, Denis Michez & Rémi Santerre'	1	'female'	'adult'	2025-04-24	2025	4	24	'net'	'Crop of coliflower'	'Türkiye'	'Mediterranean Region'	'Antalya'	'İshaklı'	5	'36.42687'	'32.15643'	100	'Andrena spreta'	'Thomas J. Wood'	2025	'NA'	'Andrena spreta'	'Hymenoptera'	'Andrenidae'	'Andreninae'	'Andrenini'	'Andrena'	'Micrandrena'	'NA'	'Pérez, 1895'
'TR-09-037'	'http://creativecommons.org/licenses/by/4.0/.'	'2025_Turkey_spring'	'PreservedSpecimen'	'Research collection of the Laboratory of Zoology'	'UMONS'	'TR-09-037'	'Guillaume Ghisbain, Denis Michez & Rémi Santerre'	1	'female'	'adult'	2025-04-24	2025	4	24	'net'	'Crop of coliflower'	'Türkiye'	'Mediterranean Region'	'Antalya'	'İshaklı'	5	'36.42687'	'32.15643'	100	'Andrena spreta'	'Thomas J. Wood'	2025	'NA'	'Andrena spreta'	'Hymenoptera'	'Andrenidae'	'Andreninae'	'Andrenini'	'Andrena'	'Micrandrena'	'NA'	'Pérez, 1895'
'TR-09-038'	'http://creativecommons.org/licenses/by/4.0/.'	'2025_Turkey_spring'	'PreservedSpecimen'	'Research collection of the Laboratory of Zoology'	'UMONS'	'TR-09-038'	'Guillaume Ghisbain, Denis Michez & Rémi Santerre'	1	'female'	'adult'	2025-04-24	2025	4	24	'net'	'Crop of coliflower'	'Türkiye'	'Mediterranean Region'	'Antalya'	'İshaklı'	5	'36.42687'	'32.15643'	100	'Andrena spreta'	'Thomas J. Wood'	2025	'NA'	'Andrena spreta'	'Hymenoptera'	'Andrenidae'	'Andreninae'	'Andrenini'	'Andrena'	'Micrandrena'	'NA'	'Pérez, 1895'
'TR-09-039'	'http://creativecommons.org/licenses/by/4.0/.'	'2025_Turkey_spring'	'PreservedSpecimen'	'Research collection of the Laboratory of Zoology'	'UMONS'	'TR-09-039'	'Guillaume Ghisbain, Denis Michez & Rémi Santerre'	1	'female'	'adult'	2025-04-24	2025	4	24	'net'	'Crop of coliflower'	'Türkiye'	'Mediterranean Region'	'Antalya'	'İshaklı'	5	'36.42687'	'32.15643'	100	'Andrena spreta'	'Thomas J. Wood'	2025	'NA'	'Andrena spreta'	'Hymenoptera'	'Andrenidae'	'Andreninae'	'Andrenini'	'Andrena'	'Micrandrena'	'NA'	'Pérez, 1895'
'TR-09-043'	'http://creativecommons.org/licenses/by/4.0/.'	'2025_Turkey_spring'	'PreservedSpecimen'	'Research collection of the Laboratory of Zoology'	'UMONS'	'TR-09-043'	'Guillaume Ghisbain, Denis Michez & Rémi Santerre'	1	'female'	'adult'	2025-04-24	2025	4	24	'net'	'Crop of coliflower'	'Türkiye'	'Mediterranean Region'	'Antalya'	'İshaklı'	5	'36.42687'	'32.15643'	100	'Andrena spreta'	'Thomas J. Wood'	2025	'NA'	'Andrena spreta'	'Hymenoptera'	'Andrenidae'	'Andreninae'	'Andrenini'	'Andrena'	'Micrandrena'	'NA'	'Pérez, 1895'
'TR-09-045'	'http://creativecommons.org/licenses/by/4.0/.'	'2025_Turkey_spring'	'PreservedSpecimen'	'Research collection of the Laboratory of Zoology'	'UMONS'	'TR-09-045'	'Guillaume Ghisbain, Denis Michez & Rémi Santerre'	1	'female'	'adult'	2025-04-24	2025	4	24	'net'	'Crop of coliflower'	'Türkiye'	'Mediterranean Region'	'Antalya'	'İshaklı'	5	'36.42687'	'32.15643'	100	'Andrena spreta'	'Thomas J. Wood'	2025	'NA'	'Andrena spreta'	'Hymenoptera'	'Andrenidae'	'Andreninae'	'Andrenini'	'Andrena'	'Micrandrena'	'NA'	'Pérez, 1895'
'TR-09-055'	'http://creativecommons.org/licenses/by/4.0/.'	'2025_Turkey_spring'	'PreservedSpecimen'	'Research collection of the Laboratory of Zoology'	'UMONS'	'TR-09-055'	'Guillaume Ghisbain, Denis Michez & Rémi Santerre'	1	'female'	'adult'	2025-04-24	2025	4	24	'net'	'Crop of coliflower'	'Türkiye'	'Mediterranean Region'	'Antalya'	'İshaklı'	5	'36.42687'	'32.15643'	100	'Andrena spreta'	'Thomas J. Wood'	2025	'NA'	'Andrena spreta'	'Hymenoptera'	'Andrenidae'	'Andreninae'	'Andrenini'	'Andrena'	'Micrandrena'	'NA'	'Pérez, 1895'
'TR-09-063'	'http://creativecommons.org/licenses/by/4.0/.'	'2025_Turkey_spring'	'PreservedSpecimen'	'Research collection of the Laboratory of Zoology'	'UMONS'	'TR-09-063'	'Guillaume Ghisbain, Denis Michez & Rémi Santerre'	1	'female'	'adult'	2025-04-24	2025	4	24	'net'	'Crop of coliflower'	'Türkiye'	'Mediterranean Region'	'Antalya'	'İshaklı'	5	'36.42687'	'32.15643'	100	'Andrena spreta'	'Thomas J. Wood'	2025	'NA'	'Andrena spreta'	'Hymenoptera'	'Andrenidae'	'Andreninae'	'Andrenini'	'Andrena'	'Micrandrena'	'NA'	'Pérez, 1895'
'TR-16-001'	'http://creativecommons.org/licenses/by/4.0/.'	'2025_Turkey_spring'	'PreservedSpecimen'	'Research collection of the Laboratory of Zoology'	'UMONS'	'TR-16-001'	'Guillaume Ghisbain, Denis Michez & Rémi Santerre'	1	'female'	'adult'	2025-04-25	2025	4	25	'net'	'Salt Marsh'	'Türkiye'	'Mediterranean Region'	'Mersin'	'Sökün'	1	'36.29967'	'33.99121'	2000	'Andrena spreta'	'Thomas J. Wood'	2025	'NA'	'Andrena spreta'	'Hymenoptera'	'Andrenidae'	'Andreninae'	'Andrenini'	'Andrena'	'Micrandrena'	'NA'	'Pérez, 1895'
'TR-16-017'	'http://creativecommons.org/licenses/by/4.0/.'	'2025_Turkey_spring'	'PreservedSpecimen'	'Research collection of the Laboratory of Zoology'	'UMONS'	'TR-16-017'	'Guillaume Ghisbain, Denis Michez & Rémi Santerre'	1	'female'	'adult'	2025-04-25	2025	4	25	'net'	'Salt Marsh'	'Türkiye'	'Mediterranean Region'	'Mersin'	'Sökün'	1	'36.29967'	'33.99121'	2000	'Andrena spreta'	'Thomas J. Wood'	2025	'NA'	'Andrena spreta'	'Hymenoptera'	'Andrenidae'	'Andreninae'	'Andrenini'	'Andrena'	'Micrandrena'	'NA'	'Pérez, 1895'
'TR-19-003'	'http://creativecommons.org/licenses/by/4.0/.'	'2025_Turkey_spring'	'PreservedSpecimen'	'Research collection of the Laboratory of Zoology'	'UMONS'	'TR-19-003'	'Guillaume Ghisbain, Denis Michez & Rémi Santerre'	1	'female'	'adult'	2025-04-26	2025	4	26	'net'	'Citrus orchards'	'Türkiye'	'Mediterranean Region'	'Mersin'	'Mezitli'	435	'36.79758'	'34.44253'	200	'Andrena spreta'	'Thomas J. Wood'	2025	'NA'	'Andrena spreta'	'Hymenoptera'	'Andrenidae'	'Andreninae'	'Andrenini'	'Andrena'	'Micrandrena'	'NA'	'Pérez, 1895'
'TR-19-004'	'http://creativecommons.org/licenses/by/4.0/.'	'2025_Turkey_spring'	'PreservedSpecimen'	'Research collection of the Laboratory of Zoology'	'UMONS'	'TR-19-004'	'Guillaume Ghisbain, Denis Michez & Rémi Santerre'	1	'female'	'adult'	2025-04-26	2025	4	26	'net'	'Citrus orchards'	'Türkiye'	'Mediterranean Region'	'Mersin'	'Mezitli'	435	'36.79758'	'34.44253'	200	'Andrena spreta'	'Thomas J. Wood'	2025	'NA'	'Andrena spreta'	'Hymenoptera'	'Andrenidae'	'Andreninae'	'Andrenini'	'Andrena'	'Micrandrena'	'NA'	'Pérez, 1895'
'TR-19-005'	'http://creativecommons.org/licenses/by/4.0/.'	'2025_Turkey_spring'	'PreservedSpecimen'	'Research collection of the Laboratory of Zoology'	'UMONS'	'TR-19-005'	'Guillaume Ghisbain, Denis Michez & Rémi Santerre'	1	'female'	'adult'	2025-04-26	2025	4	26	'net'	'Citrus orchards'	'Türkiye'	'Mediterranean Region'	'Mersin'	'Mezitli'	435	'36.79758'	'34.44253'	200	'Andrena spreta'	'Thomas J. Wood'	2025	'NA'	'Andrena spreta'	'Hymenoptera'	'Andrenidae'	'Andreninae'	'Andrenini'	'Andrena'	'Micrandrena'	'NA'	'Pérez, 1895'
'TR-19-011'	'http://creativecommons.org/licenses/by/4.0/.'	'2025_Turkey_spring'	'PreservedSpecimen'	'Research collection of the Laboratory of Zoology'	'UMONS'	'TR-19-011'	'Guillaume Ghisbain, Denis Michez & Rémi Santerre'	1	'female'	'adult'	2025-04-26	2025	4	26	'net'	'Citrus orchards'	'Türkiye'	'Mediterranean Region'	'Mersin'	'Mezitli'	435	'36.79758'	'34.44253'	200	'Andrena spreta'	'Thomas J. Wood'	2025	'NA'	'Andrena spreta'	'Hymenoptera'	'Andrenidae'	'Andreninae'	'Andrenini'	'Andrena'	'Micrandrena'	'NA'	'Pérez, 1895'
'TR-19-018'	'http://creativecommons.org/licenses/by/4.0/.'	'2025_Turkey_spring'	'PreservedSpecimen'	'Research collection of the Laboratory of Zoology'	'UMONS'	'TR-19-018'	'Guillaume Ghisbain, Denis Michez & Rémi Santerre'	1	'female'	'adult'	2025-04-26	2025	4	26	'net'	'Citrus orchards'	'Türkiye'	'Mediterranean Region'	'Mersin'	'Mezitli'	435	'36.79758'	'34.44253'	200	'Andrena spreta'	'Thomas J. Wood'	2025	'NA'	'Andrena spreta'	'Hymenoptera'	'Andrenidae'	'Andreninae'	'Andrenini'	'Andrena'	'Micrandrena'	'NA'	'Pérez, 1895'
'TR-19-019'	'http://creativecommons.org/licenses/by/4.0/.'	'2025_Turkey_spring'	'PreservedSpecimen'	'Research collection of the Laboratory of Zoology'	'UMONS'	'TR-19-019'	'Guillaume Ghisbain, Denis Michez & Rémi Santerre'	1	'female'	'adult'	2025-04-26	2025	4	26	'net'	'Citrus orchards'	'Türkiye'	'Mediterranean Region'	'Mersin'	'Mezitli'	435	'36.79758'	'34.44253'	200	'Andrena spreta'	'Thomas J. Wood'	2025	'NA'	'Andrena spreta'	'Hymenoptera'	'Andrenidae'	'Andreninae'	'Andrenini'	'Andrena'	'Micrandrena'	'NA'	'Pérez, 1895'
'TR-19-022'	'http://creativecommons.org/licenses/by/4.0/.'	'2025_Turkey_spring'	'PreservedSpecimen'	'Research collection of the Laboratory of Zoology'	'UMONS'	'TR-19-022'	'Guillaume Ghisbain, Denis Michez & Rémi Santerre'	1	'female'	'adult'	2025-04-26	2025	4	26	'net'	'Citrus orchards'	'Türkiye'	'Mediterranean Region'	'Mersin'	'Mezitli'	435	'36.79758'	'34.44253'	200	'Andrena spreta'	'Thomas J. Wood'	2025	'NA'	'Andrena spreta'	'Hymenoptera'	'Andrenidae'	'Andreninae'	'Andrenini'	'Andrena'	'Micrandrena'	'NA'	'Pérez, 1895'
'TR-19-041'	'http://creativecommons.org/licenses/by/4.0/.'	'2025_Turkey_spring'	'PreservedSpecimen'	'Research collection of the Laboratory of Zoology'	'UMONS'	'TR-19-041'	'Guillaume Ghisbain, Denis Michez & Rémi Santerre'	1	'female'	'adult'	2025-04-26	2025	4	26	'net'	'Citrus orchards'	'Türkiye'	'Mediterranean Region'	'Mersin'	'Mezitli'	435	'36.79758'	'34.44253'	200	'Andrena spreta'	'Thomas J. Wood'	2025	'NA'	'Andrena spreta'	'Hymenoptera'	'Andrenidae'	'Andreninae'	'Andrenini'	'Andrena'	'Micrandrena'	'NA'	'Pérez, 1895'
'TR-19-042'	'http://creativecommons.org/licenses/by/4.0/.'	'2025_Turkey_spring'	'PreservedSpecimen'	'Research collection of the Laboratory of Zoology'	'UMONS'	'TR-19-042'	'Guillaume Ghisbain, Denis Michez & Rémi Santerre'	1	'female'	'adult'	2025-04-26	2025	4	26	'net'	'Citrus orchards'	'Türkiye'	'Mediterranean Region'	'Mersin'	'Mezitli'	435	'36.79758'	'34.44253'	200	'Andrena spreta'	'Thomas J. Wood'	2025	'NA'	'Andrena spreta'	'Hymenoptera'	'Andrenidae'	'Andreninae'	'Andrenini'	'Andrena'	'Micrandrena'	'NA'	'Pérez, 1895'
'TR-19-043'	'http://creativecommons.org/licenses/by/4.0/.'	'2025_Turkey_spring'	'PreservedSpecimen'	'Research collection of the Laboratory of Zoology'	'UMONS'	'TR-19-043'	'Guillaume Ghisbain, Denis Michez & Rémi Santerre'	1	'female'	'adult'	2025-04-26	2025	4	26	'net'	'Citrus orchards'	'Türkiye'	'Mediterranean Region'	'Mersin'	'Mezitli'	435	'36.79758'	'34.44253'	200	'Andrena spreta'	'Thomas J. Wood'	2025	'NA'	'Andrena spreta'	'Hymenoptera'	'Andrenidae'	'Andreninae'	'Andrenini'	'Andrena'	'Micrandrena'	'NA'	'Pérez, 1895'
'TR-19-047'	'http://creativecommons.org/licenses/by/4.0/.'	'2025_Turkey_spring'	'PreservedSpecimen'	'Research collection of the Laboratory of Zoology'	'UMONS'	'TR-19-047'	'Guillaume Ghisbain, Denis Michez & Rémi Santerre'	1	'female'	'adult'	2025-04-26	2025	4	26	'net'	'Citrus orchards'	'Türkiye'	'Mediterranean Region'	'Mersin'	'Mezitli'	435	'36.79758'	'34.44253'	200	'Andrena spreta'	'Thomas J. Wood'	2025	'NA'	'Andrena spreta'	'Hymenoptera'	'Andrenidae'	'Andreninae'	'Andrenini'	'Andrena'	'Micrandrena'	'NA'	'Pérez, 1895'
'TR-19-049'	'http://creativecommons.org/licenses/by/4.0/.'	'2025_Turkey_spring'	'PreservedSpecimen'	'Research collection of the Laboratory of Zoology'	'UMONS'	'TR-19-049'	'Guillaume Ghisbain, Denis Michez & Rémi Santerre'	1	'female'	'adult'	2025-04-26	2025	4	26	'net'	'Citrus orchards'	'Türkiye'	'Mediterranean Region'	'Mersin'	'Mezitli'	435	'36.79758'	'34.44253'	200	'Andrena spreta'	'Thomas J. Wood'	2025	'NA'	'Andrena spreta'	'Hymenoptera'	'Andrenidae'	'Andreninae'	'Andrenini'	'Andrena'	'Micrandrena'	'NA'	'Pérez, 1895'
'TR-19-060'	'http://creativecommons.org/licenses/by/4.0/.'	'2025_Turkey_spring'	'PreservedSpecimen'	'Research collection of the Laboratory of Zoology'	'UMONS'	'TR-19-060'	'Guillaume Ghisbain, Denis Michez & Rémi Santerre'	1	'female'	'adult'	2025-04-26	2025	4	26	'net'	'Citrus orchards'	'Türkiye'	'Mediterranean Region'	'Mersin'	'Mezitli'	435	'36.79758'	'34.44253'	200	'Andrena spreta'	'Thomas J. Wood'	2025	'NA'	'Andrena spreta'	'Hymenoptera'	'Andrenidae'	'Andreninae'	'Andrenini'	'Andrena'	'Micrandrena'	'NA'	'Pérez, 1895'
'TR-19-083'	'http://creativecommons.org/licenses/by/4.0/.'	'2025_Turkey_spring'	'PreservedSpecimen'	'Research collection of the Laboratory of Zoology'	'UMONS'	'TR-19-083'	'Guillaume Ghisbain, Denis Michez & Rémi Santerre'	1	'female'	'adult'	2025-04-26	2025	4	26	'net'	'Citrus orchards'	'Türkiye'	'Mediterranean Region'	'Mersin'	'Mezitli'	435	'36.79758'	'34.44253'	200	'Andrena spreta'	'Thomas J. Wood'	2025	'NA'	'Andrena spreta'	'Hymenoptera'	'Andrenidae'	'Andreninae'	'Andrenini'	'Andrena'	'Micrandrena'	'NA'	'Pérez, 1895'
'TR-19-086'	'http://creativecommons.org/licenses/by/4.0/.'	'2025_Turkey_spring'	'PreservedSpecimen'	'Research collection of the Laboratory of Zoology'	'UMONS'	'TR-19-086'	'Guillaume Ghisbain, Denis Michez & Rémi Santerre'	1	'female'	'adult'	2025-04-26	2025	4	26	'net'	'Citrus orchards'	'Türkiye'	'Mediterranean Region'	'Mersin'	'Mezitli'	435	'36.79758'	'34.44253'	200	'Andrena spreta'	'Thomas J. Wood'	2025	'NA'	'Andrena spreta'	'Hymenoptera'	'Andrenidae'	'Andreninae'	'Andrenini'	'Andrena'	'Micrandrena'	'NA'	'Pérez, 1895'
'TR-19-090'	'http://creativecommons.org/licenses/by/4.0/.'	'2025_Turkey_spring'	'PreservedSpecimen'	'Research collection of the Laboratory of Zoology'	'UMONS'	'TR-19-090'	'Guillaume Ghisbain, Denis Michez & Rémi Santerre'	1	'female'	'adult'	2025-04-26	2025	4	26	'net'	'Citrus orchards'	'Türkiye'	'Mediterranean Region'	'Mersin'	'Mezitli'	435	'36.79758'	'34.44253'	200	'Andrena spreta'	'Thomas J. Wood'	2025	'NA'	'Andrena spreta'	'Hymenoptera'	'Andrenidae'	'Andreninae'	'Andrenini'	'Andrena'	'Micrandrena'	'NA'	'Pérez, 1895'
'TR-26-014'	'http://creativecommons.org/licenses/by/4.0/.'	'2025_Turkey_spring'	'PreservedSpecimen'	'Research collection of the Laboratory of Zoology'	'UMONS'	'TR-26-014'	'Guillaume Ghisbain, Denis Michez & Rémi Santerre'	1	'female'	'adult'	2025-04-29	2025	4	29	'net'	'Bord de route, milieu agricole'	'Türkiye'	'Central Anatolia Region'	'Konya'	'Ereğli'	1112	'37.61552'	'34.24594'	300	'Andrena spreta'	'Thomas J. Wood'	2025	'NA'	'Andrena spreta'	'Hymenoptera'	'Andrenidae'	'Andreninae'	'Andrenini'	'Andrena'	'Micrandrena'	'NA'	'Pérez, 1895'
'TR-26-026'	'http://creativecommons.org/licenses/by/4.0/.'	'2025_Turkey_spring'	'PreservedSpecimen'	'Research collection of the Laboratory of Zoology'	'UMONS'	'TR-26-026'	'Guillaume Ghisbain, Denis Michez & Rémi Santerre'	1	'female'	'adult'	2025-04-29	2025	4	29	'net'	'Bord de route, milieu agricole'	'Türkiye'	'Central Anatolia Region'	'Konya'	'Ereğli'	1112	'37.61552'	'34.24594'	300	'Andrena spreta'	'Thomas J. Wood'	2025	'NA'	'Andrena spreta'	'Hymenoptera'	'Andrenidae'	'Andreninae'	'Andrenini'	'Andrena'	'Micrandrena'	'NA'	'Pérez, 1895'
'TR-26-040'	'http://creativecommons.org/licenses/by/4.0/.'	'2025_Turkey_spring'	'PreservedSpecimen'	'Research collection of the Laboratory of Zoology'	'UMONS'	'TR-26-040'	'Guillaume Ghisbain, Denis Michez & Rémi Santerre'	1	'female'	'adult'	2025-04-29	2025	4	29	'net'	'Bord de route, milieu agricole'	'Türkiye'	'Central Anatolia Region'	'Konya'	'Ereğli'	1112	'37.61552'	'34.24594'	300	'Andrena spreta'	'Thomas J. Wood'	2025	'NA'	'Andrena spreta'	'Hymenoptera'	'Andrenidae'	'Andreninae'	'Andrenini'	'Andrena'	'Micrandrena'	'NA'	'Pérez, 1895'
'TR-26-045'	'http://creativecommons.org/licenses/by/4.0/.'	'2025_Turkey_spring'	'PreservedSpecimen'	'Research collection of the Laboratory of Zoology'	'UMONS'	'TR-26-045'	'Guillaume Ghisbain, Denis Michez & Rémi Santerre'	1	'female'	'adult'	2025-04-29	2025	4	29	'net'	'Bord de route, milieu agricole'	'Türkiye'	'Central Anatolia Region'	'Konya'	'Ereğli'	1112	'37.61552'	'34.24594'	300	'Andrena spreta'	'Thomas J. Wood'	2025	'NA'	'Andrena spreta'	'Hymenoptera'	'Andrenidae'	'Andreninae'	'Andrenini'	'Andrena'	'Micrandrena'	'NA'	'Pérez, 1895'
'TR-26-046'	'http://creativecommons.org/licenses/by/4.0/.'	'2025_Turkey_spring'	'PreservedSpecimen'	'Research collection of the Laboratory of Zoology'	'UMONS'	'TR-26-046'	'Guillaume Ghisbain, Denis Michez & Rémi Santerre'	1	'female'	'adult'	2025-04-29	2025	4	29	'net'	'Bord de route, milieu agricole'	'Türkiye'	'Central Anatolia Region'	'Konya'	'Ereğli'	1112	'37.61552'	'34.24594'	300	'Andrena spreta'	'Thomas J. Wood'	2025	'NA'	'Andrena spreta'	'Hymenoptera'	'Andrenidae'	'Andreninae'	'Andrenini'	'Andrena'	'Micrandrena'	'NA'	'Pérez, 1895'
'TR-26-050'	'http://creativecommons.org/licenses/by/4.0/.'	'2025_Turkey_spring'	'PreservedSpecimen'	'Research collection of the Laboratory of Zoology'	'UMONS'	'TR-26-050'	'Guillaume Ghisbain, Denis Michez & Rémi Santerre'	1	'female'	'adult'	2025-04-29	2025	4	29	'net'	'Bord de route, milieu agricole'	'Türkiye'	'Central Anatolia Region'	'Konya'	'Ereğli'	1112	'37.61552'	'34.24594'	300	'Andrena spreta'	'Thomas J. Wood'	2025	'NA'	'Andrena spreta'	'Hymenoptera'	'Andrenidae'	'Andreninae'	'Andrenini'	'Andrena'	'Micrandrena'	'NA'	'Pérez, 1895'
'TR-26-052'	'http://creativecommons.org/licenses/by/4.0/.'	'2025_Turkey_spring'	'PreservedSpecimen'	'Research collection of the Laboratory of Zoology'	'UMONS'	'TR-26-052'	'Guillaume Ghisbain, Denis Michez & Rémi Santerre'	1	'female'	'adult'	2025-04-29	2025	4	29	'net'	'Bord de route, milieu agricole'	'Türkiye'	'Central Anatolia Region'	'Konya'	'Ereğli'	1112	'37.61552'	'34.24594'	300	'Andrena spreta'	'Thomas J. Wood'	2025	'NA'	'Andrena spreta'	'Hymenoptera'	'Andrenidae'	'Andreninae'	'Andrenini'	'Andrena'	'Micrandrena'	'NA'	'Pérez, 1895'
'TR-26-058'	'http://creativecommons.org/licenses/by/4.0/.'	'2025_Turkey_spring'	'PreservedSpecimen'	'Research collection of the Laboratory of Zoology'	'UMONS'	'TR-26-058'	'Guillaume Ghisbain, Denis Michez & Rémi Santerre'	1	'female'	'adult'	2025-04-29	2025	4	29	'net'	'Bord de route, milieu agricole'	'Türkiye'	'Central Anatolia Region'	'Konya'	'Ereğli'	1112	'37.61552'	'34.24594'	300	'Andrena spreta'	'Thomas J. Wood'	2025	'NA'	'Andrena spreta'	'Hymenoptera'	'Andrenidae'	'Andreninae'	'Andrenini'	'Andrena'	'Micrandrena'	'NA'	'Pérez, 1895'
'TR-26-063'	'http://creativecommons.org/licenses/by/4.0/.'	'2025_Turkey_spring'	'PreservedSpecimen'	'Research collection of the Laboratory of Zoology'	'UMONS'	'TR-26-063'	'Guillaume Ghisbain, Denis Michez & Rémi Santerre'	1	'female'	'adult'	2025-04-29	2025	4	29	'net'	'Bord de route, milieu agricole'	'Türkiye'	'Central Anatolia Region'	'Konya'	'Ereğli'	1112	'37.61552'	'34.24594'	300	'Andrena spreta'	'Thomas J. Wood'	2025	'NA'	'Andrena spreta'	'Hymenoptera'	'Andrenidae'	'Andreninae'	'Andrenini'	'Andrena'	'Micrandrena'	'NA'	'Pérez, 1895'
'TR-34-001'	'http://creativecommons.org/licenses/by/4.0/.'	'2025_Turkey_spring'	'PreservedSpecimen'	'Research collection of the Laboratory of Zoology'	'UMONS'	'TR-34-001'	'Guillaume Ghisbain, Denis Michez & Rémi Santerre'	1	'female'	'adult'	2025-05-01	2025	5	1	'net'	'Maison abandonnée, jardin olivier, close from beach'	'Türkiye'	'Mediterranean Region'	'Mersin'	'Taşucu'	5	'36.3176'	'33.89171'	50	'Andrena spreta'	'Thomas J. Wood'	2025	'NA'	'Andrena spreta'	'Hymenoptera'	'Andrenidae'	'Andreninae'	'Andrenini'	'Andrena'	'Micrandrena'	'NA'	'Pérez, 1895'
'TR-34-004'	'http://creativecommons.org/licenses/by/4.0/.'	'2025_Turkey_spring'	'PreservedSpecimen'	'Research collection of the Laboratory of Zoology'	'UMONS'	'TR-34-004'	'Guillaume Ghisbain, Denis Michez & Rémi Santerre'	1	'female'	'adult'	2025-05-01	2025	5	1	'net'	'Maison abandonnée, jardin olivier, close from beach'	'Türkiye'	'Mediterranean Region'	'Mersin'	'Taşucu'	5	'36.3176'	'33.89171'	50	'Andrena spreta'	'Thomas J. Wood'	2025	'NA'	'Andrena spreta'	'Hymenoptera'	'Andrenidae'	'Andreninae'	'Andrenini'	'Andrena'	'Micrandrena'	'NA'	'Pérez, 1895'
'TR-34-019'	'http://creativecommons.org/licenses/by/4.0/.'	'2025_Turkey_spring'	'PreservedSpecimen'	'Research collection of the Laboratory of Zoology'	'UMONS'	'TR-34-019'	'Guillaume Ghisbain, Denis Michez & Rémi Santerre'	1	'female'	'adult'	2025-05-01	2025	5	1	'net'	'Maison abandonnée, jardin olivier, close from beach'	'Türkiye'	'Mediterranean Region'	'Mersin'	'Taşucu'	5	'36.3176'	'33.89171'	50	'Andrena spreta'	'Thomas J. Wood'	2025	'NA'	'Andrena spreta'	'Hymenoptera'	'Andrenidae'	'Andreninae'	'Andrenini'	'Andrena'	'Micrandrena'	'NA'	'Pérez, 1895'
'TR-34-066'	'http://creativecommons.org/licenses/by/4.0/.'	'2025_Turkey_spring'	'PreservedSpecimen'	'Research collection of the Laboratory of Zoology'	'UMONS'	'TR-34-066'	'Guillaume Ghisbain, Denis Michez & Rémi Santerre'	1	'female'	'adult'	2025-05-01	2025	5	1	'net'	'Maison abandonnée, jardin olivier, close from beach'	'Türkiye'	'Mediterranean Region'	'Mersin'	'Taşucu'	5	'36.3176'	'33.89171'	50	'Andrena spreta'	'Thomas J. Wood'	2025	'NA'	'Andrena spreta'	'Hymenoptera'	'Andrenidae'	'Andreninae'	'Andrenini'	'Andrena'	'Micrandrena'	'NA'	'Pérez, 1895'
'TR-34-079'	'http://creativecommons.org/licenses/by/4.0/.'	'2025_Turkey_spring'	'PreservedSpecimen'	'Research collection of the Laboratory of Zoology'	'UMONS'	'TR-34-079'	'Guillaume Ghisbain, Denis Michez & Rémi Santerre'	1	'female'	'adult'	2025-05-01	2025	5	1	'net'	'Maison abandonnée, jardin olivier, close from beach'	'Türkiye'	'Mediterranean Region'	'Mersin'	'Taşucu'	5	'36.3176'	'33.89171'	50	'Andrena spreta'	'Thomas J. Wood'	2025	'NA'	'Andrena spreta'	'Hymenoptera'	'Andrenidae'	'Andreninae'	'Andrenini'	'Andrena'	'Micrandrena'	'NA'	'Pérez, 1895'
'TR-34-092'	'http://creativecommons.org/licenses/by/4.0/.'	'2025_Turkey_spring'	'PreservedSpecimen'	'Research collection of the Laboratory of Zoology'	'UMONS'	'TR-34-092'	'Guillaume Ghisbain, Denis Michez & Rémi Santerre'	1	'female'	'adult'	2025-05-01	2025	5	1	'net'	'Maison abandonnée, jardin olivier, close from beach'	'Türkiye'	'Mediterranean Region'	'Mersin'	'Taşucu'	5	'36.3176'	'33.89171'	50	'Andrena spreta'	'Thomas J. Wood'	2025	'NA'	'Andrena spreta'	'Hymenoptera'	'Andrenidae'	'Andreninae'	'Andrenini'	'Andrena'	'Micrandrena'	'NA'	'Pérez, 1895'
'TR-34-098'	'http://creativecommons.org/licenses/by/4.0/.'	'2025_Turkey_spring'	'PreservedSpecimen'	'Research collection of the Laboratory of Zoology'	'UMONS'	'TR-34-098'	'Guillaume Ghisbain, Denis Michez & Rémi Santerre'	1	'female'	'adult'	2025-05-01	2025	5	1	'net'	'Maison abandonnée, jardin olivier, close from beach'	'Türkiye'	'Mediterranean Region'	'Mersin'	'Taşucu'	5	'36.3176'	'33.89171'	50	'Andrena spreta'	'Thomas J. Wood'	2025	'NA'	'Andrena spreta'	'Hymenoptera'	'Andrenidae'	'Andreninae'	'Andrenini'	'Andrena'	'Micrandrena'	'NA'	'Pérez, 1895'
'TR-34-099'	'http://creativecommons.org/licenses/by/4.0/.'	'2025_Turkey_spring'	'PreservedSpecimen'	'Research collection of the Laboratory of Zoology'	'UMONS'	'TR-34-099'	'Guillaume Ghisbain, Denis Michez & Rémi Santerre'	1	'female'	'adult'	2025-05-01	2025	5	1	'net'	'Maison abandonnée, jardin olivier, close from beach'	'Türkiye'	'Mediterranean Region'	'Mersin'	'Taşucu'	5	'36.3176'	'33.89171'	50	'Andrena spreta'	'Thomas J. Wood'	2025	'NA'	'Andrena spreta'	'Hymenoptera'	'Andrenidae'	'Andreninae'	'Andrenini'	'Andrena'	'Micrandrena'	'NA'	'Pérez, 1895'
'TR-34-103'	'http://creativecommons.org/licenses/by/4.0/.'	'2025_Turkey_spring'	'PreservedSpecimen'	'Research collection of the Laboratory of Zoology'	'UMONS'	'TR-34-103'	'Guillaume Ghisbain, Denis Michez & Rémi Santerre'	1	'female'	'adult'	2025-05-01	2025	5	1	'net'	'Maison abandonnée, jardin olivier, close from beach'	'Türkiye'	'Mediterranean Region'	'Mersin'	'Taşucu'	5	'36.3176'	'33.89171'	50	'Andrena spreta'	'Thomas J. Wood'	2025	'NA'	'Andrena spreta'	'Hymenoptera'	'Andrenidae'	'Andreninae'	'Andrenini'	'Andrena'	'Micrandrena'	'NA'	'Pérez, 1895'
'TR-39-013'	'http://creativecommons.org/licenses/by/4.0/.'	'2025_Turkey_spring'	'PreservedSpecimen'	'Research collection of the Laboratory of Zoology'	'UMONS'	'TR-39-013'	'Guillaume Ghisbain, Denis Michez & Rémi Santerre'	1	'female'	'adult'	2025-05-02	2025	5	2	'net'	'Crops, meadows'	'Türkiye'	'Mediterranean Region'	'Antalya'	'Aşağıışıklar'	92	'36.80344'	'31.51136'	150	'Andrena spreta'	'Thomas J. Wood'	2025	'NA'	'Andrena spreta'	'Hymenoptera'	'Andrenidae'	'Andreninae'	'Andrenini'	'Andrena'	'Micrandrena'	'NA'	'Pérez, 1895'
'TR-01-003'	'http://creativecommons.org/licenses/by/4.0/.'	'2025_Turkey_spring'	'PreservedSpecimen'	'Research collection of the Laboratory of Zoology'	'UMONS'	'TR-01-003'	'Guillaume Ghisbain, Denis Michez & Rémi Santerre'	1	'male'	'adult'	2025-04-23	2025	4	23	'net'	'Hotel parking'	'Türkiye'	'Mediterranean Region'	'Antalya'	'Aksu'	1	'36.85941'	'30.86059'	150	'Andrena spreta'	'Thomas J. Wood'	2025	'NA'	'Andrena spreta'	'Hymenoptera'	'Andrenidae'	'Andreninae'	'Andrenini'	'Andrena'	'Micrandrena'	'NA'	'Pérez, 1895'
'TR-01-004'	'http://creativecommons.org/licenses/by/4.0/.'	'2025_Turkey_spring'	'PreservedSpecimen'	'Research collection of the Laboratory of Zoology'	'UMONS'	'TR-01-004'	'Guillaume Ghisbain, Denis Michez & Rémi Santerre'	1	'male'	'adult'	2025-04-23	2025	4	23	'net'	'Hotel parking'	'Türkiye'	'Mediterranean Region'	'Antalya'	'Aksu'	1	'36.85941'	'30.86059'	150	'Andrena spreta'	'Thomas J. Wood'	2025	'NA'	'Andrena spreta'	'Hymenoptera'	'Andrenidae'	'Andreninae'	'Andrenini'	'Andrena'	'Micrandrena'	'NA'	'Pérez, 1895'
'TR-01-005'	'http://creativecommons.org/licenses/by/4.0/.'	'2025_Turkey_spring'	'PreservedSpecimen'	'Research collection of the Laboratory of Zoology'	'UMONS'	'TR-01-005'	'Guillaume Ghisbain, Denis Michez & Rémi Santerre'	1	'male'	'adult'	2025-04-23	2025	4	23	'net'	'Hotel parking'	'Türkiye'	'Mediterranean Region'	'Antalya'	'Aksu'	1	'36.85941'	'30.86059'	150	'Andrena spreta'	'Thomas J. Wood'	2025	'NA'	'Andrena spreta'	'Hymenoptera'	'Andrenidae'	'Andreninae'	'Andrenini'	'Andrena'	'Micrandrena'	'NA'	'Pérez, 1895'
'TR-09-004'	'http://creativecommons.org/licenses/by/4.0/.'	'2025_Turkey_spring'	'PreservedSpecimen'	'Research collection of the Laboratory of Zoology'	'UMONS'	'TR-09-004'	'Guillaume Ghisbain, Denis Michez & Rémi Santerre'	1	'male'	'adult'	2025-04-24	2025	4	24	'net'	'Crop of coliflower'	'Türkiye'	'Mediterranean Region'	'Antalya'	'İshaklı'	5	'36.42687'	'32.15643'	100	'Andrena spreta'	'Thomas J. Wood'	2025	'NA'	'Andrena spreta'	'Hymenoptera'	'Andrenidae'	'Andreninae'	'Andrenini'	'Andrena'	'Micrandrena'	'NA'	'Pérez, 1895'
'TR-09-008'	'http://creativecommons.org/licenses/by/4.0/.'	'2025_Turkey_spring'	'PreservedSpecimen'	'Research collection of the Laboratory of Zoology'	'UMONS'	'TR-09-008'	'Guillaume Ghisbain, Denis Michez & Rémi Santerre'	1	'male'	'adult'	2025-04-24	2025	4	24	'net'	'Crop of coliflower'	'Türkiye'	'Mediterranean Region'	'Antalya'	'İshaklı'	5	'36.42687'	'32.15643'	100	'Andrena spreta'	'Thomas J. Wood'	2025	'NA'	'Andrena spreta'	'Hymenoptera'	'Andrenidae'	'Andreninae'	'Andrenini'	'Andrena'	'Micrandrena'	'NA'	'Pérez, 1895'
'TR-09-011'	'http://creativecommons.org/licenses/by/4.0/.'	'2025_Turkey_spring'	'PreservedSpecimen'	'Research collection of the Laboratory of Zoology'	'UMONS'	'TR-09-011'	'Guillaume Ghisbain, Denis Michez & Rémi Santerre'	1	'male'	'adult'	2025-04-24	2025	4	24	'net'	'Crop of coliflower'	'Türkiye'	'Mediterranean Region'	'Antalya'	'İshaklı'	5	'36.42687'	'32.15643'	100	'Andrena spreta'	'Thomas J. Wood'	2025	'NA'	'Andrena spreta'	'Hymenoptera'	'Andrenidae'	'Andreninae'	'Andrenini'	'Andrena'	'Micrandrena'	'NA'	'Pérez, 1895'
'TR-09-015'	'http://creativecommons.org/licenses/by/4.0/.'	'2025_Turkey_spring'	'PreservedSpecimen'	'Research collection of the Laboratory of Zoology'	'UMONS'	'TR-09-015'	'Guillaume Ghisbain, Denis Michez & Rémi Santerre'	1	'male'	'adult'	2025-04-24	2025	4	24	'net'	'Crop of coliflower'	'Türkiye'	'Mediterranean Region'	'Antalya'	'İshaklı'	5	'36.42687'	'32.15643'	100	'Andrena spreta'	'Thomas J. Wood'	2025	'NA'	'Andrena spreta'	'Hymenoptera'	'Andrenidae'	'Andreninae'	'Andrenini'	'Andrena'	'Micrandrena'	'NA'	'Pérez, 1895'
'TR-09-025'	'http://creativecommons.org/licenses/by/4.0/.'	'2025_Turkey_spring'	'PreservedSpecimen'	'Research collection of the Laboratory of Zoology'	'UMONS'	'TR-09-025'	'Guillaume Ghisbain, Denis Michez & Rémi Santerre'	1	'male'	'adult'	2025-04-24	2025	4	24	'net'	'Crop of coliflower'	'Türkiye'	'Mediterranean Region'	'Antalya'	'İshaklı'	5	'36.42687'	'32.15643'	100	'Andrena spreta'	'Thomas J. Wood'	2025	'NA'	'Andrena spreta'	'Hymenoptera'	'Andrenidae'	'Andreninae'	'Andrenini'	'Andrena'	'Micrandrena'	'NA'	'Pérez, 1895'
'TR-09-032'	'http://creativecommons.org/licenses/by/4.0/.'	'2025_Turkey_spring'	'PreservedSpecimen'	'Research collection of the Laboratory of Zoology'	'UMONS'	'TR-09-032'	'Guillaume Ghisbain, Denis Michez & Rémi Santerre'	1	'male'	'adult'	2025-04-24	2025	4	24	'net'	'Crop of coliflower'	'Türkiye'	'Mediterranean Region'	'Antalya'	'İshaklı'	5	'36.42687'	'32.15643'	100	'Andrena spreta'	'Thomas J. Wood'	2025	'NA'	'Andrena spreta'	'Hymenoptera'	'Andrenidae'	'Andreninae'	'Andrenini'	'Andrena'	'Micrandrena'	'NA'	'Pérez, 1895'
'TR-09-034'	'http://creativecommons.org/licenses/by/4.0/.'	'2025_Turkey_spring'	'PreservedSpecimen'	'Research collection of the Laboratory of Zoology'	'UMONS'	'TR-09-034'	'Guillaume Ghisbain, Denis Michez & Rémi Santerre'	1	'male'	'adult'	2025-04-24	2025	4	24	'net'	'Crop of coliflower'	'Türkiye'	'Mediterranean Region'	'Antalya'	'İshaklı'	5	'36.42687'	'32.15643'	100	'Andrena spreta'	'Thomas J. Wood'	2025	'NA'	'Andrena spreta'	'Hymenoptera'	'Andrenidae'	'Andreninae'	'Andrenini'	'Andrena'	'Micrandrena'	'NA'	'Pérez, 1895'
'TR-09-040'	'http://creativecommons.org/licenses/by/4.0/.'	'2025_Turkey_spring'	'PreservedSpecimen'	'Research collection of the Laboratory of Zoology'	'UMONS'	'TR-09-040'	'Guillaume Ghisbain, Denis Michez & Rémi Santerre'	1	'male'	'adult'	2025-04-24	2025	4	24	'net'	'Crop of coliflower'	'Türkiye'	'Mediterranean Region'	'Antalya'	'İshaklı'	5	'36.42687'	'32.15643'	100	'Andrena spreta'	'Thomas J. Wood'	2025	'NA'	'Andrena spreta'	'Hymenoptera'	'Andrenidae'	'Andreninae'	'Andrenini'	'Andrena'	'Micrandrena'	'NA'	'Pérez, 1895'
'TR-09-042'	'http://creativecommons.org/licenses/by/4.0/.'	'2025_Turkey_spring'	'PreservedSpecimen'	'Research collection of the Laboratory of Zoology'	'UMONS'	'TR-09-042'	'Guillaume Ghisbain, Denis Michez & Rémi Santerre'	1	'male'	'adult'	2025-04-24	2025	4	24	'net'	'Crop of coliflower'	'Türkiye'	'Mediterranean Region'	'Antalya'	'İshaklı'	5	'36.42687'	'32.15643'	100	'Andrena spreta'	'Thomas J. Wood'	2025	'NA'	'Andrena spreta'	'Hymenoptera'	'Andrenidae'	'Andreninae'	'Andrenini'	'Andrena'	'Micrandrena'	'NA'	'Pérez, 1895'
'TR-09-048'	'http://creativecommons.org/licenses/by/4.0/.'	'2025_Turkey_spring'	'PreservedSpecimen'	'Research collection of the Laboratory of Zoology'	'UMONS'	'TR-09-048'	'Guillaume Ghisbain, Denis Michez & Rémi Santerre'	1	'male'	'adult'	2025-04-24	2025	4	24	'net'	'Crop of coliflower'	'Türkiye'	'Mediterranean Region'	'Antalya'	'İshaklı'	5	'36.42687'	'32.15643'	100	'Andrena spreta'	'Thomas J. Wood'	2025	'NA'	'Andrena spreta'	'Hymenoptera'	'Andrenidae'	'Andreninae'	'Andrenini'	'Andrena'	'Micrandrena'	'NA'	'Pérez, 1895'
'TR-09-054'	'http://creativecommons.org/licenses/by/4.0/.'	'2025_Turkey_spring'	'PreservedSpecimen'	'Research collection of the Laboratory of Zoology'	'UMONS'	'TR-09-054'	'Guillaume Ghisbain, Denis Michez & Rémi Santerre'	1	'male'	'adult'	2025-04-24	2025	4	24	'net'	'Crop of coliflower'	'Türkiye'	'Mediterranean Region'	'Antalya'	'İshaklı'	5	'36.42687'	'32.15643'	100	'Andrena spreta'	'Thomas J. Wood'	2025	'NA'	'Andrena spreta'	'Hymenoptera'	'Andrenidae'	'Andreninae'	'Andrenini'	'Andrena'	'Micrandrena'	'NA'	'Pérez, 1895'
'TR-09-056'	'http://creativecommons.org/licenses/by/4.0/.'	'2025_Turkey_spring'	'PreservedSpecimen'	'Research collection of the Laboratory of Zoology'	'UMONS'	'TR-09-056'	'Guillaume Ghisbain, Denis Michez & Rémi Santerre'	1	'male'	'adult'	2025-04-24	2025	4	24	'net'	'Crop of coliflower'	'Türkiye'	'Mediterranean Region'	'Antalya'	'İshaklı'	5	'36.42687'	'32.15643'	100	'Andrena spreta'	'Thomas J. Wood'	2025	'NA'	'Andrena spreta'	'Hymenoptera'	'Andrenidae'	'Andreninae'	'Andrenini'	'Andrena'	'Micrandrena'	'NA'	'Pérez, 1895'
'TR-09-058'	'http://creativecommons.org/licenses/by/4.0/.'	'2025_Turkey_spring'	'PreservedSpecimen'	'Research collection of the Laboratory of Zoology'	'UMONS'	'TR-09-058'	'Guillaume Ghisbain, Denis Michez & Rémi Santerre'	1	'male'	'adult'	2025-04-24	2025	4	24	'net'	'Crop of coliflower'	'Türkiye'	'Mediterranean Region'	'Antalya'	'İshaklı'	5	'36.42687'	'32.15643'	100	'Andrena spreta'	'Thomas J. Wood'	2025	'NA'	'Andrena spreta'	'Hymenoptera'	'Andrenidae'	'Andreninae'	'Andrenini'	'Andrena'	'Micrandrena'	'NA'	'Pérez, 1895'
'TR-09-060'	'http://creativecommons.org/licenses/by/4.0/.'	'2025_Turkey_spring'	'PreservedSpecimen'	'Research collection of the Laboratory of Zoology'	'UMONS'	'TR-09-060'	'Guillaume Ghisbain, Denis Michez & Rémi Santerre'	1	'male'	'adult'	2025-04-24	2025	4	24	'net'	'Crop of coliflower'	'Türkiye'	'Mediterranean Region'	'Antalya'	'İshaklı'	5	'36.42687'	'32.15643'	100	'Andrena spreta'	'Thomas J. Wood'	2025	'NA'	'Andrena spreta'	'Hymenoptera'	'Andrenidae'	'Andreninae'	'Andrenini'	'Andrena'	'Micrandrena'	'NA'	'Pérez, 1895'
'TR-19-016'	'http://creativecommons.org/licenses/by/4.0/.'	'2025_Turkey_spring'	'PreservedSpecimen'	'Research collection of the Laboratory of Zoology'	'UMONS'	'TR-19-016'	'Guillaume Ghisbain, Denis Michez & Rémi Santerre'	1	'male'	'adult'	2025-04-26	2025	4	26	'net'	'Citrus orchards'	'Türkiye'	'Mediterranean Region'	'Mersin'	'Mezitli'	435	'36.79758'	'34.44253'	200	'Andrena spreta'	'Thomas J. Wood'	2025	'NA'	'Andrena spreta'	'Hymenoptera'	'Andrenidae'	'Andreninae'	'Andrenini'	'Andrena'	'Micrandrena'	'NA'	'Pérez, 1895'
'TR-19-033'	'http://creativecommons.org/licenses/by/4.0/.'	'2025_Turkey_spring'	'PreservedSpecimen'	'Research collection of the Laboratory of Zoology'	'UMONS'	'TR-19-033'	'Guillaume Ghisbain, Denis Michez & Rémi Santerre'	1	'male'	'adult'	2025-04-26	2025	4	26	'net'	'Citrus orchards'	'Türkiye'	'Mediterranean Region'	'Mersin'	'Mezitli'	435	'36.79758'	'34.44253'	200	'Andrena spreta'	'Thomas J. Wood'	2025	'NA'	'Andrena spreta'	'Hymenoptera'	'Andrenidae'	'Andreninae'	'Andrenini'	'Andrena'	'Micrandrena'	'NA'	'Pérez, 1895'
'TR-19-055'	'http://creativecommons.org/licenses/by/4.0/.'	'2025_Turkey_spring'	'PreservedSpecimen'	'Research collection of the Laboratory of Zoology'	'UMONS'	'TR-19-055'	'Guillaume Ghisbain, Denis Michez & Rémi Santerre'	1	'male'	'adult'	2025-04-26	2025	4	26	'net'	'Citrus orchards'	'Türkiye'	'Mediterranean Region'	'Mersin'	'Mezitli'	435	'36.79758'	'34.44253'	200	'Andrena spreta'	'Thomas J. Wood'	2025	'NA'	'Andrena spreta'	'Hymenoptera'	'Andrenidae'	'Andreninae'	'Andrenini'	'Andrena'	'Micrandrena'	'NA'	'Pérez, 1895'
'TR-26-002'	'http://creativecommons.org/licenses/by/4.0/.'	'2025_Turkey_spring'	'PreservedSpecimen'	'Research collection of the Laboratory of Zoology'	'UMONS'	'TR-26-002'	'Guillaume Ghisbain, Denis Michez & Rémi Santerre'	1	'male'	'adult'	2025-04-29	2025	4	29	'net'	'Bord de route, milieu agricole'	'Türkiye'	'Central Anatolia Region'	'Konya'	'Ereğli'	1112	'37.61552'	'34.24594'	300	'Andrena spreta'	'Thomas J. Wood'	2025	'NA'	'Andrena spreta'	'Hymenoptera'	'Andrenidae'	'Andreninae'	'Andrenini'	'Andrena'	'Micrandrena'	'NA'	'Pérez, 1895'
'TR-26-027'	'http://creativecommons.org/licenses/by/4.0/.'	'2025_Turkey_spring'	'PreservedSpecimen'	'Research collection of the Laboratory of Zoology'	'UMONS'	'TR-26-027'	'Guillaume Ghisbain, Denis Michez & Rémi Santerre'	1	'male'	'adult'	2025-04-29	2025	4	29	'net'	'Bord de route, milieu agricole'	'Türkiye'	'Central Anatolia Region'	'Konya'	'Ereğli'	1112	'37.61552'	'34.24594'	300	'Andrena spreta'	'Thomas J. Wood'	2025	'NA'	'Andrena spreta'	'Hymenoptera'	'Andrenidae'	'Andreninae'	'Andrenini'	'Andrena'	'Micrandrena'	'NA'	'Pérez, 1895'
'TR-26-036'	'http://creativecommons.org/licenses/by/4.0/.'	'2025_Turkey_spring'	'PreservedSpecimen'	'Research collection of the Laboratory of Zoology'	'UMONS'	'TR-26-036'	'Guillaume Ghisbain, Denis Michez & Rémi Santerre'	1	'male'	'adult'	2025-04-29	2025	4	29	'net'	'Bord de route, milieu agricole'	'Türkiye'	'Central Anatolia Region'	'Konya'	'Ereğli'	1112	'37.61552'	'34.24594'	300	'Andrena spreta'	'Thomas J. Wood'	2025	'NA'	'Andrena spreta'	'Hymenoptera'	'Andrenidae'	'Andreninae'	'Andrenini'	'Andrena'	'Micrandrena'	'NA'	'Pérez, 1895'
'TR-34-021'	'http://creativecommons.org/licenses/by/4.0/.'	'2025_Turkey_spring'	'PreservedSpecimen'	'Research collection of the Laboratory of Zoology'	'UMONS'	'TR-34-021'	'Guillaume Ghisbain, Denis Michez & Rémi Santerre'	1	'male'	'adult'	2025-05-01	2025	5	1	'net'	'Maison abandonnée, jardin olivier, close from beach'	'Türkiye'	'Mediterranean Region'	'Mersin'	'Taşucu'	5	'36.3176'	'33.89171'	50	'Andrena spreta'	'Thomas J. Wood'	2025	'NA'	'Andrena spreta'	'Hymenoptera'	'Andrenidae'	'Andreninae'	'Andrenini'	'Andrena'	'Micrandrena'	'NA'	'Pérez, 1895'
'TR-34-067'	'http://creativecommons.org/licenses/by/4.0/.'	'2025_Turkey_spring'	'PreservedSpecimen'	'Research collection of the Laboratory of Zoology'	'UMONS'	'TR-34-067'	'Guillaume Ghisbain, Denis Michez & Rémi Santerre'	1	'male'	'adult'	2025-05-01	2025	5	1	'net'	'Maison abandonnée, jardin olivier, close from beach'	'Türkiye'	'Mediterranean Region'	'Mersin'	'Taşucu'	5	'36.3176'	'33.89171'	50	'Andrena spreta'	'Thomas J. Wood'	2025	'NA'	'Andrena spreta'	'Hymenoptera'	'Andrenidae'	'Andreninae'	'Andrenini'	'Andrena'	'Micrandrena'	'NA'	'Pérez, 1895'
'TR-34-074'	'http://creativecommons.org/licenses/by/4.0/.'	'2025_Turkey_spring'	'PreservedSpecimen'	'Research collection of the Laboratory of Zoology'	'UMONS'	'TR-34-074'	'Guillaume Ghisbain, Denis Michez & Rémi Santerre'	1	'male'	'adult'	2025-05-01	2025	5	1	'net'	'Maison abandonnée, jardin olivier, close from beach'	'Türkiye'	'Mediterranean Region'	'Mersin'	'Taşucu'	5	'36.3176'	'33.89171'	50	'Andrena spreta'	'Thomas J. Wood'	2025	'NA'	'Andrena spreta'	'Hymenoptera'	'Andrenidae'	'Andreninae'	'Andrenini'	'Andrena'	'Micrandrena'	'NA'	'Pérez, 1895'
'TR-34-078'	'http://creativecommons.org/licenses/by/4.0/.'	'2025_Turkey_spring'	'PreservedSpecimen'	'Research collection of the Laboratory of Zoology'	'UMONS'	'TR-34-078'	'Guillaume Ghisbain, Denis Michez & Rémi Santerre'	1	'male'	'adult'	2025-05-01	2025	5	1	'net'	'Maison abandonnée, jardin olivier, close from beach'	'Türkiye'	'Mediterranean Region'	'Mersin'	'Taşucu'	5	'36.3176'	'33.89171'	50	'Andrena spreta'	'Thomas J. Wood'	2025	'NA'	'Andrena spreta'	'Hymenoptera'	'Andrenidae'	'Andreninae'	'Andrenini'	'Andrena'	'Micrandrena'	'NA'	'Pérez, 1895'
'TR-34-097'	'http://creativecommons.org/licenses/by/4.0/.'	'2025_Turkey_spring'	'PreservedSpecimen'	'Research collection of the Laboratory of Zoology'	'UMONS'	'TR-34-097'	'Guillaume Ghisbain, Denis Michez & Rémi Santerre'	1	'male'	'adult'	2025-05-01	2025	5	1	'net'	'Maison abandonnée, jardin olivier, close from beach'	'Türkiye'	'Mediterranean Region'	'Mersin'	'Taşucu'	5	'36.3176'	'33.89171'	50	'Andrena spreta'	'Thomas J. Wood'	2025	'NA'	'Andrena spreta'	'Hymenoptera'	'Andrenidae'	'Andreninae'	'Andrenini'	'Andrena'	'Micrandrena'	'NA'	'Pérez, 1895'
'TR-34-102'	'http://creativecommons.org/licenses/by/4.0/.'	'2025_Turkey_spring'	'PreservedSpecimen'	'Research collection of the Laboratory of Zoology'	'UMONS'	'TR-34-102'	'Guillaume Ghisbain, Denis Michez & Rémi Santerre'	1	'male'	'adult'	2025-05-01	2025	5	1	'net'	'Maison abandonnée, jardin olivier, close from beach'	'Türkiye'	'Mediterranean Region'	'Mersin'	'Taşucu'	5	'36.3176'	'33.89171'	50	'Andrena spreta'	'Thomas J. Wood'	2025	'NA'	'Andrena spreta'	'Hymenoptera'	'Andrenidae'	'Andreninae'	'Andrenini'	'Andrena'	'Micrandrena'	'NA'	'Pérez, 1895'
'TR-02-067'	'http://creativecommons.org/licenses/by/4.0/.'	'2025_Turkey_spring'	'PreservedSpecimen'	'Research collection of the Laboratory of Zoology'	'UMONS'	'TR-02-067'	'Guillaume Ghisbain, Denis Michez & Rémi Santerre'	1	'female'	'adult'	2025-04-23	2025	4	23	'net'	'Bord de route, pied montagne'	'Türkiye'	'Mediterranean Region'	'Antalya'	'Beydiğin'	478	'37.01694'	'31.39717'	300	'Andrena taedium'	'Thomas J. Wood'	2025	'NA'	'Andrena taedium'	'Hymenoptera'	'Andrenidae'	'Andreninae'	'Andrenini'	'Andrena'	'Taeniandrena'	'NA'	'Wood, 2023'
'TR-02-069'	'http://creativecommons.org/licenses/by/4.0/.'	'2025_Turkey_spring'	'PreservedSpecimen'	'Research collection of the Laboratory of Zoology'	'UMONS'	'TR-02-069'	'Guillaume Ghisbain, Denis Michez & Rémi Santerre'	1	'female'	'adult'	2025-04-23	2025	4	23	'net'	'Bord de route, pied montagne'	'Türkiye'	'Mediterranean Region'	'Antalya'	'Beydiğin'	478	'37.01694'	'31.39717'	300	'Andrena taedium'	'Thomas J. Wood'	2025	'NA'	'Andrena taedium'	'Hymenoptera'	'Andrenidae'	'Andreninae'	'Andrenini'	'Andrena'	'Taeniandrena'	'NA'	'Wood, 2023'
'TR-05-061'	'http://creativecommons.org/licenses/by/4.0/.'	'2025_Turkey_spring'	'PreservedSpecimen'	'Research collection of the Laboratory of Zoology'	'UMONS'	'TR-05-061'	'Guillaume Ghisbain, Denis Michez & Rémi Santerre'	1	'female'	'adult'	2025-04-23	2025	4	23	'net'	'Meadow by village'	'Türkiye'	'Mediterranean Region'	'Antalya'	'Alaçeşme'	782	'36.97435'	'31.73537'	150	'Andrena taedium'	'Thomas J. Wood'	2025	'NA'	'Andrena taedium'	'Hymenoptera'	'Andrenidae'	'Andreninae'	'Andrenini'	'Andrena'	'Taeniandrena'	'NA'	'Wood, 2023'
'TR-06-001'	'http://creativecommons.org/licenses/by/4.0/.'	'2025_Turkey_spring'	'PreservedSpecimen'	'Research collection of the Laboratory of Zoology'	'UMONS'	'TR-06-001'	'Guillaume Ghisbain, Denis Michez & Rémi Santerre'	1	'female'	'adult'	2025-04-23	2025	4	23	'net'	'Side road'	'Türkiye'	'Mediterranean Region'	'Antalya'	'Gençler'	341	'36.79182'	'31.75336'	100	'Andrena taedium'	'Thomas J. wood'	2025	'NA'	'Andrena taedium'	'Hymenoptera'	'Andrenidae'	'Andreninae'	'Andrenini'	'Andrena'	'Taeniandrena'	'NA'	'Wood, 2023'
'TR-24-004'	'http://creativecommons.org/licenses/by/4.0/.'	'2025_Turkey_spring'	'PreservedSpecimen'	'Research collection of the Laboratory of Zoology'	'UMONS'	'TR-24-004'	'Guillaume Ghisbain, Denis Michez & Rémi Santerre'	1	'female'	'adult'	2025-04-28	2025	4	28	'net'	'Pelouse alpine'	'Türkiye'	'Mediterranean Region'	'Osmaniye'	'Dereobası'	1926	'36.96265'	'36.36852'	1000	'Andrena taedium'	'Thomas J. Wood'	2025	'NA'	'Andrena taedium'	'Hymenoptera'	'Andrenidae'	'Andreninae'	'Andrenini'	'Andrena'	'Taeniandrena'	'NA'	'Wood, 2023'
'TR-24-130'	'http://creativecommons.org/licenses/by/4.0/.'	'2025_Turkey_spring'	'PreservedSpecimen'	'Research collection of the Laboratory of Zoology'	'UMONS'	'TR-24-130'	'Guillaume Ghisbain, Denis Michez & Rémi Santerre'	1	'female'	'adult'	2025-04-28	2025	4	28	'net'	'Pelouse alpine'	'Türkiye'	'Mediterranean Region'	'Osmaniye'	'Dereobası'	1926	'36.96265'	'36.36852'	1000	'Andrena taedium'	'Thomas J. wood'	2025	'NA'	'Andrena taedium'	'Hymenoptera'	'Andrenidae'	'Andreninae'	'Andrenini'	'Andrena'	'Taeniandrena'	'NA'	'Wood, 2023'
'TR-24-005'	'http://creativecommons.org/licenses/by/4.0/.'	'2025_Turkey_spring'	'PreservedSpecimen'	'Research collection of the Laboratory of Zoology'	'UMONS'	'TR-24-005'	'Guillaume Ghisbain, Denis Michez & Rémi Santerre'	1	'male'	'adult'	2025-04-28	2025	4	28	'net'	'Pelouse alpine'	'Türkiye'	'Mediterranean Region'	'Osmaniye'	'Dereobası'	1926	'36.96265'	'36.36852'	1000	'Andrena taedium'	'Thomas J. Wood'	2025	'NA'	'Andrena taedium'	'Hymenoptera'	'Andrenidae'	'Andreninae'	'Andrenini'	'Andrena'	'Taeniandrena'	'NA'	'Wood, 2023'
'TR-06-003'	'http://creativecommons.org/licenses/by/4.0/.'	'2025_Turkey_spring'	'PreservedSpecimen'	'Research collection of Thomas J. Wood'	'NA'	'TR-06-003'	'Guillaume Ghisbain, Denis Michez & Rémi Santerre'	1	'female'	'adult'	2025-04-23	2025	4	23	'net'	'Side road'	'Türkiye'	'Mediterranean Region'	'Antalya'	'Gençler'	341	'36.79182'	'31.75336'	100	'Andrena toelgiana'	'Thomas J. Wood'	2025	'A. toelgiana is restored to species status by Wood (in prep.), and is therefore treated here as a species distinct from A. limbata Eversmann, 1852 .'	'Andrena toelgiana'	'Hymenoptera'	'Andrenidae'	'Andreninae'	'Andrenini'	'Andrena'	'Limbandrena'	'NA'	'Friese, 1921'
'TR-06-007'	'http://creativecommons.org/licenses/by/4.0/.'	'2025_Turkey_spring'	'PreservedSpecimen'	'Research collection of the Laboratory of Zoology'	'UMONS'	'TR-06-007'	'Guillaume Ghisbain, Denis Michez & Rémi Santerre'	1	'female'	'adult'	2025-04-23	2025	4	23	'net'	'Side road'	'Türkiye'	'Mediterranean Region'	'Antalya'	'Gençler'	341	'36.79182'	'31.75336'	100	'Andrena toelgiana'	'Thomas J. Wood'	2025	'A. toelgiana is restored to species status by Wood (in prep.), and is therefore treated here as a species distinct from A. limbata Eversmann, 1852 .'	'Andrena toelgiana'	'Hymenoptera'	'Andrenidae'	'Andreninae'	'Andrenini'	'Andrena'	'Limbandrena'	'NA'	'Friese, 1921'
'TR-26-025'	'http://creativecommons.org/licenses/by/4.0/.'	'2025_Turkey_spring'	'PreservedSpecimen'	'Research collection of the Laboratory of Zoology'	'UMONS'	'TR-26-025'	'Guillaume Ghisbain, Denis Michez & Rémi Santerre'	1	'female'	'adult'	2025-04-29	2025	4	29	'net'	'Bord de route, milieu agricole'	'Türkiye'	'Central Anatolia Region'	'Konya'	'Ereğli'	1112	'37.61552'	'34.24594'	300	'Andrena tringa'	'Thomas J. Wood'	2025	'NA'	'Andrena tringa'	'Hymenoptera'	'Andrenidae'	'Andreninae'	'Andrenini'	'Andrena'	'Micrandrena'	'NA'	'Warncke, 1973'
'TR-26-062'	'http://creativecommons.org/licenses/by/4.0/.'	'2025_Turkey_spring'	'PreservedSpecimen'	'Research collection of the Laboratory of Zoology'	'UMONS'	'TR-26-062'	'Guillaume Ghisbain, Denis Michez & Rémi Santerre'	1	'female'	'adult'	2025-04-29	2025	4	29	'net'	'Bord de route, milieu agricole'	'Türkiye'	'Central Anatolia Region'	'Konya'	'Ereğli'	1112	'37.61552'	'34.24594'	300	'Andrena tringa'	'Thomas J. Wood'	2025	'NA'	'Andrena tringa'	'Hymenoptera'	'Andrenidae'	'Andreninae'	'Andrenini'	'Andrena'	'Micrandrena'	'NA'	'Warncke, 1973'
'TR-26-021'	'http://creativecommons.org/licenses/by/4.0/.'	'2025_Turkey_spring'	'PreservedSpecimen'	'Research collection of the Laboratory of Zoology'	'UMONS'	'TR-26-021'	'Guillaume Ghisbain, Denis Michez & Rémi Santerre'	1	'female'	'adult'	2025-04-29	2025	4	29	'net'	'Bord de route, milieu agricole'	'Türkiye'	'Central Anatolia Region'	'Konya'	'Ereğli'	1112	'37.61552'	'34.24594'	300	'Andrena truncatilabris'	'Thomas J. Wood'	2025	'NA'	'Andrena truncatilabris'	'Hymenoptera'	'Andrenidae'	'Andreninae'	'Andrenini'	'Andrena'	'Truncandrena'	'NA'	'Morawitz, 1877'
'TR-26-037'	'http://creativecommons.org/licenses/by/4.0/.'	'2025_Turkey_spring'	'PreservedSpecimen'	'Research collection of the Laboratory of Zoology'	'UMONS'	'TR-26-037'	'Guillaume Ghisbain, Denis Michez & Rémi Santerre'	1	'male'	'adult'	2025-04-29	2025	4	29	'net'	'Bord de route, milieu agricole'	'Türkiye'	'Central Anatolia Region'	'Konya'	'Ereğli'	1112	'37.61552'	'34.24594'	300	'Andrena truncatilabris'	'Thomas J. Wood'	2025	'NA'	'Andrena truncatilabris'	'Hymenoptera'	'Andrenidae'	'Andreninae'	'Andrenini'	'Andrena'	'Truncandrena'	'NA'	'Morawitz, 1877'
'TR-03-097'	'http://creativecommons.org/licenses/by/4.0/.'	'2025_Turkey_spring'	'PreservedSpecimen'	'Research collection of the Laboratory of Zoology'	'UMONS'	'TR-03-097'	'Guillaume Ghisbain, Denis Michez & Rémi Santerre'	1	'female'	'adult'	2025-04-23	2025	4	23	'net'	'Elevated valley overgrazzed with some good meadows'	'Türkiye'	'Mediterranean Region'	'Antalya'	'İbradi'	956	'37.13349'	'31.47374'	100	'Andrena tscheki tritica'	'Thomas J. Wood'	2025	'NA'	'Andrena tscheki'	'Hymenoptera'	'Andrenidae'	'Andreninae'	'Andrenini'	'Andrena'	'Truncandrena'	'tritica'	'Morawitz, 1872'
'TR-03-184'	'http://creativecommons.org/licenses/by/4.0/.'	'2025_Turkey_spring'	'PreservedSpecimen'	'Research collection of the Laboratory of Zoology'	'UMONS'	'TR-03-184'	'Guillaume Ghisbain, Denis Michez & Rémi Santerre'	1	'female'	'adult'	2025-04-23	2025	4	23	'net'	'Elevated valley overgrazzed with some good meadows'	'Türkiye'	'Mediterranean Region'	'Antalya'	'İbradi'	956	'37.13349'	'31.47374'	100	'Andrena ventricosa'	'Thomas J. Wood'	2025	'NA'	'Andrena ventricosa'	'Hymenoptera'	'Andrenidae'	'Andreninae'	'Andrenini'	'Andrena'	'Cryptandrena'	'NA'	'Dours, 1873'
'TR-31-001'	'http://creativecommons.org/licenses/by/4.0/.'	'2025_Turkey_spring'	'PreservedSpecimen'	'Research collection of the Laboratory of Zoology'	'UMONS'	'TR-31-001'	'Guillaume Ghisbain, Denis Michez & Rémi Santerre'	1	'female'	'adult'	2025-04-30	2025	4	30	'net'	'Orcard close from river'	'Türkiye'	'Mediterranean Region'	'Mersin'	'Köselerli'	141	'36.56897'	'33.4402'	100	'Andrena vetula'	'Thomas J. Wood'	2025	'NA'	'Andrena vetula'	'Hymenoptera'	'Andrenidae'	'Andreninae'	'Andrenini'	'Andrena'	'Simandrena'	'NA'	'Lepeletier, 1841'
'TR-23-016'	'http://creativecommons.org/licenses/by/4.0/.'	'2025_Turkey_spring'	'PreservedSpecimen'	'Research collection of the Laboratory of Zoology'	'UMONS'	'TR-23-016'	'Guillaume Ghisbain, Denis Michez & Rémi Santerre'	1	'female'	'adult'	2025-04-28	2025	4	28	'net'	'Ouverture pilone electrique dans forêt de pin'	'Türkiye'	'Mediterranean Region'	'Osmaniye'	'Dereobası'	1412	'36.97654'	'36.32773'	200	'Andrena viridescens'	'Thomas J. Wood'	2025	'NA'	'Andrena viridescens'	'Hymenoptera'	'Andrenidae'	'Andreninae'	'Andrenini'	'Andrena'	'Poecilandrena'	'NA'	'Viereck, 1916'
'TR-23-031'	'http://creativecommons.org/licenses/by/4.0/.'	'2025_Turkey_spring'	'PreservedSpecimen'	'Research collection of the Laboratory of Zoology'	'UMONS'	'TR-23-031'	'Guillaume Ghisbain, Denis Michez & Rémi Santerre'	1	'female'	'adult'	2025-04-28	2025	4	28	'net'	'Ouverture pilone electrique dans forêt de pin'	'Türkiye'	'Mediterranean Region'	'Osmaniye'	'Dereobası'	1412	'36.97654'	'36.32773'	200	'Andrena viridescens'	'Thomas J. Wood'	2025	'NA'	'Andrena viridescens'	'Hymenoptera'	'Andrenidae'	'Andreninae'	'Andrenini'	'Andrena'	'Poecilandrena'	'NA'	'Viereck, 1916'
'TR-23-040'	'http://creativecommons.org/licenses/by/4.0/.'	'2025_Turkey_spring'	'PreservedSpecimen'	'Research collection of the Laboratory of Zoology'	'UMONS'	'TR-23-040'	'Guillaume Ghisbain, Denis Michez & Rémi Santerre'	1	'female'	'adult'	2025-04-28	2025	4	28	'net'	'Ouverture pilone electrique dans forêt de pin'	'Türkiye'	'Mediterranean Region'	'Osmaniye'	'Dereobası'	1412	'36.97654'	'36.32773'	200	'Andrena viridescens'	'Thomas J. Wood'	2025	'NA'	'Andrena viridescens'	'Hymenoptera'	'Andrenidae'	'Andreninae'	'Andrenini'	'Andrena'	'Poecilandrena'	'NA'	'Viereck, 1916'
'TR-23-050'	'http://creativecommons.org/licenses/by/4.0/.'	'2025_Turkey_spring'	'PreservedSpecimen'	'Research collection of Thomas J. Wood'	'NA'	'TR-23-050'	'Guillaume Ghisbain, Denis Michez & Rémi Santerre'	1	'female'	'adult'	2025-04-28	2025	4	28	'net'	'Ouverture pilone electrique dans forêt de pin'	'Türkiye'	'Mediterranean Region'	'Osmaniye'	'Dereobası'	1412	'36.97654'	'36.32773'	200	'Andrena viridescens'	'Thomas J. Wood'	2025	'NA'	'Andrena viridescens'	'Hymenoptera'	'Andrenidae'	'Andreninae'	'Andrenini'	'Andrena'	'Poecilandrena'	'NA'	'Viereck, 1916'
'TR-23-020'	'http://creativecommons.org/licenses/by/4.0/.'	'2025_Turkey_spring'	'PreservedSpecimen'	'Research collection of Thomas J. Wood'	'NA'	'TR-23-020'	'Guillaume Ghisbain, Denis Michez & Rémi Santerre'	1	'male'	'adult'	2025-04-28	2025	4	28	'net'	'Ouverture pilone electrique dans forêt de pin'	'Türkiye'	'Mediterranean Region'	'Osmaniye'	'Dereobası'	1412	'36.97654'	'36.32773'	200	'Andrena viridescens'	'Thomas J. Wood'	2025	'NA'	'Andrena viridescens'	'Hymenoptera'	'Andrenidae'	'Andreninae'	'Andrenini'	'Andrena'	'Poecilandrena'	'NA'	'Viereck, 1916'
'TR-23-036'	'http://creativecommons.org/licenses/by/4.0/.'	'2025_Turkey_spring'	'PreservedSpecimen'	'Research collection of the Laboratory of Zoology'	'UMONS'	'TR-23-036'	'Guillaume Ghisbain, Denis Michez & Rémi Santerre'	1	'male'	'adult'	2025-04-28	2025	4	28	'net'	'Ouverture pilone electrique dans forêt de pin'	'Türkiye'	'Mediterranean Region'	'Osmaniye'	'Dereobası'	1412	'36.97654'	'36.32773'	200	'Andrena viridescens'	'Thomas J. Wood'	2025	'NA'	'Andrena viridescens'	'Hymenoptera'	'Andrenidae'	'Andreninae'	'Andrenini'	'Andrena'	'Poecilandrena'	'NA'	'Viereck, 1916'
'TR-19-081'	'http://creativecommons.org/licenses/by/4.0/.'	'2025_Turkey_spring'	'PreservedSpecimen'	'Research collection of the Laboratory of Zoology'	'UMONS'	'TR-19-081'	'Guillaume Ghisbain, Denis Michez & Rémi Santerre'	1	'female'	'adult'	2025-04-26	2025	4	26	'net'	'Citrus orchards'	'Türkiye'	'Mediterranean Region'	'Mersin'	'Mezitli'	435	'36.79758'	'34.44253'	200	'Andrena volka'	'Thomas J. Wood'	2025	'NA'	'Andrena volka'	'Hymenoptera'	'Andrenidae'	'Andreninae'	'Andrenini'	'Andrena'	'Graecandrena'	'NA'	'Warncke, 1969'
'TR-03-049'	'http://creativecommons.org/licenses/by/4.0/.'	'2025_Turkey_spring'	'PreservedSpecimen'	'Research collection of the Laboratory of Zoology'	'UMONS'	'TR-03-049'	'Guillaume Ghisbain, Denis Michez & Rémi Santerre'	1	'male'	'adult'	2025-04-23	2025	4	23	'net'	'Elevated valley overgrazzed with some good meadows'	'Türkiye'	'Mediterranean Region'	'Antalya'	'İbradi'	956	'37.13349'	'31.47374'	100	'Andrena wilhelmi'	'Thomas J. Wood'	2025	'NA'	'Andrena wilhelmi'	'Hymenoptera'	'Andrenidae'	'Andreninae'	'Andrenini'	'Andrena'	'Holandrena'	'NA'	'Schuberth, 1995'
'TR-21-009'	'http://creativecommons.org/licenses/by/4.0/.'	'2025_Turkey_spring'	'PreservedSpecimen'	'Research collection of the Laboratory of Zoology'	'UMONS'	'TR-21-009'	'Guillaume Ghisbain, Denis Michez & Rémi Santerre'	1	'male'	'adult'	2025-04-27	2025	4	27	'net'	'Clairière'	'Türkiye'	'Mediterranean Region'	'Adana'	'Örcün'	107	'37.12593'	'35.28524'	100	'Andrena wilhelmi'	'Thomas J. Wood'	2025	'NA'	'Andrena wilhelmi'	'Hymenoptera'	'Andrenidae'	'Andreninae'	'Andrenini'	'Andrena'	'Holandrena'	'NA'	'Schuberth, 1995'
'TR-21-088'	'http://creativecommons.org/licenses/by/4.0/.'	'2025_Turkey_spring'	'PreservedSpecimen'	'Research collection of the Laboratory of Zoology'	'UMONS'	'TR-21-088'	'Guillaume Ghisbain, Denis Michez & Rémi Santerre'	1	'male'	'adult'	2025-04-27	2025	4	27	'net'	'Clairière'	'Türkiye'	'Mediterranean Region'	'Adana'	'Örcün'	107	'37.12593'	'35.28524'	100	'Andrena wilhelmi'	'Thomas J. Wood'	2025	'NA'	'Andrena wilhelmi'	'Hymenoptera'	'Andrenidae'	'Andreninae'	'Andrenini'	'Andrena'	'Holandrena'	'NA'	'Schuberth, 1995'
'TR-21-098'	'http://creativecommons.org/licenses/by/4.0/.'	'2025_Turkey_spring'	'PreservedSpecimen'	'Research collection of the Laboratory of Zoology'	'UMONS'	'TR-21-098'	'Guillaume Ghisbain, Denis Michez & Rémi Santerre'	1	'male'	'adult'	2025-04-27	2025	4	27	'net'	'Clairière'	'Türkiye'	'Mediterranean Region'	'Adana'	'Örcün'	107	'37.12593'	'35.28524'	100	'Andrena wilhelmi'	'Thomas J. Wood'	2025	'NA'	'Andrena wilhelmi'	'Hymenoptera'	'Andrenidae'	'Andreninae'	'Andrenini'	'Andrena'	'Holandrena'	'NA'	'Schuberth, 1995'
'TR-21-105'	'http://creativecommons.org/licenses/by/4.0/.'	'2025_Turkey_spring'	'PreservedSpecimen'	'Research collection of the Laboratory of Zoology'	'UMONS'	'TR-21-105'	'Guillaume Ghisbain, Denis Michez & Rémi Santerre'	1	'male'	'adult'	2025-04-27	2025	4	27	'net'	'Clairière'	'Türkiye'	'Mediterranean Region'	'Adana'	'Örcün'	107	'37.12593'	'35.28524'	100	'Andrena wilhelmi'	'Thomas J. Wood'	2025	'NA'	'Andrena wilhelmi'	'Hymenoptera'	'Andrenidae'	'Andreninae'	'Andrenini'	'Andrena'	'Holandrena'	'NA'	'Schuberth, 1995'
'TR-22-020'	'http://creativecommons.org/licenses/by/4.0/.'	'2025_Turkey_spring'	'PreservedSpecimen'	'Research collection of the Laboratory of Zoology'	'UMONS'	'TR-22-020'	'Guillaume Ghisbain, Denis Michez & Rémi Santerre'	1	'male'	'adult'	2025-04-27	2025	4	27	'net'	'Flan de pente'	'Türkiye'	'Mediterranean Region'	'Adana'	'Sarıçam'	140	'37.07968'	'35.36758'	100	'Camptopoeum variegatum'	'Thomas J. Wood'	2025	'NA'	'Camptopoeum variegatum'	'Hymenoptera'	'Andrenidae'	'Panurginae'	'Melitturgini'	'Camptopoeum'	'Epimethea'	'NA'	'(Morawitz, 1876)'
'TR-22-043'	'http://creativecommons.org/licenses/by/4.0/.'	'2025_Turkey_spring'	'PreservedSpecimen'	'Research collection of the Laboratory of Zoology'	'UMONS'	'TR-22-043'	'Guillaume Ghisbain, Denis Michez & Rémi Santerre'	1	'male'	'adult'	2025-04-27	2025	4	27	'net'	'Flan de pente'	'Türkiye'	'Mediterranean Region'	'Adana'	'Sarıçam'	140	'37.07968'	'35.36758'	100	'Camptopoeum variegatum'	'Thomas J. Wood'	2025	'NA'	'Camptopoeum variegatum'	'Hymenoptera'	'Andrenidae'	'Panurginae'	'Melitturgini'	'Camptopoeum'	'Epimethea'	'NA'	'(Morawitz, 1876)'
'TR-22-045'	'http://creativecommons.org/licenses/by/4.0/.'	'2025_Turkey_spring'	'PreservedSpecimen'	'Research collection of the Laboratory of Zoology'	'UMONS'	'TR-22-045'	'Guillaume Ghisbain, Denis Michez & Rémi Santerre'	1	'male'	'adult'	2025-04-27	2025	4	27	'net'	'Flan de pente'	'Türkiye'	'Mediterranean Region'	'Adana'	'Sarıçam'	140	'37.07968'	'35.36758'	100	'Camptopoeum variegatum'	'Thomas J. Wood'	2025	'NA'	'Camptopoeum variegatum'	'Hymenoptera'	'Andrenidae'	'Panurginae'	'Melitturgini'	'Camptopoeum'	'Epimethea'	'NA'	'(Morawitz, 1876)'
'TR-22-047'	'http://creativecommons.org/licenses/by/4.0/.'	'2025_Turkey_spring'	'PreservedSpecimen'	'Research collection of the Laboratory of Zoology'	'UMONS'	'TR-22-047'	'Guillaume Ghisbain, Denis Michez & Rémi Santerre'	1	'male'	'adult'	2025-04-27	2025	4	27	'net'	'Flan de pente'	'Türkiye'	'Mediterranean Region'	'Adana'	'Sarıçam'	140	'37.07968'	'35.36758'	100	'Camptopoeum variegatum'	'Thomas J. Wood'	2025	'NA'	'Camptopoeum variegatum'	'Hymenoptera'	'Andrenidae'	'Panurginae'	'Melitturgini'	'Camptopoeum'	'Epimethea'	'NA'	'(Morawitz, 1876)'
'TR-21-144'	'http://creativecommons.org/licenses/by/4.0/.'	'2025_Turkey_spring'	'PreservedSpecimen'	'Research collection of the Laboratory of Zoology'	'UMONS'	'TR-21-144'	'Guillaume Ghisbain, Denis Michez & Rémi Santerre'	1	'female'	'adult'	2025-04-27	2025	4	27	'net'	'Clairière'	'Türkiye'	'Mediterranean Region'	'Adana'	'Örcün'	107	'37.12593'	'35.28524'	100	'Melitturga syriaca'	'Rémi Santerre'	2025	'NA'	'Melitturga syriaca'	'Hymenoptera'	'Andrenidae'	'Panurginae'	'Melitturgini'	'Melitturga'	'Melitturga'	'NA'	'Friese, 1899'
'TR-32-084'	'http://creativecommons.org/licenses/by/4.0/.'	'2025_Turkey_spring'	'PreservedSpecimen'	'Research collection of the Laboratory of Zoology'	'UMONS'	'TR-32-084'	'Guillaume Ghisbain, Denis Michez & Rémi Santerre'	1	'female'	'adult'	2025-04-30	2025	4	30	'net'	'Waste land, side road, oliveraie'	'Türkiye'	'Mediterranean Region'	'Mersin'	'Kargıcak'	122	'36.43936'	'33.64495'	300	'Melitturga syriaca'	'Rémi Santerre'	2025	'NA'	'Melitturga syriaca'	'Hymenoptera'	'Andrenidae'	'Panurginae'	'Melitturgini'	'Melitturga'	'Melitturga'	'NA'	'Friese, 1899'
'TR-38-021'	'http://creativecommons.org/licenses/by/4.0/.'	'2025_Turkey_spring'	'PreservedSpecimen'	'Research collection of the Laboratory of Zoology'	'UMONS'	'TR-38-021'	'Guillaume Ghisbain, Denis Michez & Rémi Santerre'	1	'female'	'adult'	2025-05-01	2025	5	1	'net'	'Side road'	'Türkiye'	'Mediterranean Region'	'Mersin'	'Anamur'	465	'36.07575'	'32.63737'	100	'Melitturga syriaca'	'Rémi Santerre'	2025	'NA'	'Melitturga syriaca'	'Hymenoptera'	'Andrenidae'	'Panurginae'	'Melitturgini'	'Melitturga'	'Melitturga'	'NA'	'Friese, 1899'
'TR-38-023'	'http://creativecommons.org/licenses/by/4.0/.'	'2025_Turkey_spring'	'PreservedSpecimen'	'Research collection of the Laboratory of Zoology'	'UMONS'	'TR-38-023'	'Guillaume Ghisbain, Denis Michez & Rémi Santerre'	1	'female'	'adult'	2025-05-01	2025	5	1	'net'	'Side road'	'Türkiye'	'Mediterranean Region'	'Mersin'	'Anamur'	465	'36.07575'	'32.63737'	100	'Melitturga syriaca'	'Rémi Santerre'	2025	'NA'	'Melitturga syriaca'	'Hymenoptera'	'Andrenidae'	'Panurginae'	'Melitturgini'	'Melitturga'	'Melitturga'	'NA'	'Friese, 1899'
'TR-38-031'	'http://creativecommons.org/licenses/by/4.0/.'	'2025_Turkey_spring'	'PreservedSpecimen'	'Research collection of the Laboratory of Zoology'	'UMONS'	'TR-38-031'	'Guillaume Ghisbain, Denis Michez & Rémi Santerre'	1	'female'	'adult'	2025-05-01	2025	5	1	'net'	'Side road'	'Türkiye'	'Mediterranean Region'	'Mersin'	'Anamur'	465	'36.07575'	'32.63737'	100	'Melitturga syriaca'	'Rémi Santerre'	2025	'NA'	'Melitturga syriaca'	'Hymenoptera'	'Andrenidae'	'Panurginae'	'Melitturgini'	'Melitturga'	'Melitturga'	'NA'	'Friese, 1899'
'TR-41-013'	'http://creativecommons.org/licenses/by/4.0/.'	'2025_Turkey_spring'	'PreservedSpecimen'	'Research collection of the Laboratory of Zoology'	'UMONS'	'TR-41-013'	'Guillaume Ghisbain, Denis Michez & Rémi Santerre'	1	'female'	'adult'	2025-05-02	2025	5	2	'net'	'Bord de lac, flanc de montagne'	'Türkiye'	'Mediterranean Region'	'Antalya'	'Güzelyalı'	148	'36.89485'	'31.53827'	200	'Melitturga syriaca'	'Rémi Santerre'	2025	'NA'	'Melitturga syriaca'	'Hymenoptera'	'Andrenidae'	'Panurginae'	'Melitturgini'	'Melitturga'	'Melitturga'	'NA'	'Friese, 1899'
'TR-41-017'	'http://creativecommons.org/licenses/by/4.0/.'	'2025_Turkey_spring'	'PreservedSpecimen'	'Research collection of the Laboratory of Zoology'	'UMONS'	'TR-41-017'	'Guillaume Ghisbain, Denis Michez & Rémi Santerre'	1	'female'	'adult'	2025-05-02	2025	5	2	'net'	'Bord de lac, flanc de montagne'	'Türkiye'	'Mediterranean Region'	'Antalya'	'Güzelyalı'	148	'36.89485'	'31.53827'	200	'Melitturga syriaca'	'Rémi Santerre'	2025	'NA'	'Melitturga syriaca'	'Hymenoptera'	'Andrenidae'	'Panurginae'	'Melitturgini'	'Melitturga'	'Melitturga'	'NA'	'Friese, 1899'
'TR-02-035'	'http://creativecommons.org/licenses/by/4.0/.'	'2025_Turkey_spring'	'PreservedSpecimen'	'Research collection of the Laboratory of Zoology'	'UMONS'	'TR-02-035'	'Guillaume Ghisbain, Denis Michez & Rémi Santerre'	1	'male'	'adult'	2025-04-23	2025	4	23	'net'	'Bord de route, pied montagne'	'Türkiye'	'Mediterranean Region'	'Antalya'	'Beydiğin'	478	'37.01694'	'31.39717'	300	'Melitturga syriaca'	'Rémi Santerre'	2025	'NA'	'Melitturga syriaca'	'Hymenoptera'	'Andrenidae'	'Panurginae'	'Melitturgini'	'Melitturga'	'Melitturga'	'NA'	'Friese, 1899'
'TR-11-030'	'http://creativecommons.org/licenses/by/4.0/.'	'2025_Turkey_spring'	'PreservedSpecimen'	'Research collection of the Laboratory of Zoology'	'UMONS'	'TR-11-030'	'Guillaume Ghisbain, Denis Michez & Rémi Santerre'	1	'male'	'adult'	2025-04-24	2025	4	24	'net'	'Side road'	'Türkiye'	'Mediterranean Region'	'Mersin'	'Anamur'	465	'36.07575'	'32.63737'	100	'Melitturga syriaca'	'Rémi Santerre'	2025	'NA'	'Melitturga syriaca'	'Hymenoptera'	'Andrenidae'	'Panurginae'	'Melitturgini'	'Melitturga'	'Melitturga'	'NA'	'Friese, 1899'
'TR-32-014'	'http://creativecommons.org/licenses/by/4.0/.'	'2025_Turkey_spring'	'PreservedSpecimen'	'Research collection of the Laboratory of Zoology'	'UMONS'	'TR-32-014'	'Guillaume Ghisbain, Denis Michez & Rémi Santerre'	1	'male'	'adult'	2025-04-30	2025	4	30	'net'	'Waste land, side road, oliveraie'	'Türkiye'	'Mediterranean Region'	'Mersin'	'Kargıcak'	122	'36.43936'	'33.64495'	300	'Melitturga syriaca'	'Rémi Santerre'	2025	'NA'	'Melitturga syriaca'	'Hymenoptera'	'Andrenidae'	'Panurginae'	'Melitturgini'	'Melitturga'	'Melitturga'	'NA'	'Friese, 1899'
'TR-32-096'	'http://creativecommons.org/licenses/by/4.0/.'	'2025_Turkey_spring'	'PreservedSpecimen'	'Research collection of the Laboratory of Zoology'	'UMONS'	'TR-32-096'	'Guillaume Ghisbain, Denis Michez & Rémi Santerre'	1	'male'	'adult'	2025-04-30	2025	4	30	'net'	'Waste land, side road, oliveraie'	'Türkiye'	'Mediterranean Region'	'Mersin'	'Kargıcak'	122	'36.43936'	'33.64495'	300	'Melitturga syriaca'	'Rémi Santerre'	2025	'NA'	'Melitturga syriaca'	'Hymenoptera'	'Andrenidae'	'Panurginae'	'Melitturgini'	'Melitturga'	'Melitturga'	'NA'	'Friese, 1899'
'TR-38-025'	'http://creativecommons.org/licenses/by/4.0/.'	'2025_Turkey_spring'	'PreservedSpecimen'	'Research collection of the Laboratory of Zoology'	'UMONS'	'TR-38-025'	'Guillaume Ghisbain, Denis Michez & Rémi Santerre'	1	'male'	'adult'	2025-05-01	2025	5	1	'net'	'Side road'	'Türkiye'	'Mediterranean Region'	'Mersin'	'Anamur'	465	'36.07575'	'32.63737'	100	'Melitturga syriaca'	'Rémi Santerre'	2025	'NA'	'Melitturga syriaca'	'Hymenoptera'	'Andrenidae'	'Panurginae'	'Melitturgini'	'Melitturga'	'Melitturga'	'NA'	'Friese, 1899'
'TR-41-005'	'http://creativecommons.org/licenses/by/4.0/.'	'2025_Turkey_spring'	'PreservedSpecimen'	'Research collection of the Laboratory of Zoology'	'UMONS'	'TR-41-005'	'Guillaume Ghisbain, Denis Michez & Rémi Santerre'	1	'male'	'adult'	2025-05-02	2025	5	2	'net'	'Bord de lac, flanc de montagne'	'Türkiye'	'Mediterranean Region'	'Antalya'	'Güzelyalı'	148	'36.89485'	'31.53827'	200	'Melitturga syriaca'	'Rémi Santerre'	2025	'NA'	'Melitturga syriaca'	'Hymenoptera'	'Andrenidae'	'Panurginae'	'Melitturgini'	'Melitturga'	'Melitturga'	'NA'	'Friese, 1899'
'TR-41-048'	'http://creativecommons.org/licenses/by/4.0/.'	'2025_Turkey_spring'	'PreservedSpecimen'	'Research collection of the Laboratory of Zoology'	'UMONS'	'TR-41-048'	'Guillaume Ghisbain, Denis Michez & Rémi Santerre'	1	'female'	'adult'	2025-05-02	2025	5	2	'net'	'Bord de lac, flanc de montagne'	'Türkiye'	'Mediterranean Region'	'Antalya'	'Güzelyalı'	148	'36.89485'	'31.53827'	200	'Panurginus corpanus'	'Sebastian Hopfenmüller'	2025	'NA'	'Panurginus corpanus'	'Hymenoptera'	'Andrenidae'	'Panurginae'	'Panurgini'	'Panurginus'	'NA'	'NA'	'(Warncke, 1972)'
'TR-41-050'	'http://creativecommons.org/licenses/by/4.0/.'	'2025_Turkey_spring'	'PreservedSpecimen'	'Research collection of the Laboratory of Zoology'	'UMONS'	'TR-41-050'	'Guillaume Ghisbain, Denis Michez & Rémi Santerre'	1	'female'	'adult'	2025-05-02	2025	5	2	'net'	'Bord de lac, flanc de montagne'	'Türkiye'	'Mediterranean Region'	'Antalya'	'Güzelyalı'	148	'36.89485'	'31.53827'	200	'Panurginus corpanus'	'Sebastian Hopfenmüller'	2025	'NA'	'Panurginus corpanus'	'Hymenoptera'	'Andrenidae'	'Panurginae'	'Panurgini'	'Panurginus'	'NA'	'NA'	'(Warncke, 1972)'
'TR-41-051'	'http://creativecommons.org/licenses/by/4.0/.'	'2025_Turkey_spring'	'PreservedSpecimen'	'Research collection of the Laboratory of Zoology'	'UMONS'	'TR-41-051'	'Guillaume Ghisbain, Denis Michez & Rémi Santerre'	1	'female'	'adult'	2025-05-02	2025	5	2	'net'	'Bord de lac, flanc de montagne'	'Türkiye'	'Mediterranean Region'	'Antalya'	'Güzelyalı'	148	'36.89485'	'31.53827'	200	'Panurginus corpanus'	'Sebastian Hopfenmüller'	2025	'NA'	'Panurginus corpanus'	'Hymenoptera'	'Andrenidae'	'Panurginae'	'Panurgini'	'Panurginus'	'NA'	'NA'	'(Warncke, 1972)'
'TR-32-100'	'http://creativecommons.org/licenses/by/4.0/.'	'2025_Turkey_spring'	'PreservedSpecimen'	'Research collection of the Laboratory of Zoology'	'UMONS'	'TR-32-100'	'Guillaume Ghisbain, Denis Michez & Rémi Santerre'	1	'male'	'adult'	2025-04-30	2025	4	30	'net'	'Waste land, side road, oliveraie'	'Türkiye'	'Mediterranean Region'	'Mersin'	'Kargıcak'	122	'36.43936'	'33.64495'	300	'Panurginus corpanus'	'Sebastian Hopfenmüller'	2025	'NA'	'Panurginus corpanus'	'Hymenoptera'	'Andrenidae'	'Panurginae'	'Panurgini'	'Panurginus'	'NA'	'NA'	'(Warncke, 1972)'
'TR-32-104'	'http://creativecommons.org/licenses/by/4.0/.'	'2025_Turkey_spring'	'PreservedSpecimen'	'Research collection of the Laboratory of Zoology'	'UMONS'	'TR-32-104'	'Guillaume Ghisbain, Denis Michez & Rémi Santerre'	1	'male'	'adult'	2025-04-30	2025	4	30	'net'	'Waste land, side road, oliveraie'	'Türkiye'	'Mediterranean Region'	'Mersin'	'Kargıcak'	122	'36.43936'	'33.64495'	300	'Panurginus corpanus'	'Sebastian Hopfenmüller'	2025	'NA'	'Panurginus corpanus'	'Hymenoptera'	'Andrenidae'	'Panurginae'	'Panurgini'	'Panurginus'	'NA'	'NA'	'(Warncke, 1972)'
'TR-32-106'	'http://creativecommons.org/licenses/by/4.0/.'	'2025_Turkey_spring'	'PreservedSpecimen'	'Research collection of the Laboratory of Zoology'	'UMONS'	'TR-32-106'	'Guillaume Ghisbain, Denis Michez & Rémi Santerre'	1	'male'	'adult'	2025-04-30	2025	4	30	'net'	'Waste land, side road, oliveraie'	'Türkiye'	'Mediterranean Region'	'Mersin'	'Kargıcak'	122	'36.43936'	'33.64495'	300	'Panurginus corpanus'	'Sebastian Hopfenmüller'	2025	'NA'	'Panurginus corpanus'	'Hymenoptera'	'Andrenidae'	'Panurginae'	'Panurgini'	'Panurginus'	'NA'	'NA'	'(Warncke, 1972)'
'TR-32-112'	'http://creativecommons.org/licenses/by/4.0/.'	'2025_Turkey_spring'	'PreservedSpecimen'	'Research collection of the Laboratory of Zoology'	'UMONS'	'TR-32-112'	'Guillaume Ghisbain, Denis Michez & Rémi Santerre'	1	'male'	'adult'	2025-04-30	2025	4	30	'net'	'Waste land, side road, oliveraie'	'Türkiye'	'Mediterranean Region'	'Mersin'	'Kargıcak'	122	'36.43936'	'33.64495'	300	'Panurginus corpanus'	'Sebastian Hopfenmüller'	2025	'NA'	'Panurginus corpanus'	'Hymenoptera'	'Andrenidae'	'Panurginae'	'Panurgini'	'Panurginus'	'NA'	'NA'	'(Warncke, 1972)'
'TR-40-007'	'http://creativecommons.org/licenses/by/4.0/.'	'2025_Turkey_spring'	'PreservedSpecimen'	'Research collection of the Laboratory of Zoology'	'UMONS'	'TR-40-007'	'Guillaume Ghisbain, Denis Michez & Rémi Santerre'	1	'male'	'adult'	2025-05-02	2025	5	2	'net'	'Flanc de montagne'	'Türkiye'	'Mediterranean Region'	'Antalya'	'Saraçlı'	101	'36.84154'	'31.56881'	200	'Panurginus corpanus'	'Sebastian Hopfenmüller'	2025	'NA'	'Panurginus corpanus'	'Hymenoptera'	'Andrenidae'	'Panurginae'	'Panurgini'	'Panurginus'	'NA'	'NA'	'(Warncke, 1972)'
'TR-41-052'	'http://creativecommons.org/licenses/by/4.0/.'	'2025_Turkey_spring'	'PreservedSpecimen'	'Research collection of the Laboratory of Zoology'	'UMONS'	'TR-41-052'	'Guillaume Ghisbain, Denis Michez & Rémi Santerre'	1	'male'	'adult'	2025-05-02	2025	5	2	'net'	'Bord de lac, flanc de montagne'	'Türkiye'	'Mediterranean Region'	'Antalya'	'Güzelyalı'	148	'36.89485'	'31.53827'	200	'Panurginus corpanus'	'Sebastian Hopfenmüller'	2025	'NA'	'Panurginus corpanus'	'Hymenoptera'	'Andrenidae'	'Panurginae'	'Panurgini'	'Panurginus'	'NA'	'NA'	'(Warncke, 1972)'
'TR-10-009'	'http://creativecommons.org/licenses/by/4.0/.'	'2025_Turkey_spring'	'PreservedSpecimen'	'Research collection of the Laboratory of Zoology'	'UMONS'	'TR-10-009'	'Guillaume Ghisbain, Denis Michez & Rémi Santerre'	1	'female'	'adult'	2025-04-24	2025	4	24	'net'	'Side road'	'Türkiye'	'Mediterranean Region'	'Antalya'	'Gazipaşa'	151	'36.19201'	'32.42387'	100	'Panurgus oblitus'	'Thomas J. Wood'	2025	'NA'	'Panurgus oblitus'	'Hymenoptera'	'Andrenidae'	'Panurginae'	'Panurgini'	'Panurgus'	'Panurgus'	'NA'	'Warncke, 1972'
'TR-10-020'	'http://creativecommons.org/licenses/by/4.0/.'	'2025_Turkey_spring'	'PreservedSpecimen'	'Research collection of the Laboratory of Zoology'	'UMONS'	'TR-10-020'	'Guillaume Ghisbain, Denis Michez & Rémi Santerre'	1	'female'	'adult'	2025-04-24	2025	4	24	'net'	'Side road'	'Türkiye'	'Mediterranean Region'	'Antalya'	'Gazipaşa'	151	'36.19201'	'32.42387'	100	'Panurgus oblitus'	'Thomas J. Wood'	2025	'NA'	'Panurgus oblitus'	'Hymenoptera'	'Andrenidae'	'Panurginae'	'Panurgini'	'Panurgus'	'Panurgus'	'NA'	'Warncke, 1972'
'TR-39-014'	'http://creativecommons.org/licenses/by/4.0/.'	'2025_Turkey_spring'	'PreservedSpecimen'	'Research collection of Thomas J. Wood'	'NA'	'TR-39-014'	'Guillaume Ghisbain, Denis Michez & Rémi Santerre'	1	'female'	'adult'	2025-05-02	2025	5	2	'net'	'Crops, meadows'	'Türkiye'	'Mediterranean Region'	'Antalya'	'Aşağıışıklar'	92	'36.80344'	'31.51136'	150	'Panurgus oblitus'	'Thomas J. Wood'	2025	'NA'	'Panurgus oblitus'	'Hymenoptera'	'Andrenidae'	'Panurginae'	'Panurgini'	'Panurgus'	'Panurgus'	'NA'	'Warncke, 1972'
'TR-39-020'	'http://creativecommons.org/licenses/by/4.0/.'	'2025_Turkey_spring'	'PreservedSpecimen'	'Research collection of the Laboratory of Zoology'	'UMONS'	'TR-39-020'	'Guillaume Ghisbain, Denis Michez & Rémi Santerre'	1	'female'	'adult'	2025-05-02	2025	5	2	'net'	'Crops, meadows'	'Türkiye'	'Mediterranean Region'	'Antalya'	'Aşağıışıklar'	92	'36.80344'	'31.51136'	150	'Panurgus oblitus'	'Thomas J. Wood'	2025	'NA'	'Panurgus oblitus'	'Hymenoptera'	'Andrenidae'	'Panurginae'	'Panurgini'	'Panurgus'	'Panurgus'	'NA'	'Warncke, 1972'
'TR-39-029'	'http://creativecommons.org/licenses/by/4.0/.'	'2025_Turkey_spring'	'PreservedSpecimen'	'Research collection of the Laboratory of Zoology'	'UMONS'	'TR-39-029'	'Guillaume Ghisbain, Denis Michez & Rémi Santerre'	1	'female'	'adult'	2025-05-02	2025	5	2	'net'	'Crops, meadows'	'Türkiye'	'Mediterranean Region'	'Antalya'	'Aşağıışıklar'	92	'36.80344'	'31.51136'	150	'Panurgus oblitus'	'Thomas J. Wood'	2025	'NA'	'Panurgus oblitus'	'Hymenoptera'	'Andrenidae'	'Panurginae'	'Panurgini'	'Panurgus'	'Panurgus'	'NA'	'Warncke, 1972'
'TR-39-032'	'http://creativecommons.org/licenses/by/4.0/.'	'2025_Turkey_spring'	'PreservedSpecimen'	'Research collection of the Laboratory of Zoology'	'UMONS'	'TR-39-032'	'Guillaume Ghisbain, Denis Michez & Rémi Santerre'	1	'female'	'adult'	2025-05-02	2025	5	2	'net'	'Crops, meadows'	'Türkiye'	'Mediterranean Region'	'Antalya'	'Aşağıışıklar'	92	'36.80344'	'31.51136'	150	'Panurgus oblitus'	'Thomas J. Wood'	2025	'NA'	'Panurgus oblitus'	'Hymenoptera'	'Andrenidae'	'Panurginae'	'Panurgini'	'Panurgus'	'Panurgus'	'NA'	'Warncke, 1972'
'TR-10-018'	'http://creativecommons.org/licenses/by/4.0/.'	'2025_Turkey_spring'	'PreservedSpecimen'	'Research collection of the Laboratory of Zoology'	'UMONS'	'TR-10-018'	'Guillaume Ghisbain, Denis Michez & Rémi Santerre'	1	'male'	'adult'	2025-04-24	2025	4	24	'net'	'Side road'	'Türkiye'	'Mediterranean Region'	'Antalya'	'Gazipaşa'	151	'36.19201'	'32.42387'	100	'Panurgus oblitus'	'Thomas J. Wood'	2025	'NA'	'Panurgus oblitus'	'Hymenoptera'	'Andrenidae'	'Panurginae'	'Panurgini'	'Panurgus'	'Panurgus'	'NA'	'Warncke, 1972'
'TR-11-035'	'http://creativecommons.org/licenses/by/4.0/.'	'2025_Turkey_spring'	'PreservedSpecimen'	'Research collection of the Laboratory of Zoology'	'UMONS'	'TR-11-035'	'Guillaume Ghisbain, Denis Michez & Rémi Santerre'	1	'male'	'adult'	2025-04-24	2025	4	24	'net'	'Side road'	'Türkiye'	'Mediterranean Region'	'Mersin'	'Anamur'	465	'36.07575'	'32.63737'	100	'Panurgus oblitus'	'Thomas J. Wood'	2025	'NA'	'Panurgus oblitus'	'Hymenoptera'	'Andrenidae'	'Panurginae'	'Panurgini'	'Panurgus'	'Panurgus'	'NA'	'Warncke, 1972'
'TR-36-021'	'http://creativecommons.org/licenses/by/4.0/.'	'2025_Turkey_spring'	'PreservedSpecimen'	'Research collection of Thomas J. Wood'	'NA'	'TR-36-021'	'Guillaume Ghisbain, Denis Michez & Rémi Santerre'	1	'male'	'adult'	2025-05-01	2025	5	1	'net'	'nature reserve close from beach'	'Türkiye'	'Mediterranean Region'	'Mersin'	'Işıklı'	90	'36.21828'	'33.70876'	150	'Panurgus oblitus'	'Thomas J. Wood'	2025	'NA'	'Panurgus oblitus'	'Hymenoptera'	'Andrenidae'	'Panurginae'	'Panurgini'	'Panurgus'	'Panurgus'	'NA'	'Warncke, 1972'
'TR-38-007'	'http://creativecommons.org/licenses/by/4.0/.'	'2025_Turkey_spring'	'PreservedSpecimen'	'Research collection of the Laboratory of Zoology'	'UMONS'	'TR-38-007'	'Guillaume Ghisbain, Denis Michez & Rémi Santerre'	1	'male'	'adult'	2025-05-01	2025	5	1	'net'	'Side road'	'Türkiye'	'Mediterranean Region'	'Mersin'	'Anamur'	465	'36.07575'	'32.63737'	100	'Panurgus oblitus'	'Thomas J. Wood'	2025	'NA'	'Panurgus oblitus'	'Hymenoptera'	'Andrenidae'	'Panurginae'	'Panurgini'	'Panurgus'	'Panurgus'	'NA'	'Warncke, 1972'
'TR-34-007'	'http://creativecommons.org/licenses/by/4.0/.'	'2025_Turkey_spring'	'PreservedSpecimen'	'Research collection of the Laboratory of Zoology'	'UMONS'	'TR-34-007'	'Guillaume Ghisbain, Denis Michez & Rémi Santerre'	1	'male'	'adult'	2025-05-01	2025	5	1	'net'	'Maison abandonnée, jardin olivier, close from beach'	'Türkiye'	'Mediterranean Region'	'Mersin'	'Taşucu'	5	'36.3176'	'33.89171'	50	'Amegilla albigena'	'Pierre Rasmont'	2025	'NA'	'Amegilla albigena'	'Hymenoptera'	'Apidae'	'Anthophorinae'	'Anthophorini'	'Amegilla'	'Zebramegilla'	'NA'	'(Lepeletier, 1841)'
'TR-38-030'	'http://creativecommons.org/licenses/by/4.0/.'	'2025_Turkey_spring'	'PreservedSpecimen'	'Research collection of the Laboratory of Zoology'	'UMONS'	'TR-38-030'	'Guillaume Ghisbain, Denis Michez & Rémi Santerre'	1	'male'	'adult'	2025-05-01	2025	5	1	'net'	'Side road'	'Türkiye'	'Mediterranean Region'	'Mersin'	'Anamur'	465	'36.07575'	'32.63737'	100	'Amegilla albigena'	'Pierre Rasmont'	2025	'NA'	'Amegilla albigena'	'Hymenoptera'	'Apidae'	'Anthophorinae'	'Anthophorini'	'Amegilla'	'Zebramegilla'	'NA'	'(Lepeletier, 1841)'
'TR-16-016'	'http://creativecommons.org/licenses/by/4.0/.'	'2025_Turkey_spring'	'PreservedSpecimen'	'Research collection of the Laboratory of Zoology'	'UMONS'	'TR-16-016'	'Guillaume Ghisbain, Denis Michez & Rémi Santerre'	1	'male'	'adult'	2025-04-25	2025	4	25	'net'	'Salt Marsh'	'Türkiye'	'Mediterranean Region'	'Mersin'	'Sökün'	1	'36.29967'	'33.99121'	2000	'Amegilla quadrifasciata'	'Pierre Rasmont'	2025	'NA'	'Amegilla quadrifasciata'	'Hymenoptera'	'Apidae'	'Anthophorinae'	'Anthophorini'	'Amegilla'	'Amegilla'	'NA'	'(de Villers, 1789)'
'TR-19-068'	'http://creativecommons.org/licenses/by/4.0/.'	'2025_Turkey_spring'	'PreservedSpecimen'	'Research collection of the Laboratory of Zoology'	'UMONS'	'TR-19-068'	'Guillaume Ghisbain, Denis Michez & Rémi Santerre'	1	'male'	'adult'	2025-04-26	2025	4	26	'net'	'Citrus orchards'	'Türkiye'	'Mediterranean Region'	'Mersin'	'Mezitli'	435	'36.79758'	'34.44253'	200	'Amegilla quadrifasciata'	'Pierre Rasmont'	2025	'NA'	'Amegilla quadrifasciata'	'Hymenoptera'	'Apidae'	'Anthophorinae'	'Anthophorini'	'Amegilla'	'Amegilla'	'NA'	'(de Villers, 1789)'
'TR-32-092'	'http://creativecommons.org/licenses/by/4.0/.'	'2025_Turkey_spring'	'PreservedSpecimen'	'Research collection of the Laboratory of Zoology'	'UMONS'	'TR-32-092'	'Guillaume Ghisbain, Denis Michez & Rémi Santerre'	1	'male'	'adult'	2025-04-30	2025	4	30	'net'	'Waste land, side road, oliveraie'	'Türkiye'	'Mediterranean Region'	'Mersin'	'Kargıcak'	122	'36.43936'	'33.64495'	300	'Amegilla quadrifasciata'	'Pierre Rasmont'	2025	'NA'	'Amegilla quadrifasciata'	'Hymenoptera'	'Apidae'	'Anthophorinae'	'Anthophorini'	'Amegilla'	'Amegilla'	'NA'	'(de Villers, 1789)'
'TR-35-027'	'http://creativecommons.org/licenses/by/4.0/.'	'2025_Turkey_spring'	'PreservedSpecimen'	'Research collection of the Laboratory of Zoology'	'UMONS'	'TR-35-027'	'Guillaume Ghisbain, Denis Michez & Rémi Santerre'	1	'male'	'adult'	2025-05-01	2025	5	1	'net'	'Salt Marsh'	'Türkiye'	'Mediterranean Region'	'Mersin'	'Taşucu'	3	'36.30151'	'33.92306'	500	'Amegilla quadrifasciata'	'Pierre Rasmont'	2025	'NA'	'Amegilla quadrifasciata'	'Hymenoptera'	'Apidae'	'Anthophorinae'	'Anthophorini'	'Amegilla'	'Amegilla'	'NA'	'(de Villers, 1789)'
'TR-35-078'	'http://creativecommons.org/licenses/by/4.0/.'	'2025_Turkey_spring'	'PreservedSpecimen'	'Research collection of the Laboratory of Zoology'	'UMONS'	'TR-35-078'	'Guillaume Ghisbain, Denis Michez & Rémi Santerre'	1	'male'	'adult'	2025-05-01	2025	5	1	'net'	'Salt Marsh'	'Türkiye'	'Mediterranean Region'	'Mersin'	'Taşucu'	3	'36.30151'	'33.92306'	500	'Amegilla quadrifasciata'	'Pierre Rasmont'	2025	'NA'	'Amegilla quadrifasciata'	'Hymenoptera'	'Apidae'	'Anthophorinae'	'Anthophorini'	'Amegilla'	'Amegilla'	'NA'	'(de Villers, 1789)'
'TR-42-009'	'http://creativecommons.org/licenses/by/4.0/.'	'2025_Turkey_spring'	'PreservedSpecimen'	'Research collection of the Laboratory of Zoology'	'UMONS'	'TR-42-009'	'Guillaume Ghisbain, Denis Michez & Rémi Santerre'	1	'female'	'adult'	2025-05-02	2025	5	2	'net'	'Parking, bord de cimetière'	'Türkiye'	'Mediterranean Region'	'Antalya'	'Sarılar'	28	'36.81323'	'31.43183'	50	'Amegilla sp.'	'Pierre Rasmont'	2025	'NA'	'Amegilla sp.'	'Hymenoptera'	'Apidae'	'Anthophorinae'	'Anthophorini'	'Amegilla'	'Zebramegilla'	'NA'	'NA'
'TR-42-010'	'http://creativecommons.org/licenses/by/4.0/.'	'2025_Turkey_spring'	'PreservedSpecimen'	'Research collection of Pierre Rasmont'	'NA'	'TR-42-010'	'Guillaume Ghisbain, Denis Michez & Rémi Santerre'	1	'female'	'adult'	2025-05-02	2025	5	2	'net'	'Parking, bord de cimetière'	'Türkiye'	'Mediterranean Region'	'Antalya'	'Sarılar'	28	'36.81323'	'31.43183'	50	'Amegilla sp.'	'Pierre Rasmont'	2025	'NA'	'Amegilla sp.'	'Hymenoptera'	'Apidae'	'Anthophorinae'	'Anthophorini'	'Amegilla'	'Zebramegilla'	'NA'	'NA'
'TR-35-020'	'http://creativecommons.org/licenses/by/4.0/.'	'2025_Turkey_spring'	'PreservedSpecimen'	'Research collection of Pierre Rasmont'	'NA'	'TR-35-020'	'Guillaume Ghisbain, Denis Michez & Rémi Santerre'	1	'male'	'adult'	2025-05-01	2025	5	1	'net'	'Salt Marsh'	'Türkiye'	'Mediterranean Region'	'Mersin'	'Taşucu'	3	'36.30151'	'33.92306'	500	'Amegilla sp.'	'Pierre Rasmont'	2025	'NA'	'Amegilla sp.'	'Hymenoptera'	'Apidae'	'Anthophorinae'	'Anthophorini'	'Amegilla'	'Micramegilla'	'NA'	'NA'
'TR-35-024'	'http://creativecommons.org/licenses/by/4.0/.'	'2025_Turkey_spring'	'PreservedSpecimen'	'Research collection of Pierre Rasmont'	'NA'	'TR-35-024'	'Guillaume Ghisbain, Denis Michez & Rémi Santerre'	1	'male'	'adult'	2025-05-01	2025	5	1	'net'	'Salt Marsh'	'Türkiye'	'Mediterranean Region'	'Mersin'	'Taşucu'	3	'36.30151'	'33.92306'	500	'Amegilla sp.'	'Pierre Rasmont'	2025	'NA'	'Amegilla sp.'	'Hymenoptera'	'Apidae'	'Anthophorinae'	'Anthophorini'	'Amegilla'	'Micramegilla'	'NA'	'NA'
'TR-35-040'	'http://creativecommons.org/licenses/by/4.0/.'	'2025_Turkey_spring'	'PreservedSpecimen'	'Research collection of the Laboratory of Zoology'	'UMONS'	'TR-35-040'	'Guillaume Ghisbain, Denis Michez & Rémi Santerre'	1	'male'	'adult'	2025-05-01	2025	5	1	'net'	'Salt Marsh'	'Türkiye'	'Mediterranean Region'	'Mersin'	'Taşucu'	3	'36.30151'	'33.92306'	500	'Amegilla sp.'	'Pierre Rasmont'	2025	'NA'	'Amegilla sp.'	'Hymenoptera'	'Apidae'	'Anthophorinae'	'Anthophorini'	'Amegilla'	'Micramegilla'	'NA'	'NA'
'TR-35-085'	'http://creativecommons.org/licenses/by/4.0/.'	'2025_Turkey_spring'	'PreservedSpecimen'	'Research collection of Pierre Rasmont'	'NA'	'TR-35-085'	'Guillaume Ghisbain, Denis Michez & Rémi Santerre'	1	'male'	'adult'	2025-05-01	2025	5	1	'net'	'Salt Marsh'	'Türkiye'	'Mediterranean Region'	'Mersin'	'Taşucu'	3	'36.30151'	'33.92306'	500	'Amegilla sp.'	'Pierre Rasmont'	2025	'NA'	'Amegilla sp.'	'Hymenoptera'	'Apidae'	'Anthophorinae'	'Anthophorini'	'Amegilla'	'Micramegilla'	'NA'	'NA'
'TR-35-092'	'http://creativecommons.org/licenses/by/4.0/.'	'2025_Turkey_spring'	'PreservedSpecimen'	'Research collection of Pierre Rasmont'	'NA'	'TR-35-092'	'Guillaume Ghisbain, Denis Michez & Rémi Santerre'	1	'male'	'adult'	2025-05-01	2025	5	1	'net'	'Salt Marsh'	'Türkiye'	'Mediterranean Region'	'Mersin'	'Taşucu'	3	'36.30151'	'33.92306'	500	'Amegilla sp.'	'Pierre Rasmont'	2025	'NA'	'Amegilla sp.'	'Hymenoptera'	'Apidae'	'Anthophorinae'	'Anthophorini'	'Amegilla'	'Micramegilla'	'NA'	'NA'
'TR-41-042'	'http://creativecommons.org/licenses/by/4.0/.'	'2025_Turkey_spring'	'PreservedSpecimen'	'Research collection of the Laboratory of Zoology'	'UMONS'	'TR-41-042'	'Guillaume Ghisbain, Denis Michez & Rémi Santerre'	1	'male'	'adult'	2025-05-02	2025	5	2	'net'	'Bord de lac, flanc de montagne'	'Türkiye'	'Mediterranean Region'	'Antalya'	'Güzelyalı'	148	'36.89485'	'31.53827'	200	'Ammobatoides abdominalis'	'Rémi Santerre'	2025	'NA'	'Ammobatoides abdominalis'	'Hymenoptera'	'Apidae'	'Nomadinae'	'Ammobatoidini'	'Ammobatoides'	'NA'	'NA'	'(Eversmann, 1852)'
'TR-33-001'	'http://creativecommons.org/licenses/by/4.0/.'	'2025_Turkey_spring'	'PreservedSpecimen'	'Research collection of the Laboratory of Zoology'	'UMONS'	'TR-33-001'	'Guillaume Ghisbain, Denis Michez & Rémi Santerre'	1	'female'	'adult'	2025-04-30	2025	4	30	'net'	'Waste land, side road, oliveraie'	'Türkiye'	'Mediterranean Region'	'Mersin'	'Yeni'	77	'36.3648'	'33.92945'	200	'Anthophora agama'	'Pierre Rasmont'	2025	'NA'	'Anthophora agama'	'Hymenoptera'	'Apidae'	'Anthophorinae'	'Anthophorini'	'Anthophora'	'Lophanthophora'	'NA'	'Radoszkowski, 1869'
'TR-33-003'	'http://creativecommons.org/licenses/by/4.0/.'	'2025_Turkey_spring'	'PreservedSpecimen'	'Research collection of the Laboratory of Zoology'	'UMONS'	'TR-33-003'	'Guillaume Ghisbain, Denis Michez & Rémi Santerre'	1	'female'	'adult'	2025-04-30	2025	4	30	'net'	'Waste land, side road, oliveraie'	'Türkiye'	'Mediterranean Region'	'Mersin'	'Yeni'	77	'36.3648'	'33.92945'	200	'Anthophora agama'	'Pierre Rasmont'	2025	'NA'	'Anthophora agama'	'Hymenoptera'	'Apidae'	'Anthophorinae'	'Anthophorini'	'Anthophora'	'Lophanthophora'	'NA'	'Radoszkowski, 1869'
'TR-33-004'	'http://creativecommons.org/licenses/by/4.0/.'	'2025_Turkey_spring'	'PreservedSpecimen'	'Research collection of the Laboratory of Zoology'	'UMONS'	'TR-33-004'	'Guillaume Ghisbain, Denis Michez & Rémi Santerre'	1	'female'	'adult'	2025-04-30	2025	4	30	'net'	'Waste land, side road, oliveraie'	'Türkiye'	'Mediterranean Region'	'Mersin'	'Yeni'	77	'36.3648'	'33.92945'	200	'Anthophora agama'	'Pierre Rasmont'	2025	'NA'	'Anthophora agama'	'Hymenoptera'	'Apidae'	'Anthophorinae'	'Anthophorini'	'Anthophora'	'Lophanthophora'	'NA'	'Radoszkowski, 1869'
'TR-33-005'	'http://creativecommons.org/licenses/by/4.0/.'	'2025_Turkey_spring'	'PreservedSpecimen'	'Research collection of the Laboratory of Zoology'	'UMONS'	'TR-33-005'	'Guillaume Ghisbain, Denis Michez & Rémi Santerre'	1	'female'	'adult'	2025-04-30	2025	4	30	'net'	'Waste land, side road, oliveraie'	'Türkiye'	'Mediterranean Region'	'Mersin'	'Yeni'	77	'36.3648'	'33.92945'	200	'Anthophora agama'	'Pierre Rasmont'	2025	'NA'	'Anthophora agama'	'Hymenoptera'	'Apidae'	'Anthophorinae'	'Anthophorini'	'Anthophora'	'Lophanthophora'	'NA'	'Radoszkowski, 1869'
'TR-33-006'	'http://creativecommons.org/licenses/by/4.0/.'	'2025_Turkey_spring'	'PreservedSpecimen'	'Research collection of the Laboratory of Zoology'	'UMONS'	'TR-33-006'	'Guillaume Ghisbain, Denis Michez & Rémi Santerre'	1	'female'	'adult'	2025-04-30	2025	4	30	'net'	'Waste land, side road, oliveraie'	'Türkiye'	'Mediterranean Region'	'Mersin'	'Yeni'	77	'36.3648'	'33.92945'	200	'Anthophora agama'	'Pierre Rasmont'	2025	'NA'	'Anthophora agama'	'Hymenoptera'	'Apidae'	'Anthophorinae'	'Anthophorini'	'Anthophora'	'Lophanthophora'	'NA'	'Radoszkowski, 1869'
'TR-33-007'	'http://creativecommons.org/licenses/by/4.0/.'	'2025_Turkey_spring'	'PreservedSpecimen'	'Research collection of the Laboratory of Zoology'	'UMONS'	'TR-33-007'	'Guillaume Ghisbain, Denis Michez & Rémi Santerre'	1	'female'	'adult'	2025-04-30	2025	4	30	'net'	'Waste land, side road, oliveraie'	'Türkiye'	'Mediterranean Region'	'Mersin'	'Yeni'	77	'36.3648'	'33.92945'	200	'Anthophora agama'	'Pierre Rasmont'	2025	'NA'	'Anthophora agama'	'Hymenoptera'	'Apidae'	'Anthophorinae'	'Anthophorini'	'Anthophora'	'Lophanthophora'	'NA'	'Radoszkowski, 1869'
'TR-39-039'	'http://creativecommons.org/licenses/by/4.0/.'	'2025_Turkey_spring'	'PreservedSpecimen'	'Research collection of the Laboratory of Zoology'	'UMONS'	'TR-39-039'	'Guillaume Ghisbain, Denis Michez & Rémi Santerre'	1	'female'	'adult'	2025-05-02	2025	5	2	'net'	'Crops, meadows'	'Türkiye'	'Mediterranean Region'	'Antalya'	'Aşağıışıklar'	92	'36.80344'	'31.51136'	150	'Anthophora agama'	'Pierre Rasmont'	2025	'NA'	'Anthophora agama'	'Hymenoptera'	'Apidae'	'Anthophorinae'	'Anthophorini'	'Anthophora'	'Lophanthophora'	'NA'	'Radoszkowski, 1869'
'TR-29-003'	'http://creativecommons.org/licenses/by/4.0/.'	'2025_Turkey_spring'	'PreservedSpecimen'	'Research collection of the Laboratory of Zoology'	'UMONS'	'TR-29-003'	'Guillaume Ghisbain, Denis Michez & Rémi Santerre'	1	'male'	'adult'	2025-04-30	2025	4	30	'net'	'Steppe by a farm'	'Türkiye'	'Central Anatolia Region'	'Karaman'	'Ağılönü'	1030	'37.2287'	'33.32347'	300	'Anthophora agama'	'Pierre Rasmont'	2025	'NA'	'Anthophora agama'	'Hymenoptera'	'Apidae'	'Anthophorinae'	'Anthophorini'	'Anthophora'	'Lophanthophora'	'NA'	'Radoszkowski, 1869'
'TR-33-002'	'http://creativecommons.org/licenses/by/4.0/.'	'2025_Turkey_spring'	'PreservedSpecimen'	'Research collection of the Laboratory of Zoology'	'UMONS'	'TR-33-002'	'Guillaume Ghisbain, Denis Michez & Rémi Santerre'	1	'male'	'adult'	2025-04-30	2025	4	30	'net'	'Waste land, side road, oliveraie'	'Türkiye'	'Mediterranean Region'	'Mersin'	'Yeni'	77	'36.3648'	'33.92945'	200	'Anthophora agama'	'Pierre Rasmont'	2025	'NA'	'Anthophora agama'	'Hymenoptera'	'Apidae'	'Anthophorinae'	'Anthophorini'	'Anthophora'	'Lophanthophora'	'NA'	'Radoszkowski, 1869'
'TR-33-015'	'http://creativecommons.org/licenses/by/4.0/.'	'2025_Turkey_spring'	'PreservedSpecimen'	'Research collection of the Laboratory of Zoology'	'UMONS'	'TR-33-015'	'Guillaume Ghisbain, Denis Michez & Rémi Santerre'	1	'male'	'adult'	2025-04-30	2025	4	30	'net'	'Waste land, side road, oliveraie'	'Türkiye'	'Mediterranean Region'	'Mersin'	'Yeni'	77	'36.3648'	'33.92945'	200	'Anthophora agama'	'Pierre Rasmont'	2025	'NA'	'Anthophora agama'	'Hymenoptera'	'Apidae'	'Anthophorinae'	'Anthophorini'	'Anthophora'	'Lophanthophora'	'NA'	'Radoszkowski, 1869'
'TR-33-016'	'http://creativecommons.org/licenses/by/4.0/.'	'2025_Turkey_spring'	'PreservedSpecimen'	'Research collection of the Laboratory of Zoology'	'UMONS'	'TR-33-016'	'Guillaume Ghisbain, Denis Michez & Rémi Santerre'	1	'male'	'adult'	2025-04-30	2025	4	30	'net'	'Waste land, side road, oliveraie'	'Türkiye'	'Mediterranean Region'	'Mersin'	'Yeni'	77	'36.3648'	'33.92945'	200	'Anthophora agama'	'Pierre Rasmont'	2025	'NA'	'Anthophora agama'	'Hymenoptera'	'Apidae'	'Anthophorinae'	'Anthophorini'	'Anthophora'	'Lophanthophora'	'NA'	'Radoszkowski, 1869'
'TR-33-017'	'http://creativecommons.org/licenses/by/4.0/.'	'2025_Turkey_spring'	'PreservedSpecimen'	'Research collection of the Laboratory of Zoology'	'UMONS'	'TR-33-017'	'Guillaume Ghisbain, Denis Michez & Rémi Santerre'	1	'male'	'adult'	2025-04-30	2025	4	30	'net'	'Waste land, side road, oliveraie'	'Türkiye'	'Mediterranean Region'	'Mersin'	'Yeni'	77	'36.3648'	'33.92945'	200	'Anthophora agama'	'Pierre Rasmont'	2025	'NA'	'Anthophora agama'	'Hymenoptera'	'Apidae'	'Anthophorinae'	'Anthophorini'	'Anthophora'	'Lophanthophora'	'NA'	'Radoszkowski, 1869'
'TR-33-018'	'http://creativecommons.org/licenses/by/4.0/.'	'2025_Turkey_spring'	'PreservedSpecimen'	'Research collection of the Laboratory of Zoology'	'UMONS'	'TR-33-018'	'Guillaume Ghisbain, Denis Michez & Rémi Santerre'	1	'male'	'adult'	2025-04-30	2025	4	30	'net'	'Waste land, side road, oliveraie'	'Türkiye'	'Mediterranean Region'	'Mersin'	'Yeni'	77	'36.3648'	'33.92945'	200	'Anthophora agama'	'Pierre Rasmont'	2025	'NA'	'Anthophora agama'	'Hymenoptera'	'Apidae'	'Anthophorinae'	'Anthophorini'	'Anthophora'	'Lophanthophora'	'NA'	'Radoszkowski, 1869'
'TR-35-082'	'http://creativecommons.org/licenses/by/4.0/.'	'2025_Turkey_spring'	'PreservedSpecimen'	'Research collection of the Laboratory of Zoology'	'UMONS'	'TR-35-082'	'Guillaume Ghisbain, Denis Michez & Rémi Santerre'	1	'male'	'adult'	2025-05-01	2025	5	1	'net'	'Salt Marsh'	'Türkiye'	'Mediterranean Region'	'Mersin'	'Taşucu'	3	'36.30151'	'33.92306'	500	'Anthophora agama'	'Pierre Rasmont'	2025	'NA'	'Anthophora agama'	'Hymenoptera'	'Apidae'	'Anthophorinae'	'Anthophorini'	'Anthophora'	'Lophanthophora'	'NA'	'Radoszkowski, 1869'
'TR-27-003'	'http://creativecommons.org/licenses/by/4.0/.'	'2025_Turkey_spring'	'PreservedSpecimen'	'Research collection of the Laboratory of Zoology'	'UMONS'	'TR-27-003'	'Guillaume Ghisbain, Denis Michez & Rémi Santerre'	1	'female'	'adult'	2025-04-29	2025	4	29	'net'	'Steppe'	'Türkiye'	'Central Anatolia Region'	'Karaman'	'Böğecik'	1092	'37.43282'	'33.84885'	500	'Anthophora crinipes'	'Pierre Rasmont'	2025	'NA'	'Anthophora crinipes'	'Hymenoptera'	'Apidae'	'Anthophorinae'	'Anthophorini'	'Anthophora'	'Anthophora'	'NA'	'Smith, 1854'
'TR-28-006'	'http://creativecommons.org/licenses/by/4.0/.'	'2025_Turkey_spring'	'PreservedSpecimen'	'Research collection of the Laboratory of Zoology'	'UMONS'	'TR-28-006'	'Guillaume Ghisbain, Denis Michez & Rémi Santerre'	1	'female'	'adult'	2025-04-29	2025	4	29	'net'	'Steppe by a farm'	'Türkiye'	'Central Anatolia Region'	'Karaman'	'Böğecik'	1067	'37.4455'	'33.84616'	50	'Anthophora crinipes'	'Pierre Rasmont'	2025	'NA'	'Anthophora crinipes'	'Hymenoptera'	'Apidae'	'Anthophorinae'	'Anthophorini'	'Anthophora'	'Anthophora'	'NA'	'Smith, 1854'
'TR-28-007'	'http://creativecommons.org/licenses/by/4.0/.'	'2025_Turkey_spring'	'PreservedSpecimen'	'Research collection of the Laboratory of Zoology'	'UMONS'	'TR-28-007'	'Guillaume Ghisbain, Denis Michez & Rémi Santerre'	1	'female'	'adult'	2025-04-29	2025	4	29	'net'	'Steppe by a farm'	'Türkiye'	'Central Anatolia Region'	'Karaman'	'Böğecik'	1067	'37.4455'	'33.84616'	50	'Anthophora crinipes'	'Pierre Rasmont'	2025	'NA'	'Anthophora crinipes'	'Hymenoptera'	'Apidae'	'Anthophorinae'	'Anthophorini'	'Anthophora'	'Anthophora'	'NA'	'Smith, 1854'
'TR-28-015'	'http://creativecommons.org/licenses/by/4.0/.'	'2025_Turkey_spring'	'PreservedSpecimen'	'Research collection of the Laboratory of Zoology'	'UMONS'	'TR-28-015'	'Guillaume Ghisbain, Denis Michez & Rémi Santerre'	1	'female'	'adult'	2025-04-29	2025	4	29	'net'	'Steppe by a farm'	'Türkiye'	'Central Anatolia Region'	'Karaman'	'Böğecik'	1067	'37.4455'	'33.84616'	50	'Anthophora crinipes'	'Pierre Rasmont'	2025	'NA'	'Anthophora crinipes'	'Hymenoptera'	'Apidae'	'Anthophorinae'	'Anthophorini'	'Anthophora'	'Anthophora'	'NA'	'Smith, 1854'
'TR-28-018'	'http://creativecommons.org/licenses/by/4.0/.'	'2025_Turkey_spring'	'PreservedSpecimen'	'Research collection of the Laboratory of Zoology'	'UMONS'	'TR-28-018'	'Guillaume Ghisbain, Denis Michez & Rémi Santerre'	1	'female'	'adult'	2025-04-29	2025	4	29	'net'	'Steppe by a farm'	'Türkiye'	'Central Anatolia Region'	'Karaman'	'Böğecik'	1067	'37.4455'	'33.84616'	50	'Anthophora crinipes'	'Pierre Rasmont'	2025	'NA'	'Anthophora crinipes'	'Hymenoptera'	'Apidae'	'Anthophorinae'	'Anthophorini'	'Anthophora'	'Anthophora'	'NA'	'Smith, 1854'
'TR-28-039'	'http://creativecommons.org/licenses/by/4.0/.'	'2025_Turkey_spring'	'PreservedSpecimen'	'Research collection of the Laboratory of Zoology'	'UMONS'	'TR-28-039'	'Guillaume Ghisbain, Denis Michez & Rémi Santerre'	1	'female'	'adult'	2025-04-29	2025	4	29	'net'	'Steppe by a farm'	'Türkiye'	'Central Anatolia Region'	'Karaman'	'Böğecik'	1067	'37.4455'	'33.84616'	50	'Anthophora crinipes'	'Pierre Rasmont'	2025	'NA'	'Anthophora crinipes'	'Hymenoptera'	'Apidae'	'Anthophorinae'	'Anthophorini'	'Anthophora'	'Anthophora'	'NA'	'Smith, 1854'
'TR-32-049'	'http://creativecommons.org/licenses/by/4.0/.'	'2025_Turkey_spring'	'PreservedSpecimen'	'Research collection of the Laboratory of Zoology'	'UMONS'	'TR-32-049'	'Guillaume Ghisbain, Denis Michez & Rémi Santerre'	1	'female'	'adult'	2025-04-30	2025	4	30	'net'	'Waste land, side road, oliveraie'	'Türkiye'	'Mediterranean Region'	'Mersin'	'Kargıcak'	122	'36.43936'	'33.64495'	300	'Anthophora crinipes'	'Pierre Rasmont'	2025	'NA'	'Anthophora crinipes'	'Hymenoptera'	'Apidae'	'Anthophorinae'	'Anthophorini'	'Anthophora'	'Anthophora'	'NA'	'Smith, 1854'
[truncated: 1,338 more rows]
